# Supplementary material for: Altered miRNA cargo of endometrial extracellular vesicles in patients with endometriosis: potential implications for pregnancy outcomes
Source: Hum Reprod Open. 2026 May 7;2026(3):hoag040. doi: 10.1093/hropen/hoag040 (PMC13249616; doi:10.1093/hropen/hoag040)
Supplement: hoag040_Supplementary_Data [file hoag040_supplementary_data.zip]

Archive with 9 entries (9 files):
- HRO-25-0373-R2-SuppTableS1.docx
- NEW Supp File S1.xlsx
- NEW Supp File S2.xlsx
- Supplementary Figure S1.pdf
- Supplementary Figure S2.pdf
- Supplementary Figure S3.pdf
- Supplementary Figure S4.pdf
- Supplementary Table S2.docx
- Supplementary Table S3.xlsx
