# Supplementary material for: Altered miRNA cargo of endometrial extracellular vesicles in patients with endometriosis: potential implications for pregnancy outcomes
Source: Hum Reprod Open. 2026 May 7;2026(3):hoag040. doi: 10.1093/hropen/hoag040 (PMC13249616; doi:10.1093/hropen/hoag040)
Supplement: hoag040_Supplementary_Data [file hoag040_supplementary_data.zip › NEW Supp File S1.xlsx]

## Sheet: Description
Supplementary File S1. Complete integrated list of miRNA targets for each miRNA extracted from the miRDIP and miRTarBase databases.
The first worksheet contains the molecular targets of each miRNA obtained from the miRDIP database. The second worksheet presents those derived from the miRTarBase database, and the third worksheet shows the integrated dataset after removing duplicates from both sources.

## Sheet: mirDIP
List of target genes for each miRNA retrieved from the mirDIP database
hsa-miR-1290	hsa-miR-1246	hsa-miR-320d	hsa-miR-4516	hsa-miR-191-5p	hsa-miR-335-5p	hsa-miR-12136	hsa-miR-3065-5p
O60281	Q9NY46	P56211	Q96HN2	Q01826	P62253	Q9UKY1	Q2KHR2
CBFA2T3	FAM53C	PBX3	DDX6	TAF5	SMARCA2	DAAM1	PCDH9
KLF9	DYRK1A	ARL8B	PAK1	EGR1	SPTSSA	TNRC6B	ARID4B
SLC4A7	KDM5A	ARFIP1	FMNL3	TMOD2	ZMPSTE24	LHX9	CCNT2
RGS5	METAP2	YWHAH	RCOR1	AMMECR1L	FAM107B	ARPP19	CRIM1
PICALM	SLC38A2	HECTD2	AP1G1	TJP1	CALU	BCL10	AZIN1
ONECUT2	GLRB	CDK13	MECP2	SOX4	ARGLU1	DSC3	RBMS3
ARL4C	SEPHS1	COPS2	FBXO28	NRCAM	GLYR1	IVNS1ABP	HMGB1
MTMR4	DYNC1I1	GNAI1	TSPYL4	BNC2	PSD3	KDSR	KDM7A
GARRE1	CREBL2	RASA1	CDK2AP2	GAP43	CNOT7	GASK1B	ARRDC3
ITGAV	SEMA6A	RAP1A	ERBB4	ZBTB34	HOXD8	TRIO	ZNF704
HS3ST1	NIPBL	KITLG	KCND1	MAPRE3	CASP7	STXBP5	PPM1A
CPEB2	MSR1	TRIAP1	MSN	SATB2	HNRNPR	MYO6	MYBL1
ACSL4	ERBB4	NABP1	NECAP1	ZNF362	KDSR	TM9SF3	STIM2
HACD2	SRPK2	DAZAP1	PRPF4B	NEURL4	SREK1IP1	IGSF11	CELF2
VIRMA	ATP2B1	MLLT3	SLC7A6	PLCD1	CHFR	PPM1D	RAPGEF2
EHHADH	ADAMTS6	ESRRG	SCN3B	TCF7L2	CRIM1	MMD	CDC42
FNDC3A	SMG7	TGOLN2	SHOX	GLYR1	SORCS1	PHIP	CREBZF
GOLGA1	FAXC	HELZ	ENTPD7	CDK6	SNIP1	FNDC3A	APPBP2
ARID4B	PSD3	SPOPL	CHPF	BRMS1L	RASA1	GOLPH3	LCOR
KCNAB1	BEND4	CPD	RSPO4	AMMECR1	PRKAA2	PPP2R2A	PCDH11X
TMCC1	BCL2L2	DHX15	PLAGL2	BDNF	DOCK4	PTPRG	BRWD3
BCL7A	RTKN2	IRF6	OTX1	FUBP3	KLHL28	COL19A1	FCHSD2
EMP2	GOLGA1	AP3M1	JPH4	CTDSP2	MAX	CREB1	DDX3X
BPTF	MEX3C	CNOT7	MMP2	AP1G1	DAAM1	NEDD4L	SEPTIN7
RPL34	FNDC3A	N4BP1	CHD4	ZCCHC14	CEP350	FBXO32	ASH1L
FBN2	TMEM123	PLPPR1	RAP1A	OXSR1	NAA50	MAST3	MECOM
CREB5	BRWD1	ONECUT2	TMCC2	LIN54	VAPA	SCAI	KPNA4
ANKRD13C	CDH2	XPO1	SIAH3	SLC16A2	HAND1	SMARCE1	PSD3
MSR1	CELF2	ATRX	FSTL4	ZCCHC24	CCNT2	LCOR	KAT6A
PUM1	NUP153	KCNS3	PHF24	TMC7	ZRANB1	BRPF3	NUCKS1
AKAP7	ZNF267	CREB5	TRIM46	SETD1B	PPP6C	TRAK2	MBNL1
OSBPL6	HECTD2	ENAH	37104	NFIA	FMR1	RC3H1	IRF2BPL
TAFA5	WAC	YOD1	PCYT1B	B4GALT6	KDM4C	ROBO2	ACSL3
NUP54	LDB2	STAG2	KMT2D	RCC2	SEPHS1	SMPD3	HNRNPLL
KIF13B	MIER3	SEC63	RBFOX2	FZD5	NAA25	TUT7	AFF4
KDM5A	THRB	TMEM255A	SPRY3	PHC2	FBXO28	THSD7A	NLGN3
TMEM135	NRXN1	PAN3	NFAT5	SLA	NR4A3	SP1	DOCK4
SP2	TMEM33	DESI2	SYNPO2L	BCL11A	EVI5	HOOK1	NUFIP2
RTKN2	CREB5	TMEM47	PCBP2	WIZ	NRXN1	ZC3H12C	SMNDC1
JARID2	ARFIP1	CDK6	PCDHGA10	RNF139	SP1	SMG1	TCF7L2
MMUT	PSIP1	PHF1	AKAP13	CEBPB	FKBP1B	PTBP3	BNC2
ERBB4	SLC12A2	CAPRIN1	EGR3	EMX2	KAT7	KLHL15	SRSF7
STK17A	HS3ST1	HIVEP2	DCX	ATP2B4	SECISBP2L	TNRC18	FOXC1
CDH6	WASF3	SEMA3A	FN1	AJAP1	HLF	CHD1	CD47
WDR77	FERMT2	IPO7	OPCML	CASK	PRDM2	GIT2	WASL
MAF	SLC16A7	MMP16	FBXW7	NDST1	MAT2B	LY75	PHC3
PSIP1	ATRX	PRKAG2	PCDHGB4	CRKL	ETF1	GPM6A	STRBP
SEPHS1	SLAIN1	PLXNC1	SOBP	NOTCH2	PRPF38B	NECTIN3	NEXMIF
PRRG1	VCPIP1	TENT4B	AP2B1	PHACTR2	ISL1	PLOD2	SATB2
ROBO1	PAPOLG	FHIP2A	WDTC1	DAPK1	RBFOX2	ABCG2	BCL11B
PLCB1	MMUT	KDM7A	PCDHGA1	TET1	RNF141	APPBP2	PCDH11Y
KPNA1	GRIA1	MTDH	PCDHGC4	BICD2	POU5F1	ZNF704	JADE1
FAM53C	RYBP	RAI2	R3HDM2	DDHD1	ROCK1	CAV1	DIP2C
STAG2	SCN1A	NCAPD3	PCDHGC5	SMARCD1	EIF4A2	ERC2	PRDM1
FZD3	LHFPL3	BMPR1A	PCDHGB2	CALN1	NETO2	CDK6	NR2F2
DYRK1A	ZFP36L1	ABHD13	PRKAR1A	PPP1CB	ZNF654	EEA1	NR4A2
YWHAZ	ATP1B1	IGF2BP3	VPS72	RPS6KA1	GDE1	PCF11	RAB22A
ATF7IP	WDR77	SH2B3	PCDHGC3	HEY1	F13A1	UBE4A	UHMK1
SLAIN1	DLG1	DNER	UHRF1BP1	DUSP7	RYBP	ZNF652	PAFAH1B1
MBNL2	NFIB	KLHL36	PHF8	HOXB2	KDM2B	UBR5	OTUD4
TUBGCP3	LY75	HLTF	TESMIN	VEZF1	TTK	FBXO28	NHLH2
PIP5K1B	MBNL2	EREG	SIX3	SIDT2	FAM131B	KATNBL1	NFIB
TMEM161B	SOX2	PCDHA6	IFT22	CCND2	RPRM	CPNE8	SLITRK4
CTNND1	QTRT2	AZIN1	ZBTB2	ZNF148	KPNA3	MDFIC	DACH1
BECN1	PRICKLE2	CNKSR2	WNT8B	MAPRE2	ADGRL2	MEX3D	PRKACB
KLHL6	GARRE1	RAB11A	PCDHGA6	CEP20	MED6	RUNX1	RELCH
RAP2C	AXIN2	VIM	ZNF652	WWP1	ATP1B1	PELI2	UBE2K
SH2D1A	PTAR1	TUSC3	PCDHGA8	FRY	KLHL15	FAM102B	NAP1L1
NRXN1	ATP2B4	SPTSSA	GALNT13	ELAVL1	ARPC5L	ZBTB20	RASA1
SGO1	KLHL14	RBM24	PCDHGA9	PITPNM2	ZHX1	ZBTB44	SOX6
DCP2	PTCH1	CANX	PGR	COPS4	MAP3K2	SLC2A13	TOMM70
ARRDC3	GNRHR	TMEM106B	PCDHGB6	SLC25A24	CTDSPL2	RYBP	MPP2
EN2	SORL1	SREK1	LRP4	BMPR2	ARHGAP18	RORA	CHSY3
SP1	CCDC178	RCN2	ZBTB39	IFFO2	NCKAP5	SCN9A	SPIN4
RAB18	AFF3	KLF5	ST6GAL1	MYEOV	ETNK1	NXF1	METAP2
37104	REPS2	CYTH1	PCDHGA5	ZCCHC8	RB1	TAOK1	SLC4A4
BMI1	CCNG2	KLF13	SLC4A4	TSPAN13	DCAF10	KAT2B	RYBP
ANTXR1	DMRT2	SRSF7	TOX3	RIMS1	SLC25A44	OSBPL8	FOXP1
GYS2	GPR85	CDH2	MAB21L4	SHANK3	ESR1	WWTR1	SSR1
SOCS6	EIF4E	CDH20	PCDHGB3	ATXN1	NEMP1	SMIM17	HECA
NEK11	RAP2C	SMARCD2	PCDHGB1	MOSMO	RSBN1	AGTR2	PARM1
ATP2B1	CAMK2G	BMI1	CXCL9	CAPZA1	LONRF1	BRWD3	GLCE
PI15	PCBP2	PCDHA4	ST8SIA3	DBT	JAG1	MRPL19	CLCN3
CNOT7	GSG1L	TMEM123	SPATA33	WSB1	AHSG	CNOT6L	PUM2
SYNPO2	CALM2	RAC1	DCAF7	HARS1	UBE2H	EIF2AK3	ZBTB1
BMPR2	GMFB	PAK5	PCDHGA2	TENT4A	GALNT1	USP25	UBN2
UBE2G1	TUBGCP3	PPM1B	FAM131B	MORF4L2	SMG1	ACTR3	UBL3
PDS5A	EIF2AK3	DHDDS	ATP1B2	SLC39A13	CD164	CSRNP3	VPS41
CCDC142	JARID2	PCDHAC1	ZFYVE26	ADO	APTX	RIC1	ARL4A
SPARCL1	USP48	PCDHA2	SET	USP48	ZNF532	FGL2	FBXW11
KLHL12	KCNS3	ANKRD52	PCDHGA7	QKI	UBE4A	PPEF2	ADGRB3
PAPOLG	HLF	ELL2	SAR1A	RDH10	BCL2L2	CCDC158	ZNF516
NUAK1	TUT7	MN1	EXTL2	PURB	STRN3	MZT1	RHOBTB1
FAT3	KCNAB1	PTEN	BCL6	LIFR	EFNB1	ZEB2	SNAP91
ITPR2	IP6K1	ARHGAP5	TP53I11	PAFAH1B1	EIF5A2	MTURN	HNRNPUL2
MAPK6	UBE2H	GSPT1	MLEC	FOXP1	HMGCR	PRRG3	MIER1
GTF2I	SYT11	SLC5A3	ZKSCAN2	DCTN4	TPR	ACVR2A	LMO7
DCX	AASDHPPT	MAPK1	ADAM19	SGPP1	NXPE3	STRBP	RPGRIP1L
RIPK2	ARL4C	NPAS2	DOCK3	ADAM9	EEF2K	BTC	ASTN2
LPP	ANTXR1	MIER1	TBC1D13	ELOVL4	KPNA6	SKIDA1	HIPK1
DTL	SH3TC2	RGS9BP	CSNK1G1	TNRC6B	SHANK2	BPNT2	INTS2
USP15	DENND2D	MED21	ZFP91	CREBBP	ZNF621	GUCY1A2	ADGRL3
KMT2D	CHKA	RIT1	GAS7	TMEM30A	CRNKL1	LUC7L3	ETS1
ABI2	PGAP1	TRAPPC8	MNT	WDFY1	POU2F3	XPR1	GSE1
ANKFY1	PPM1E	GCG	SYNGAP1	SKIDA1	SLC7A11	BCL11A	BCLAF3
PTK2	LPIN2	PCDHA3	RANBP6	GMFB	MET	EHMT1	THUMPD3
UBE2K	OPRM1	SOX4	GRAMD2A	MYNN	MED21	OCLN	ATP6V1A
PALM2AKAP2	TAF9B	YWHAZ	ZMAT3	HNRNPDL	IL17RD	PPFIA1	LRCH4
MAGI2	MYOT	TMEM64	SLC6A4	SLC12A5	RMND5A	HOOK3	ARF4
SDC2	TNKS2	PCDHA5	PPP1R11	INO80D	ERBB4	PECR	FZD7
FXR2	QKI	FLRT3	RHO	NPAS3	RBM12	SESN3	PIK3R1
KHDRBS1	ANKFY1	AK4	PCDHGA4	CADM1	MTMR4	EYA1	RAB1A
CTDSPL	CDO1	MXI1	EBF1	ST8SIA3	E2F3	FAM76B	S1PR1
LY75	DTL	TPD52L2	CREB1	ABR	NEBL	UBE2B	SLC17A6
ATXN1	ZNF518B	TPM3	RAB11B	SPO11	ZDHHC8	YTHDF3	GPRASP2
CD2AP	PLAGL2	NDRG3	OTULIN	LRRC8A	MAPK10	SPRED1	NUP58
FKBP5	EPC2	TANC2	CD276	SLC16A9	PYGO2	TTC28	LRP12
ATP1B1	ONECUT2	SMAP1	RFX1	TMEM70	AP3S1	EPHA7	E2F5
KCTD12	NEO1	AKT3	FBN1	NAV1	STIM2	GRM5	MTDH
CUL4A	CLINT1	CREB3L2	TRAM2	RFX3	PCDH9	SPRED2	ELF2
ZDHHC5	MALT1	NR3C2	ST8SIA2	RGL1	SCN2A	UBE2K	SHOC2
FOXC1	IYD	ZNF652	ARID1A	SP3	MON2	MID2	OXR1
YTHDC1	PBX3	SOBP	TMEM183A	KMT5B	ADCY8	UNK	TP53INP1
USP48	ZNF714	SERINC3	HNF4A	CALM1	NAP1L1	STRN	UBE2E1
TRIM9	MSN	ARMCX2	TNS1	MECP2	LMX1A		LZTFL1
PLCH1	CMTM6	PHC1	ZFP3	SMARCA4	STAG2		RBBP4
AIDA	MARCHF6	HEY1	SCN8A	SPATA2	PPP1R3A		ELL
PRUNE2	NUP50	PCDHA10	NHSL1	SIN3B	RETREG3		PDE10A
RNGTT	AMMECR1	TMEM108	BNC2	TBK1	WAPL		ZZZ3
RBM17	DCX	LHFPL3	LIN28A	ADAMTS5	CREB1		SP4
FOXA1	ANGEL2	DAG1	LPXN	LTN1	OSBPL3		ACACA
ZDHHC21	CAV1	SHTN1	RLIM	ATG9A	PRDM10		PRTG
CALCR	LCOR	RNF185	TERF2	PSME3	ARF4		TMEM30A
MIA3	KMT2D	TWF1	PDX1	NCBP3	TIAM1		NCAM1
NMU	CRIM1	PCDHA11	RPS6KA3	PITPNM3	SEPTIN7		SNX30
HELZ	XK	YWHAQ	ANKRD45	CAND1	ZNF592		CEP104
PUS7L	KLF12	ATP11A	CYBRD1	TBL1XR1	ZBTB10		SSX2IP
LIX1	PKN2	TSC1	SYT7	NFIC	HIF1AN		PRDM2
OTUD4	RDX	BLCAP	ACSL1	TGIF2	CCR3		MYB
CAMK4	ARF1	GMCL1	MMRN2	NRXN3	CERS5		RBM47
TMEM248	GAPVD1	WLS	ITGA9	HLTF	GATA2		SON
MOB3B	CADM1	RBMS3	ABL2	SNX6	ABCC5		UBE2E2
SLAMF6	SH2B3	FBXO11	SPRY4	CAMSAP2	MEF2D		VGLL4
PHLDA1	SYT14	TSC22D4	VANGL2	ONECUT2	UBE3B		LIN9
VEGFD	SMCO1	POLR1C	PCSK1	SNX13	DCAF12		NAPB
NCOA2	NSL1	UBE2D3	SNTB2	IL1RAPL1	IGF2BP2		PHLDB2
SYT14	BEND7	MIER3	SEC61A2	EHMT1	MBNL1		CEP85L
ZNF569	ANTXR2	HOXA10	RAB23	VANGL1	MSMO1		NRCAM
GLIPR1	ZNF697	AFF4	RNF39	ERG	MOSPD1		ZNF678
NRAS	BAHD1	NRP1	DIO2	CRK	CPZ		MARCKS
PRKAA2	TMTC3	PCDHAC2	SEC31B	PIGA	WWP1		CREB1
ZNF615	YAF2	SATB2	PCDHGA3	UBAP2	GOSR1		RIOK2
ACER3	GSK3B	BVES	TMEM121B	DRGX	CRKL		TASOR
DPT	KAT2B	BOD1L1	CMTM4	ORC3	STARD7		RIN2
IGF1	AUTS2	DBN1	ADIPOR2	RYBP	TMEM260
C9	DNAJB14	DPY30	CD93	RNF216	ERI2
PDCD6IP	ZNF124	ARID5B	COL8A2	TLX3	MAP2
SNRK	AKAP6	NXT2	GBP4	IGF2BP1	MYBL1
MAP2	BCL9	KMT5B	FOXK1	PI4KB	TFDP2
WBP2	DNAJC12	IPO5	U2AF2	DHCR24	SPATA2
GAS1	HACD4	PCDHA7	TET3	PGM2L1	DCX
ARHGAP5	CALB1	EIF2B1	PCDHGA11	SLC7A1	KMT5A
CCNG2	RIMBP2	AGFG1	HNRNPDL	KMT2A	ILF3
SCP2	PHLDA1	SASH1	PCDHGB7	MAP3K12	SALL1
ANK2	BNC2	RAP2C	BOK	LEPR	NXPH2
ZFP36L2	LRFN5	PCDHA1	PDE4A	ZNF532	NABP1
ENY2	FAM98A	FAM117B	SPOCK1	MYO5A	BTAF1
SORCS1	MAGI2	USP25	PTPN14	MSI1	KDM7A
THSD7A	TMEM267	MYL12A	NTRK2	SSX4	CDC14B
LIN9	ACVR1	NR2C2	TMEM178B	SEC24B	STAU1
HNRNPU	ATRN	MAT2A	KSR2	USP7	RAD9B
QKI	NPAT	VLDLR	C1orf21	SSR1	SGMS2
OGN	ETF1	MINDY3	MARK2	ERBB4	ASB7
NPR3	TACC1	WWC2	HNRNPU	GLIS1	PRR5L
TEAD3	GIGYF2	DDX42	RAB10	DESI2	RBM6
TRHDE	ITGA1	KDSR	BCL9	OAZ2	RAB40B
TFAP2B	C12orf71	SLC10A3	TIMP2	TJAP1	PPM1E
LRRTM2	GDAP1	HNRNPF	TMEM127	ZNF154	RGS7BP
TMTC1	YTHDC1	CRKL	GPD1	USP19	GBP1
GK5	ACBD3	CEMIP2	FNBP4	ENAH	ZEB2
COL21A1	PRRG1	MYEF2	MS4A4A	ZXDB	AP3B1
PPTC7	SEMA3A	NRN1	FCHSD2	DTD2	KAT6A
RANBP9	STYX	CMPK1	USB1	MARK3	MTMR9
NR2F2	SGO1	SYNGR2	MED1	LARP4	DCUN1D3
KLK7	MRPS14	CYRIB	LONRF2	MDM4	ZNF326
CHN2	PLEKHG2	NKX2-4	SEMA4G	HECA	RLIM
NR4A2	CSRNP3	IGF1R	MFRP	PALS1	DCLRE1B
FAM131B	ABHD2	CPEB1		PLOD2	CDH11
ACVR2A	CCDC88A	PDS5A		CMTR2	SLC45A3
HACD4	NF1	GOLGA1		ZFHX4	CREBRF
FAXC	CD22	PCDHA12			ZDHHC2
DLG1		CKAP5			PPP2R5C
					CPEB4

## Sheet: miRTarBase
List of target genes for each miRNA retrieved from the miRTarBase database
hsa-miR-1290	hsa-miR-1246	hsa-miR-320d	hsa-miR-4516	hsa-miR-191-5p	hsa-miR-335-5p	hsa-miR-12136	hsa-miR-3065-5p
BCL7A	DYRK1A	RBFOX2	STAT3	TMC7	TNC	None	RPL7L1
NDRG1	TAOK1	SLC38A1	PIM1	IL1A	MERTK		C1ORF21
CLCN6	ZNF480	GNAI1	CCND2	SOX4	PTPRN2		NUFIP2
DNAJB9	MSH3	ARID5B	TNFAIP1	NDST1	SOX4		SNRK
C8orf4	TMBIM4	ULK1	SCOC	MDM4	ARPC5L		SOX4
CALM2	ZNF85	FBXO28	CAPZA1	Cdk6	RASA1		U2SURP
CTC1	KIAA1009	TNRC6C	NKIRAS2	CDK6	RB1		SYT4
ATXN1	LMNB2	PNN	RBM38	SATB1	UBE2F		NCK2
PER1	CKS2	FAM208B	SLC25A36	TLE1	RUNX2		ZNF652
HTR7	CHD7	DCTN5	DAZAP2	PI4KB	BCL2L2		MDM4
RORA	CALM2	ZBTB33	DCAF7	TNPO2	TFF2		HOXC8
BRI3BP	SRRT	YIPF6	LURAP1L	MPST	MAPK1		PTP4A2
TAOK1	SKIL	ARF1	HMGN2	TMEM33	LRG1		EIF1AX
USP48	DGS2	MAPK1IP1L	RAC3	RPL37	Daam1		CRKL
KIAA0895	CTC1	MRPS18B	TRIB3	ACSS1	BIRC5		PAPOLA
AKR7A2	ADCY9	ZNF275	FBXW11	MTSS1L	CD69		CTNNA3
FUT11	PIM1	KLHL15	PLXNA2	PSMA2	DEFB126		GATSL2
EMP2	CRADD	ITPRIPL2	ELP6	IRS4	PPP1R3D		FZD5
ULK2	SHOX2	ACPP	GOLGA8H	UHRF1	ZNF609		SPATA13
PYGO1	ARHGAP15	SYNM	GOLGA8M	PDHA1	SYT12		INHBA
CDR1-AS	GPATCH11	EIF2A	HAL	MCFD2	TNNI1		ARL5C
GOLGA4	HTR7	CKS1B	GOLGA8J	EIF3I	IFNA21		HDLBP
POP7	RRP8	CREBRF	CCDC80	AGL	BSN		CHD4
IKZF2	RORA	ACTBL2	ZNF84	SRGAP2	EREG		CBWD1
MPRIP	BRI3BP	BCL7B	SMYD2	ATF6	SYCP2L		CBWD5
LRRC55	GDE1	SLC38A2	KLF7	BCOR	FBP2		THBS1
TPM4	MED4	MAX	TJP3	BZW2	IL17A		SYPL1
UBN2	USP48	GXYLT1	USP36	PPIAL4G	KCNH2		PNMA2
TOMM20	PTPRD	ARL10	SOD2	RABL6	SCP2D1		SPATA2
ZNF507	KIAA0895	SEMA7A	KIAA1456	RRN3	NPY		C1orf35
ZNF131	CBX3	IGF2	C14orf144	GOLGA7	CACNB3		MLH1
STAU1	ZNF763	CTRC	SLC4A2	BRAF	CRYGC		TUBGCP4
PRDX3	AKR7A2	SLC25A12	ALKBH5	PSAP	USH1C		ZNF585B
	PLAGL2	TAL1	FAM83H	HNRNPM	PCDHGC4		KIAA1210
HIST1H3E	CREBRF	FBXL13	TPM2	CYTH2	C8orf12		NCAM2
KANK4	PYGO1	TPD52	KDM5C	TARS	KLRC1		SIGLEC14
P2RY1	NFIB	SYNCRIP	TAF12	RAD21	XKRX		TRIM4
VPS4A	SPRED2	MTRNR2L6	YARS	HNRNPA2B1	SIX6		WASF3
TXLNG	AXIN2	NPM3	SAMD10	AACS	FAM99A		ITPKB
CLOCK	GSK3B	SF3A3	TMEM63A	ENAH	HMBOX1		IGF1
ADD2	MIF	C20orf196	NID1	DCUN1D2	DAZL		EIF3H
EPM2AIP1	SRSF1	ZNF451	MTHFSD	HSD17B12	APLP1		GFPT1
MESDC2	AR	ZNF148	ZNF34	ACSL1	GAGE2D		CXCL10
IMPG1	GLS2	YOD1	GPIHBP1	HNRNPUL1	ADCY6		MYO10
RBMXL1	CFTR	AIMP1	RPRM	RPIA	EFNA1		SLC35E1
ACSBG1	ELAVL1	C5orf51	CES2	GBA	OR11A1		ZC3HAV1
ATP5E	DNAH3	ZNF267	IDH3A	EGR1	DYNC1I1		PEX2
COL27A1	CCNG2	SRSF7	POTED	CCND2	DNASE1L3		AKR7A2
TTF2	TERF2IP	GTPBP2	CCL16	CTDSP2	KDM5B		WDR13
S100A7A	NEMP1	ASB6	FXR2	LRRC8A	TGFBR2		RPS15A
RGS5	CDR1-AS	CRK	MYL12A	SLC16A2	MEF2A		FCF1
HM13	CEP162	FAM117B	MAPK13	YBX3	MIR34C		TPRG1L
SRCIN1	TAOK1	MAK16	ZFP91	CEBPB	TREML3P		RAB1A
THAP6	ZNF480	TP73	UBE2G1	MFAP3	LRRC4		YTHDF1
ARL2BP	MSH3	C2CD2	TP53	PPP1R14C	SLC26A3		USP46
TRPM7	TMBIM4	VPS45	TNPO2	CCDC88C	DCST2		SUB1
SSR2	ZNF85	FAM46B	TBL1XR1	CASC5	ZNF641		RPL37
RPP25	KIAA1009	ORMDL2	SPOPL	FN3KRP	IDUA		RAB39B
RFWD3	LMNB2	VPS13D	SND1	DCAF15	ZFAND3		PCMTD1
PCDHB11	CKS2	TMEM43	SLC7A5	DHCR24	ZC3H11B		ING1
MPPE1	CHD7	ARL3	RAB2B	BICD2	TMPRSS12		HOXB3
TOP2B	SRRT	ABCA2	PTPN14	EMX2	KCNH3		GJD3
CDC73	SKIL	SEC24A	PSMD11	GATSL2	KLRB1		ARHGAP12
NAPA	DGS2	SRCAP	PIM2	SLC7A1	TTC6		TXNIP
CREB1	CTC1	HSPA4L	NUFIP2	RCC2	MMP20		SP1
	ADCY9	EIF2B5	MBD4	PURB	ARHGAP5		MYBL1
	PIM1	RPS6KA1	M6PR	USP37	PTPRH		NMRK1
	CRADD	PCMTD1	LRRC20	SPATA2	KRTAP10-2		TWIST1
	SHOX2	NQO2	LRIG2	IGF2BP1	SYNPO2		ITGA1
	ARHGAP15	SWAP70	HRK	BMP2	GCNT2		TP53
	GPATCH11		GPR137C	CCR1	DEFB118		TNFRSF21
	HTR7		GMFB	NUP50	NBEA		CXCL5
	RRP8		GIGYF1	KRAS	RAB5B		MCTS1
	RORA		DNAJC10	TET1	LHX9		TTC26
	BRI3BP		COL5A1		ALDH2		FFAR4
	GDE1		CDKN1A		SLC46A3		TET1
	MED4		CDC42SE1		USH2A		ZNF736
	PTPRD		CANX		CYP21A1P		STEAP4
	KIAA0895		CABLES1		WNT9A		HIPK1
	CBX3		AHCYL2		PRAMEF14		ATP7A
	ZNF763		NXN		VNN2		POLG
	AKR7A2		TRAF6		DMGDH		SPN
	CREBRF		SPATA6		NGFR		SETBP1
	PYGO1		ZADH2		UGDH		PBX2P1
	SPRED2		SUMO1		PLD4		GABRA4
	MIF		SYT7		CCDC108		C1GALT1
	SRSF1		RASL10B		ST6GALNAC1		APLF
	AR		C2orf82		SEC14L4		ANTXR2
	GLS2		KCND1		KIAA1033		FBXO2
	CFTR		PDE4DIP		CCL15		ZMYM6
	ELAVL1		NAT9		INHBE		ABCF3
	DNAH3		REXO2		RXRB		CSE1L
	TERF2IP		FSTL4		SYVN1		NUPL2
	NEMP1		SEMA3F		CYGB		SEC31A
	CDR1-AS		GATA6		ORAI3		C19orf52
	CEP162		CHAC1		KRT72		IRGQ
			ELOVL6		FAM110C		GNG12
			SLC2A1		PIP5KL1		EPT1
			ZNF12		SVIL		BAHD1
			REST		KIAA1551		RPF2
			MECP2		RIPPLY2		KCNK5
			CCNT1		GNMT		SYDE2
			TMEM167A		ARHGAP12		PDP2
			TBC1D13		KDM4C		FBXO31
			SHISA9		KAAG1		TRIM17
			CDC14B		USP29		TGFBR2
			MAP7D1		SERPINA3		SOX1
			MTMR1		OR2J3		DMRT2
			SIAH3		GC		MYEF2
			ZMYM1		PPP1R17		RHOH
			MARC1		NNT		SELE
			TRIM56		RASL10A		GDE1
			GFPT2		CACNG1		KLF8
			HNRNPU		CD24P4		HIC2
			ORC4		ECE1		CFAP97
			UBXN2A		SEC24D
			OTUD7B		TMEM154
			MAF		CYTL1
			HOXA3		ACOT8
			LCE1B		ABCC11
			SULT1B1		POU6F2
			SOX4		SOBP
			LRRC58		HIST1H4I
			KPNA6		ARHGEF3
			IGFBP5		ASIP
			EN2		JAG2
			TAF7		PRSS53
			UHRF1BP1		SEMA3B
			TNFRSF21		ARRB1
			SET		PDE4A
			SERTAD2		PPP3R2
			CMTM4		ARHGEF28
			LRRC3C		NOL4
			FAM129B		SOX5
			ASTN2		SERPINA1
			FMNL3		EGLN1
			GPR173		SH2D3A
			SAMD14		CD14
			CRMP1		ESAM
			NCAPH		GALNT16
			Tbc1d13		PLEKHG1
			ABCC6		SCN1B
			SNRPD1		FAM84B
			POU3F1		FBXL8
			ANKRD32		ULK2
			PTCD2		CCNG2
			BACH2		ZNF654
			SCARF1		ABTB2
			MINOS1		LRP1B
			HS2ST1		C7orf31
			SLC10A6		POU2F3
			EMP2		PARK2
			PGM2L1		VAT1
			SIPA1L1		EDDM3B
			DPY19L4		SLFN5
			HLA-DRB5		TRAV22
			KIAA1958		TSPYL2
			PRKCH		UBE4B
			OTX1		NUCB1
			BRD3		IL17RD
			PSMD5		FCRL4
			ARSD		TBATA
			PIGS		CASP14
			SMAD9		CHRNA7
			FOXL2NB		PNPLA3
					ODF3L1
					ADAM21
					PARD6B
					WNT7B
					LINC00313
					ATP10A
					DNMBP
					F10
					ENTPD4
					MEGF11
					ATP10D
					APOBEC4
					C20orf194
					TMEM130
					GDPD1
					KRT19
					PFKFB4
					HSPA1B
					CRISPLD2
					ROR2
					ZCCHC24
					SPP1
					RNF214
					CDRT4
					ZNF821
					FABP6
					SLC12A7
					CDR1
					MBD5
					HRH2
					RHOB
					MAPK4
					ALDOC
					SLC37A1
					ACOT4
					KLF4
					TIAF1
					SOX13
					SYNGR3
					JUP
					CFP
					OTUB2
					PER1
					GALNT12
					TMEM155
					JMY
					ERO1LB
					LYPD4
					SETX
					C20orf141
					GALNT5
					RAB3C
					GOLGA6L9
					BAZ2B
					SORBS2
					CYP21A2
					NEFM
					HYOU1
					GAGE12B
					LHX6
					CC2D2B
					PCDHGA8
					SERINC2
					EPHA4
					C11orf52
					RRBP1
					VEGFA
					SCRG1
					TUBGCP6
					CDH20
					RAB4B
					SYT14
					HTR7
					APBB2
					IL25
					DUSP16
					DNAAF2
					PRAMEF17
					DNASE2B
					SNED1
					TUSC5
					MEIS3
					DDIT3
					CD8A
					CHD6
					ZNF771
					LATS1
					FN3K
					FOXO1
					FAM160A2
					SALL4
					CAPN11
					BRAT1
					LTC4S
					DAAM1
					LPAL2
					FGF16
					KCNC1
					RNF213
					CXCL9
					TMPRSS13
					ABCA3
					BBX
					OR8G7P
					IL6
					TRIB1
					VIP
					PIGN
					CPNE5
					FPGT-TNNI3K
					PNRC1
					C12orf56
					CABP1
					KIF17
					ZFP57
					DAPK2
					HSPA1L
					IL37
					LINC00324
					YPEL5
					LRRC41
					C21orf62
					ITPR2
					NECAB1
					DYRK1B
					MMP14
					ACSM1
					ITGB2
					SIGLEC5
					PSORS1C1
					MAFB
					GREB1
					GLS2
					KDR
					CSF1
					HECTD4
					TET2
					DHCR7
					PCDHB10
					GFAP
					OR8D2
					ESRP1
					ARHGEF4
					SLC25A41
					ZKSCAN2
					KMT2C
					ANGPT4
					GABRP
					GRB7
					PHYHIP
					MGAT4A
					PHF21A
					OSMR
					GULP1
					PCYOX1
					GPR50
					SASH1
					MANBA
					HIST1H4L
					BFSP2
					SOX1
					RASGEF1A
					CLIC3
					GBX2
					LEPR
					GRIK1-AS1
					TNFSF9
					TRAV23DV6
					FGF23
					CXorf58
					MKNK2
					STAT6
					SIGIRR
					MFGE8
					SERPINB10
					ST14
					KIF27
					TRRAP
					TEKT3
					ZNF461
					SDCCAG8
					PCDHGC5
					FAM71F2
					ARX
					AGPAT3
					KLHL24
					DYRK1A
					CTDP1
					FTSJD2
					MLC1
					CYP19A1
					MAN1A1
					TBX15
					PELP1
					SUSD3
					RSPO3
					NIPSNAP1
					RARRES2
					PTAFR
					THBD
					SLC30A2
					HOXA2
					LINC00487
					TNFRSF9
					HEY1
					KIRREL
					IL1A
					DEFB104A
					IGDCC4
					SH3D21
					PDZD8
					C8G
					TACSTD2
					ASB11
					SCIMP
					MUC15
					SHH
					PTH2
					SLC2A12
					EXD3
					OPN1MW2
					IGLV1-47
					ZNF518A
					HSPB3
					KMT2E
					IRX2
					LRRK2
					HOXA11
					RAB11FIP1
					MAML2
					NPAS1
					XRRA1
					CLCN2
					FNDC9
					TANC2
					PTPRT
					ULK1
					ACACA
					DUSP5
					G2E3
					ZFP69
					SPRR3
					TOX2
					GRIK4
					FGD2
					SH2D6
					LTBP1
					NEUROD4
					RNF121
					IL22
					C4orf45
					MAMLD1
					PLAC8L1
					TEAD2
					PLD3
					TAZ
					MYPN
					MAP3K8
					CNGB1
					ABCA12
					DISP1
					ELOVL6
					FAM151A
					ZNF579
					DHH
					FAM131C
					RSPH4A
					SLC6A12
					XKR6
					FLG2
					MLXIP
					NEIL1
					ING4
					SMG7
					FREM1
					FOXA2
					ATG16L2
					LDLR
					COPA
					SESN3
					SLC29A3
					TMEM25
					C6orf223
					GLTPD2
					PLK3
					VMO1
					ZBTB1
					IGLV1-36
					C10orf118
					DHRS3
					ZBED2
					PRAMEF10
					ADGB
					HMGCS1
					ANTXR2
					FAM47C
					OPN1SW
					NUTM2B
					ZFP41
					HOXC6
					MMRN1
					SAG
					RUFY2
					WIF1
					CBLN4
					FAM214A
					TAF8
					MPPED2
					RASSF8
					WDR59
					AHNAK
					RNASE4
					GPR82
					TFE3
					SFRP1
					SLC34A2
					PPM1H
					TRIM2
					ATP2B4
					FAM63B
					SH3BP1
					MCMDC2
					TRDN
					C6orf25
					IL6ST
					DLG2
					LEPREL2
					JHDM1D
					PLEKHA1
					PLLP
					KLRK1
					FAM102A
					LIN7A
					KMT2A
					GSDMB
					MFSD6L
					CDK20
					NLRC4
					EGFLAM
					TRBV7-3
					GP9
					ZNF660
					CA14
					C7orf69
					OR1C1
					PDE5A
					ZER1
					PRAMEF2
					CPNE6
					KIAA1324L
					TMEM8A
					KCNJ9
					CEACAM3
					TVP23A
					GAB2
					UBN1
					FOXO3
					IRF2
					STOX1
					HDAC6
					DDR1
					ABLIM1
					ACOT6
					C6orf201
					ZNF251
					TULP4
					FGF8
					ACSL1
					RSPO4
					TACR3
					HSD17B7P2
					CEL
					BCL2A1
					OR2J1
					ANXA11
					NDST3
					KLK3
					USP44
					SEMA4D
					PYGM
					PTPLAD2
					CEACAM21
					SERPINF1
					COG3
					TP53AIP1
					SLC27A6
					SWT1
					UHMK1
					FOLR2
					TGIF2LY
					CHST8
					CPT1B
					IRAK2
					ATP8B2
					CD79A
					IYD
					IL27
					DPY19L2
					SYT5
					LGALS9
					EMX2
					DOCK9
					APOL2
					KCNK4
					GOLGB1
					RARG
					SKAP2
					PCMTD1
					CDKN1A
					ZNF334
					CRYBA2
					FAM120B
					KCNK5
					SLC9A7
					DMPK
					TRIM40
					DCHS2
					ILDR1
					CYB561
					CDH5
					KRTAP4-2
					CNTNAP3
					BCL7A
					FCRLA
					CLMN
					CD5L
					SERPINB5
					PPFIBP1
					RIIAD1
					ADCK1
					SLC4A8
					CLIP2
					TNNC1
					HCAR1
					RGS16
					KCNA4
					RNF186
					SPATA20
					CYTH1
					CCDC103
					PLA2G7
					JUND
					FAM214B
					LBP
					DBH
					PLCE1
					RAB26
					PYGB
					C10orf99
					TMPRSS11D
					CD22
					CCDC88C
					ABCA5
					TNIK
					TLL1
					SLC13A4
					JAKMIP3
					AKAP13
					PGM5
					NANOG
					PIK3CA
					S100Z
					IGSF10
					SLC1A4
					RALGDS
					ETV5
					SH3TC2
					PLXNA4
					MYCT1
					GRIN2D
					LONRF2
					PJA2
					LIN28A
					PMEL
					PLXNC1
					SNORD116-21
					VPS39
					ABAT
					NTN4
					SCNN1D
					UNC13D
					PPP1R3B
					SLC6A9
					SCD
					GJB6
					EFCAB5
					C14orf178
					DTX1
					NR1D1
					NEUROG1
					NCF4
					KRT71
					C14orf28
					HMP19
					LMOD3
					COL10A1
					CDCP1
					GUCY1A2
					PPARGC1A
					C6orf132
					UBE2O
					ARRDC3
					DMBX1
					PPP1R3C
					PRICKLE2
					OR2L2
					ADIG
					ERC1
					RNF157
					AMHR2
					CDK19
					CXCR2
					SLC22A15
					FADS2
					ZFP28
					PRPF40B
					TGFB2
					CHAT
					BARX2
					CCPG1
					COLQ
					PCYT2
					GABRQ
					CTRB2
					PLIN4
					CECR5-AS1
					APOH
					SLC10A7
					FCGRT
					PTPRA
					TMEFF2
					SELENBP1
					SHC4
					MYT1L
					KLHL34
					ARL5B
					CNTNAP3B
					PTGES
					C2orf16
					SCG3
					NOTCH3
					LY6G6E
					CRB3
					SRL
					CDK17
					FOXI1
					PLSCR4
					SELPLG
					CLDN4
					LINC00470
					SPATA6
					R3HDML
					ABCA8
					SNX29
					ABCA7
					FAM114A1
					ABTB1
					MYCL1
					SULT2A1
					AK7
					MIR30C2
					RHBDF2
					TRPM4
					TKTL1
					IGFBP2
					PLEKHB1
					THAP3
					COL11A1
					MAGI1
					EHBP1L1
					POMC
					POLK
					MEPE
					BPY2C
					THBS3
					LOXL1
					RNU4-8P
					DNAL4
					CYP3A5
					CCL26
					REPS2
					SMG1
					MBNL2
					CMTM1
					CELSR3
					FLYWCH1
					TIGD3
					XKR4
					TMEM217
					KIAA1407
					FAM149A
					UBD
					COPG1
					BPIFA1
					WFDC11
					KRTAP3-3
					NRIP2
					C17orf66
					SNCG
					PRG3
					CNIH3
					MUC3A
					ZC3H11A
					DEFB123
					CDH3
					GPIHBP1
					HTRA4
					CRHR2
					GPRIN2
					KRT4
					FUT9
					SERPINB1
					FZD1
					TCEA3
					AGBL2
					FLT3
					SCGB1D1
					LY6H
					CHRDL2
					CYP4F22
					KLF8
					CLIC2
					ZSCAN23
					SLCO4A1
					TTC23L
					ABCC3
					SLC16A6
					SPSB1
					OR10D1P
					HFM1
					DRD5
					OVGP1
					PRR15L
					THEMIS2
					LURAP1L
					DYDC1
					C11orf54
					SYNPR
					ARHGAP21
					SPPL2C
					C1QA
					CXCR1
					GAGE12D
					SEMA4B
					DNAAF3
					BCL6
					APBB1
					ANKH
					ATP6V0A1
					FUT11
					C7orf33
					PLXND1
					C19orf18
					HRH4
					ZNF451
					CCL25
					DEFA4
					CFHR2
					AP3D1
					GDF5
					ZFP3
					SLC12A3
					TFAP2B
					CLDN1
					ENTPD3
					NPR3
					SP1
					KRT38
					EHF
					PSPN
					NTSR1
					DNALI1
					PLTP
					CRB2
					NDUFA4L2
					PDE2A
					PNLDC1
					LYST
					CAPS2
					SMYD1
					XRN1
					PDE6H
					ADAM32
					PTPRJ
					PRRG2
					RAB40A
					DEPDC5
					SLC35E2
					LZTS2
					RGCC
					NRP2
					CD99L2
					PC
					SPRY4
					C20orf85
					HBE1
					PODN
					VSTM2L
					OR8B3
					KLHL1
					ZNF157
					GPBAR1
					TK2
					ERCC6L2
					RBMY1F
					MUC4
					CORO2B
					RASA3
					FAM49A
					GNG8
					RERG
					DEFB132
					DNAJB14
					CHRM2
					FAM179A
					AMDHD1
					TAPT1
					BBS9
					RSPO1
					MAGED4B
					TBXAS1
					KDM6B
					NKAIN2
					MANSC1
					LTBP4
					MMAB
					ANO3
					CACNA2D4
					HRC
					LECT1
					CST4
					KRTAP9-8
					TEX13B
					RHOQ
					SESN2
					NAPSB
					BMP2
					HHATL
					PTGDS
					CITED2
					NTN3
					PIK3C2A
					CCL24
					FAM196A
					CYSLTR1
					FAM124B
					SHOC2
					VN1R1
					FAM26E
					MXD1
					CRYGN
					CACNG4
					RPS6KA6
					TTLL1
					UGT2B4
					ITGA2
					FAAH2
					ITPR1
					ZCCHC6
					LOXL4
					RBM47
					HOOK1
					SPACA3
					DKK4
					REN
					MCPH1
					TERT
					ACSL3
					SLC17A7
					TBKBP1
					OTOR
					OR3A2
					TRIM73
					MSS51
					PON3
					FOXD3
					GEM
					C4orf17
					PPM1L
					SATB1
					SLC38A4
					LDLRAD4
					FKBP8
					ETV1
					MARCKSL1
					NLRP13
					KCTD17
					KIAA1644
					SLC22A2
					JAK3
					KDM5A
					USO1
					CPEB2
					UBR2
					ATOH1
					RORA
					MDGA2
					ZNF322P1
					IDH1
					RCVRN
					DIO1
					CDK18
					NXF3
					COLGALT2
					HSP90B1
					KIAA1328
					POLN
					RGS18
					ITGA10
					GLCCI1
					EIF4ENIF1
					CELF4
					NRP1
					IPMK
					VPREB3
					CUL7
					RFX3
					NXNL2
					AMELY
					PCDHB15
					P2RX1
					MTA2
					BHLHE22
					ZNF280D
					C15orf32
					CHAC1
					LCK
					EPHA1
					OR8B2
					MATK
					TEX38
					MYO3B
					C10orf71
					PIM1
					PCDHGA10
					CABP5
					LRRC19
					CCDC146
					ANKRD44
					CLCN6
					KCNT2
					CCL14
					SNTB1
					C22orf43
					IL5
					NPEPL1
					TTC3
					CSGALNACT1
					ZNF558
					SYT1
					FNDC1
					ESRRB
					GRHL3
					VANGL2
					SRRM3
					C6orf58
					LRAT
					FFAR1
					LAIR2
					GUCA2B
					CDC42EP4
					PRKCG
					SLC46A2
					POPDC2
					RSPH9
					ZCCHC13
					BPY2
					HMOX1
					MIR769
					SEPT4
					SRPK3
					C8A
					NFKBIA
					LRP1
					FIBCD1
					FOXA3
					ZNF598
					MUC5B
					HIC1
					C2
					QPRT
					GLI1
					TMEM190
					GOLGA6C
					CLEC3B
					CD27
					TMEM87B
					BATF2
					KIT
					KCNK7
					VASH1
					LYL1
					NLRP10
					ACSF2
					TEKT1
					TIMP3
					TBC1D28
					BTN2A1
					TLE4
					ZNF175
					DUOXA1
					GATS
					ARSI
					IL33
					BVES-AS1
					TRIM74
					PLA2G2E
					KLRF1
					PTGS2
					MMD
					GOLGA6A
					CNIH2
					C14orf37
					MUC1
					CDC42BPA
					BTBD9
					GABARAPL1
					FAM216B
					LPIN2
					SLC38A2
					SLC45A1
					TRIM3
					TSLP
					CD46
					MAGED2
					KIAA0226L
					NOS3
					SPATA18
					CTDSP2
					LGR6
					NPY4R
					MS4A6E
					TMEM163
					MARCH8
					B3GNT4
					MISP
					MLYCD
					BTBD2
					NR3C2
					LRRC70
					ZDHHC15
					RASSF6
					C16orf11
					GDF9
					SLCO4C1
					TBX19
					HEATR5B
					CNFN
					INSIG2
					GLRA2
					TMCC3
					GBP2
					LILRB5
					TEX36
					RAB37
					FAM219B
					LIFR
					LZTFL1
					OR6B1
					CHST6
					LMCD1
					GABBR1
					FGD3
					NLRP1
					NKG7
					SMTNL1
					WDR19
					TRIM9
					KLF3
					ATXN1
					CYP2E1
					LRRC32
					MEIS3P2
					TMEM86B
					GJB2
					SLC52A1
					TULP3
					ALG12
					RBMY1HP
					KANK1
					ATP10B
					C8orf31
					PLAT
					ZMIZ1
					ZNF460
					ACSS3
					KLRC2
					CFTR
					SLC25A23
					HAPLN2
					CCL20
					DLG3
					TTYH2
					ABHD4
					TACR2
					SPAG9
					KRT5
					DLL1
					HIST1H3C
					TREH
					IFI16
					CEACAM8
					P2RX4
					SLC17A3
					GPR37L1
					TRIM16
					LMO3
					SNTN
					TP53INP1
					TSHR
					MXI1
					SOX9
					RFTN2
					SH2D3C
					RNU6-50P
					LIPG
					LILRB4
					C16orf71
					FMO6P
					ARHGEF37
					WBP1L
					POLD4
					RAPGEF2
					TTC18
					IGFBP4
					ST8SIA4
					ZNF804B
					DPYSL5
					ZPBP2
					TTLL5
					SLC27A1
					CLDN7
					PPP1R10
					TEKT4
					GAGE12H
					NEURL2
					TESPA1
					SEC16B
					RASSF5
					OPN1MW
					MAST1
					MXD4
					RP1L1
					TSPAN15
					TBC1D22B
					ZPBP
					C8orf4
					LINC00305
					RTP1
					TMOD4
					BTN2A3P
					DMXL1
					S100A5
					SPATA9
					BTLA
					ENDOU
					POR
					PPAP2B
					C6orf195
					STAT2
					DNAJB9
					WISP3
					SLC7A9
					ADAM2
					GCNT3
					PADI4
					DNAJC13
					C3orf36
					LRRC17
					YPEL3
					NEFH
					SCIN
					LINC00266-1
					CDX4
					SORCS3
					CLEC11A
					GATA1
					UGT2B17
					MYC
					LMTK2
					PNLIPRP3
					OLFML3
					PAQR8
					CLDN14
					KLK11
					UNC5C
					ZNF221
					PEBP4
					GSG1L
					WDR17
					AMY1C
					CYP27C1
					HMCN1
					CREBRF
					RYR2
					ROBO4
					ESR2
					C16orf54
					SYP
					HAPLN1
					PLAC1L
					ERMP1
					CTRB1
					ZNF37A
					TMC6
					ACTRT2
					PABPC1L
					TMEM198
					ZNF711
					RGPD4
					TSNARE1
					FBN2
					DCP2
					PTPRE
					C20orf197
					MS4A2
					LYZL2
					SIGLEC8
					CATSPERB
					DSCR3
					KLHDC1
					FZD10
					ABCA4
					GOLGA8A
					CYP2F1
					PBXIP1
					JAK2
					PPARA
					MGP
					TCEAL7
					RNU6-82P
					EPHB4
					ST6GAL1
					IVL
					FNDC3B
					COL8A2
					KRTAP10-4
					XIRP1
					ZNF252P
					ZNF678
					IGLC3
					SMOC2
					DCAF4L2
					CPAMD8
					GPD2
					ABCG8
					GFPT1
					ZFP2
					COL15A1
					CHRFAM7A
					TRIM63
					E2F5
					CYorf17
					CTHRC1
					SHROOM4
					BPY2B
					CD276
					SEC24C
					RASGRP1
					TLX3
					OR5E1P
					TECPR1
					GAPDHS
					TGIF2LX
					LINGO3
					C9orf24
					MIB2
					OR51B5
					PPBP
					CCL19
					C1orf61
					CCR4
					BHLHE40
					C1orf106
					KLHL32
					ADAMTS16
					TNFAIP2
					DEFB106B
					LRCH2
					CACNA1B
					EPOR
					ARHGEF2
					RBM46
					UCMA
					LIPA
					SPTBN5
					MGAT3
					SGK223
					LLGL2
					LYPD3
					SOSTDC1
					HSD3B2
					TRIM50
					ZNF862
					TJP3
					CUEDC1
					C14orf79
					NRK
					ASB3
					LGALS9C
					MN1
					DIP2C
					SSPN
					KLRC4
					CRYGS
					TRIM22
					LILRA1
					POU6F1
					LIF
					KCNE1L
					TAF1
					MED24
					SDF2L1
					NCAM2
					CAPN13
					KRTAP4-6
					PPL
					MAL2
					CRYBA1
					GSN
					RBMY1D
					LCNL1
					SNX32
					SCN3A
					MARCH11
					CCER1
					PRKG2
					RUNDC3B
					FKBP7
					MIR194-2
					PLXNA3
					RNASE2
					URB1
					SP4
					LHPP
					GPR37
					ATP6V0D2
					SPINK5
					PCBP3
					INSL5
					PITPNM2
					DEFB106A
					C14orf183
					OTOGL
					NFAT5
					TFAP4
					CCDC110
					ZFYVE28
					LCN1
					SOST
					MMP2
					BEX5
					TMEM8B
					SLC5A3
					CDKN1C
					LFNG
					PLEKHG3
					CCDC38
					LRRC36
					HCST
					TRERF1
					CD226
					DLX5
					OGDH
					PODXL2
					PDIA4
					SRRM2-AS1
					LINC00862
					HECTD2
					SCAND2P
					BRCA1
					WBP1
					SPATA6L
					CD300C
					HGD
					PCDHGC3
					DNAJC5G
					LMOD1
					TAC4
					PROX1
					RECK
					OR1R1P
					ICAM1
					LSP1
					TMEM170B
					STARD5
					IGLV3-10
					PDE8B
					DAGLA
					RALGPS2
					JAKMIP2
					C17orf100
					RAPGEF4
					DDN
					TECTB
					HTRA3
					MMP17
					RPE65
					ARSA
					IKBKB
					COL6A1
					HSPA1A
					CCSAP
					RGPD8
					ASPG
					FGF11
					CORO7
					NPAS2
					TRANK1
					PAH
					HECTD1
					C17orf74
					KLF13
					DYNLRB2
					NUMA1
					TRAV6
					NUTM1
					APAF1
					IL4
					ATHL1
					DHX32
					ACVR2B
					OAS1
					EDEM3
					CRABP1
					ARMC2
					MLLT4
					IGLON5
					MARCH1
					SLPI
					LYZL1
					CDA
					SCAMP1
					ZNF843
					ARNTL
					KHDRBS2
					CA3
					HSD17B3
					SLC6A16
					SLC2A3
					ST3GAL5
					SLC25A30
					ASAP3
					NOVA1
					SLC9A3R1
					LMLN
					TUBA8
					FOXP1
					MAGED4
					TRAFD1
					CYTH3
					AGPAT4
					ATP9A
					RGS22
					PPFIA4
					NUPR1
					ANK2
					SHISA4
					TWF1P1
					ASGR1
					CRNN
					CTSF
					RGS8
					PYROXD2
					MS4A14
					SMPDL3A
					KERA
					CCR7
					ODF3B
					PTH
					GPR116
					CCDC69
					GAGE1
					NAB1
					KLHL35
					THSD4
					ANKRD20A11P
					FAM83B
					ARHGEF1
					SLC25A1
					CCNA1
					CCR2
					MYO7A
					KRTAP10-12
					TMEM181
					CEACAM5
					G6PD
					PPP2R5A
					INSIG1
					VPS9D1
					VILL
					CERCAM
					GCH1
					TPPP3
					LILRA3
					BMP1
					TMEM140
					NUTM2A
					RHOT1
					FGFRL1
					ADAMTS12
					TNFRSF10D
					PLA2G10
					LEMD3
					AMT
					PDE4D
					GLTSCR1L
					RASD1
					C1orf168
					SLC39A2
					PPP4R1L
					RICTOR
					FAM211A
					EGR3
					LSAMP
					COL21A1
					TMEM239
					HLA-DMA
					SNCB
					EDEM1
					SH3PXD2B
					PGLYRP1
					CLIP3
					HSPG2
					KLHL11
					ACSS2
					DACT1
					VPS13B
					CST1
					CXCL3
					ZNF467
					PAGE2B
					PDZD4
					CCDC30
					SREBF2
					AGFG2
					RGPD3
					DOK6
					ACBD3
					RGL2
					ADH6
					ZKSCAN8
					VLDLR
					C6orf141
					GXYLT1
					NDP
					SLC16A4
					CD9
					RNF19B
					AGRP
					COL3A1
					KALRN
					FAM65C
					WBP2
					PAQR6
					LINC00319
					PUS10
					CTXN1
					INO80B
					KIAA1217
					SHC3
					PPP1R1A
					IFT81
					RDH5
					HIP1R
					WFDC3
					FBLN2
					NLRP7
					CXCL2
					PML
					TRAV12-2
					NEURL3
					ITGB5
					CEND1
					HTN3
					GPR153
					SREBF1
					CALML6
					GZMK
					ARMC12
					CASKIN2
					OR1J2
					MUC6
					BCHE
					GIP
					C17orf98
					SLC26A7
					HS6ST3
					TNNT2
					APOC1
					MYO6
					HAVCR1
					TFPI
					FADS1
					GGT5
					ANG
					GPR17
					C2orf81
					DST
					TVP23C
					RGS13
					UNC5CL
					FNDC7
					NUTM2D
					NPY1R
					ABHD2
					VASN
					EFNA5
					IL36RN
					XAF1
					SDR16C5
					OLIG3
					ATL1
					ACVR1
					KIAA1109
					ZBTB20
					ADORA2A-AS1
					NCOA3
					PLEKHG4
					SPIC
					PAK3
					KIF13B
					FPGT
					ZDHHC19
					LONRF1
					ZCWPW2
					PKD2L1
					RGPD1
					DOCK11
					EGFR
					ENTHD1
					NEUROD2
					SMTNL2
					SLC2A11
					ACE
					OR3A1
					PCSK4
					GRM3
					CLCA4
					INSC
					TMEM41B
					AGO4
					PPM1E
					KLF7
					FOXQ1
					ZNF829
					KLHDC7B
					APCDD1L
					BEX2
					CALHM3
					SQSTM1
					LINC00684
					AGR2
					ZNF800
					GLS
					EFNA2
					LOX
					RPH3AL
					CDHR2
					CYP7A1
					TBX22
					MFNG
					TLR4
					PCDHGA2
					CST6
					NDRG1
					ARSF
					FIZ1
					SEC61A1
					SNAI1
					SPTBN2
					NKAIN1
					NPHS2
					LOH12CR1
					SMIM14
					EVC
					FDFT1
					ART3
					H6PD
					ZMAT1
					BNC1
					ASCL2
					SNAP91
					RN7SK
					ZEB1
					C17orf78
					COL6A6
					TMC8
					GOT1L1
					CFI
					ITGA1
					PSAP
					FZD8
					TSTD1
					RASGEF1C
					MMEL1
					COL9A3
					TRAV39
					ABCC8
					RBM43
					PIK3C2B
					WWTR1
					PDP1
					ID4
					MEOX2
					MIR192
					FOXD2
					KRTAP3-2
					ANKIB1
					SQLE
					BAAT
					MAP1LC3B
					HIPK3
					ZNF135
					P2RY2
					MLN
					NR4A2
					FGF4
					STX19
					HCRTR1
					ZNF442
					ACPL2
					C20orf96
					KIFC2
					KLHL5
					TRPV4
					IL21R
					CA5A
					IBTK
					NT5DC3
					HRCT1
					PLEKHA8P1
					KLK7
					POM121L1P
					POFUT2
					CHST9
					P4HA3
					OLFM4
					AXIN1
					AQP5
					SYTL1
					ATP6AP1L
					RASIP1
					DMRT3
					PRDM11
					LAPTM5
					RHOBTB1
					BHLHE41
					CYTIP
					TIAM1
					TNKS2
					LIM2
					GRIA1
					B3GNT3
					WNT3
					CHRM3
					SRGAP2C
					PROX2
					RXFP3
					LRP5
					SPTB
					DAP
					ARID4A
					KCNH1
					CTSD
					ZNRD1-AS1
					CDH19
					LINC00238
					PLEKHH2
					FBLN5
					OPN1LW
					DEFB4A
					SIRT5
					GJB4
					MAFF
					PTPN7
					ANKZF1
					IGIP
					PLXNA1
					SCN4A
					AKR1E2
					FGFBP3
					ZNF292
					USF2
					AFF4
					SLC37A2
					CCSER2
					IGF1R
					EPN2
					MRGPRX3
					VWA7
					KIAA0319L
					AREG
					ZBTB7C
					MROH9
					FGF10
					IFT122
					INPP5F
					DNMT3B
					GSE1
					CYP26A1
					NFIL3
					EMR3
					EXD2
					C16orf46
					B4GALT6
					CCDC42
					IL7
					RCSD1
					GAL3ST4
					DACH1
					SLC6A10P
					CA12
					HSPA5
					EMR1
					CDH11
					HLA-DRB5
					DCAF5
					SMAD3
					FRK
					H1FX-AS1
					C20orf173
					BPTF
					BACH2
					GNA14
					GATA5
					NHLRC3
					ITGB4
					ATP8A1
					PDE6G
					RTBDN
					ANKRD53
					TBC1D27
					RPS6KA2
					SIRT7
					RTN2
					OCLN
					CDRT15L2
					CHL1
					SLC2A10
					ADSSL1
					FOXO4
					PIFO
					VTN
					SCARA5
					TRDC
					ARID3B
					RGPD2
					LSMEM2
					NT5C1A
					SLC1A1
					SEC14L3
					TF
					PTPRM
					ANKRD29
					C12orf60
					CXorf48
					ZDHHC11
					KIAA0430
					VAMP5
					MACF1
					SNX9
					LSS
					KDM5D
					ALDH8A1
					ANO1
					ATP7A
					CCDC120
					SLC17A5
					SRGAP1
					EBF1
					FBLIM1
					TRIM29
					OLFML2A
					MGA
					HBP1
					ITIH1
					SERPINB9
					LCOR
					HSD11B1
					PDZD2
					FAM46C
					MARK4
					GRM5
					DUSP6
					ZDHHC20
					PLEKHA4
					PIWIL4
					NAB2
					ANXA1
					DKK2
					LSMEM1
					UHRF2
					GCNT4
					CD177
					DOCK6
					MOCOS
					EEA1
					TRIM69
					MCHR2
					ZNF341
					PXN
					RAB6A
					GJB1
					FKBP14
					PNPLA6
					KIAA0825
					SCN3B
					CXorf27
					EFCAB13
					NUP210
					SNORD114-10
					GTSF1L
					CHI3L2
					ITGB6
					HERPUD1
					FAM198B
					SPRED1
					MPND
					TTLL13
					INSM2
					CDX2
					NKTR
					GAB3
					RP1
					KLF9
					SGCD
					LMBRD2
					PTPN14
					GIPC2
					ESX1
					SLITRK1
					POLM
[truncated: 608 more rows]

## Sheet: Integration of Both Databases
Complete integrated list of miRNA targets for each miRNA extracted from the miRDIP and miRTarBase databases.
hsa-miR-1290	hsa-miR-1246	hsa-miR-320d	hsa-miR-4516	hsa-miR-191-5p	hsa-miR-335-5p	hsa-miR-12136	hsa-miR-3065-5p
O60281	Q9NY46	P56211	Q96HN2	Q01826	P62253	Q9UKY1	Q2KHR2
CBFA2T3	FAM53C	PBX3	DDX6	TAF5	SMARCA2	DAAM1	PCDH9
KLF9	DYRK1A	ARL8B	PAK1	EGR1	SPTSSA	TNRC6B	ARID4B
SLC4A7	KDM5A	ARFIP1	FMNL3	TMOD2	ZMPSTE24	LHX9	CCNT2
RGS5	METAP2	YWHAH	RCOR1	AMMECR1L	FAM107B	ARPP19	CRIM1
PICALM	SLC38A2	HECTD2	AP1G1	TJP1	CALU	BCL10	AZIN1
ONECUT2	GLRB	CDK13	MECP2	SOX4	ARGLU1	DSC3	RBMS3
ARL4C	SEPHS1	COPS2	FBXO28	NRCAM	GLYR1	IVNS1ABP	HMGB1
MTMR4	DYNC1I1	GNAI1	TSPYL4	BNC2	PSD3	KDSR	KDM7A
GARRE1	CREBL2	RASA1	CDK2AP2	GAP43	CNOT7	GASK1B	ARRDC3
ITGAV	SEMA6A	RAP1A	ERBB4	ZBTB34	HOXD8	TRIO	ZNF704
HS3ST1	NIPBL	KITLG	KCND1	MAPRE3	CASP7	STXBP5	PPM1A
CPEB2	MSR1	TRIAP1	MSN	SATB2	HNRNPR	MYO6	MYBL1
ACSL4	ERBB4	NABP1	NECAP1	ZNF362	KDSR	TM9SF3	STIM2
HACD2	SRPK2	DAZAP1	PRPF4B	NEURL4	SREK1IP1	IGSF11	CELF2
VIRMA	ATP2B1	MLLT3	SLC7A6	PLCD1	CHFR	PPM1D	RAPGEF2
EHHADH	ADAMTS6	ESRRG	SCN3B	TCF7L2	CRIM1	MMD	CDC42
FNDC3A	SMG7	TGOLN2	SHOX	GLYR1	SORCS1	PHIP	CREBZF
GOLGA1	FAXC	HELZ	ENTPD7	CDK6	SNIP1	FNDC3A	APPBP2
ARID4B	PSD3	SPOPL	CHPF	BRMS1L	RASA1	GOLPH3	LCOR
KCNAB1	BEND4	CPD	RSPO4	AMMECR1	PRKAA2	PPP2R2A	PCDH11X
TMCC1	BCL2L2	DHX15	PLAGL2	BDNF	DOCK4	PTPRG	BRWD3
BCL7A	RTKN2	IRF6	OTX1	FUBP3	KLHL28	COL19A1	FCHSD2
EMP2	GOLGA1	AP3M1	JPH4	CTDSP2	MAX	CREB1	DDX3X
BPTF	MEX3C	CNOT7	MMP2	AP1G1	DAAM1	NEDD4L	SEPTIN7
RPL34	FNDC3A	N4BP1	CHD4	ZCCHC14	CEP350	FBXO32	ASH1L
FBN2	TMEM123	PLPPR1	RAP1A	OXSR1	NAA50	MAST3	MECOM
CREB5	BRWD1	ONECUT2	TMCC2	LIN54	VAPA	SCAI	KPNA4
ANKRD13C	CDH2	XPO1	SIAH3	SLC16A2	HAND1	SMARCE1	PSD3
MSR1	CELF2	ATRX	FSTL4	ZCCHC24	CCNT2	LCOR	KAT6A
PUM1	NUP153	KCNS3	PHF24	TMC7	ZRANB1	BRPF3	NUCKS1
AKAP7	ZNF267	CREB5	TRIM46	SETD1B	PPP6C	TRAK2	MBNL1
OSBPL6	HECTD2	ENAH	37104	NFIA	FMR1	RC3H1	IRF2BPL
TAFA5	WAC	YOD1	PCYT1B	B4GALT6	KDM4C	ROBO2	ACSL3
NUP54	LDB2	STAG2	KMT2D	RCC2	SEPHS1	SMPD3	HNRNPLL
KIF13B	MIER3	SEC63	RBFOX2	FZD5	NAA25	TUT7	AFF4
KDM5A	THRB	TMEM255A	SPRY3	PHC2	FBXO28	THSD7A	NLGN3
TMEM135	NRXN1	PAN3	NFAT5	SLA	NR4A3	SP1	DOCK4
SP2	TMEM33	DESI2	SYNPO2L	BCL11A	EVI5	HOOK1	NUFIP2
RTKN2	CREB5	TMEM47	PCBP2	WIZ	NRXN1	ZC3H12C	SMNDC1
JARID2	ARFIP1	CDK6	PCDHGA10	RNF139	SP1	SMG1	TCF7L2
MMUT	PSIP1	PHF1	AKAP13	CEBPB	FKBP1B	PTBP3	BNC2
ERBB4	SLC12A2	CAPRIN1	EGR3	EMX2	KAT7	KLHL15	SRSF7
STK17A	HS3ST1	HIVEP2	DCX	ATP2B4	SECISBP2L	TNRC18	FOXC1
CDH6	WASF3	SEMA3A	FN1	AJAP1	HLF	CHD1	CD47
WDR77	FERMT2	IPO7	OPCML	CASK	PRDM2	GIT2	WASL
MAF	SLC16A7	MMP16	FBXW7	NDST1	MAT2B	LY75	PHC3
PSIP1	ATRX	PRKAG2	PCDHGB4	CRKL	ETF1	GPM6A	STRBP
SEPHS1	SLAIN1	PLXNC1	SOBP	NOTCH2	PRPF38B	NECTIN3	NEXMIF
PRRG1	VCPIP1	TENT4B	AP2B1	PHACTR2	ISL1	PLOD2	SATB2
ROBO1	PAPOLG	FHIP2A	WDTC1	DAPK1	RBFOX2	ABCG2	BCL11B
PLCB1	MMUT	KDM7A	PCDHGA1	TET1	RNF141	APPBP2	PCDH11Y
KPNA1	GRIA1	MTDH	PCDHGC4	BICD2	POU5F1	ZNF704	JADE1
FAM53C	RYBP	RAI2	R3HDM2	DDHD1	ROCK1	CAV1	DIP2C
STAG2	SCN1A	NCAPD3	PCDHGC5	SMARCD1	EIF4A2	ERC2	PRDM1
FZD3	LHFPL3	BMPR1A	PCDHGB2	CALN1	NETO2	CDK6	NR2F2
DYRK1A	ZFP36L1	ABHD13	PRKAR1A	PPP1CB	ZNF654	EEA1	NR4A2
YWHAZ	ATP1B1	IGF2BP3	VPS72	RPS6KA1	GDE1	PCF11	RAB22A
ATF7IP	WDR77	SH2B3	PCDHGC3	HEY1	F13A1	UBE4A	UHMK1
SLAIN1	DLG1	DNER	UHRF1BP1	DUSP7	RYBP	ZNF652	PAFAH1B1
MBNL2	NFIB	KLHL36	PHF8	HOXB2	KDM2B	UBR5	OTUD4
TUBGCP3	LY75	HLTF	TESMIN	VEZF1	TTK	FBXO28	NHLH2
PIP5K1B	MBNL2	EREG	SIX3	SIDT2	FAM131B	KATNBL1	NFIB
TMEM161B	SOX2	PCDHA6	IFT22	CCND2	RPRM	CPNE8	SLITRK4
CTNND1	QTRT2	AZIN1	ZBTB2	ZNF148	KPNA3	MDFIC	DACH1
BECN1	PRICKLE2	CNKSR2	WNT8B	MAPRE2	ADGRL2	MEX3D	PRKACB
KLHL6	GARRE1	RAB11A	PCDHGA6	CEP20	MED6	RUNX1	RELCH
RAP2C	AXIN2	VIM	ZNF652	WWP1	ATP1B1	PELI2	UBE2K
SH2D1A	PTAR1	TUSC3	PCDHGA8	FRY	KLHL15	FAM102B	NAP1L1
NRXN1	ATP2B4	SPTSSA	GALNT13	ELAVL1	ARPC5L	ZBTB20	RASA1
SGO1	KLHL14	RBM24	PCDHGA9	PITPNM2	ZHX1	ZBTB44	SOX6
DCP2	PTCH1	CANX	PGR	COPS4	MAP3K2	SLC2A13	TOMM70
ARRDC3	GNRHR	TMEM106B	PCDHGB6	SLC25A24	CTDSPL2	RYBP	MPP2
EN2	SORL1	SREK1	LRP4	BMPR2	ARHGAP18	RORA	CHSY3
SP1	CCDC178	RCN2	ZBTB39	IFFO2	NCKAP5	SCN9A	SPIN4
RAB18	AFF3	KLF5	ST6GAL1	MYEOV	ETNK1	NXF1	METAP2
37104	REPS2	CYTH1	PCDHGA5	ZCCHC8	RB1	TAOK1	SLC4A4
BMI1	CCNG2	KLF13	SLC4A4	TSPAN13	DCAF10	KAT2B	RYBP
ANTXR1	DMRT2	SRSF7	TOX3	RIMS1	SLC25A44	OSBPL8	FOXP1
GYS2	GPR85	CDH2	MAB21L4	SHANK3	ESR1	WWTR1	SSR1
SOCS6	EIF4E	CDH20	PCDHGB3	ATXN1	NEMP1	SMIM17	HECA
NEK11	RAP2C	SMARCD2	PCDHGB1	MOSMO	RSBN1	AGTR2	PARM1
ATP2B1	CAMK2G	BMI1	CXCL9	CAPZA1	LONRF1	BRWD3	GLCE
PI15	PCBP2	PCDHA4	ST8SIA3	DBT	JAG1	MRPL19	CLCN3
CNOT7	GSG1L	TMEM123	SPATA33	WSB1	AHSG	CNOT6L	PUM2
SYNPO2	CALM2	RAC1	DCAF7	HARS1	UBE2H	EIF2AK3	ZBTB1
BMPR2	GMFB	PAK5	PCDHGA2	TENT4A	GALNT1	USP25	UBN2
UBE2G1	TUBGCP3	PPM1B	FAM131B	MORF4L2	SMG1	ACTR3	UBL3
PDS5A	EIF2AK3	DHDDS	ATP1B2	SLC39A13	CD164	CSRNP3	VPS41
CCDC142	JARID2	PCDHAC1	ZFYVE26	ADO	APTX	RIC1	ARL4A
SPARCL1	USP48	PCDHA2	SET	USP48	ZNF532	FGL2	FBXW11
KLHL12	KCNS3	ANKRD52	PCDHGA7	QKI	UBE4A	PPEF2	ADGRB3
PAPOLG	HLF	ELL2	SAR1A	RDH10	BCL2L2	CCDC158	ZNF516
NUAK1	TUT7	MN1	EXTL2	PURB	STRN3	MZT1	RHOBTB1
FAT3	KCNAB1	PTEN	BCL6	LIFR	EFNB1	ZEB2	SNAP91
ITPR2	IP6K1	ARHGAP5	TP53I11	PAFAH1B1	EIF5A2	MTURN	HNRNPUL2
MAPK6	UBE2H	GSPT1	MLEC	FOXP1	HMGCR	PRRG3	MIER1
GTF2I	SYT11	SLC5A3	ZKSCAN2	DCTN4	TPR	ACVR2A	LMO7
DCX	AASDHPPT	MAPK1	ADAM19	SGPP1	NXPE3	STRBP	RPGRIP1L
RIPK2	ARL4C	NPAS2	DOCK3	ADAM9	EEF2K	BTC	ASTN2
LPP	ANTXR1	MIER1	TBC1D13	ELOVL4	KPNA6	SKIDA1	HIPK1
DTL	SH3TC2	RGS9BP	CSNK1G1	TNRC6B	SHANK2	BPNT2	INTS2
USP15	DENND2D	MED21	ZFP91	CREBBP	ZNF621	GUCY1A2	ADGRL3
KMT2D	CHKA	RIT1	GAS7	TMEM30A	CRNKL1	LUC7L3	ETS1
ABI2	PGAP1	TRAPPC8	MNT	WDFY1	POU2F3	XPR1	GSE1
ANKFY1	PPM1E	GCG	SYNGAP1	SKIDA1	SLC7A11	BCL11A	BCLAF3
PTK2	LPIN2	PCDHA3	RANBP6	GMFB	MET	EHMT1	THUMPD3
UBE2K	OPRM1	SOX4	GRAMD2A	MYNN	MED21	OCLN	ATP6V1A
PALM2AKAP2	TAF9B	YWHAZ	ZMAT3	HNRNPDL	IL17RD	PPFIA1	LRCH4
MAGI2	MYOT	TMEM64	SLC6A4	SLC12A5	RMND5A	HOOK3	ARF4
SDC2	TNKS2	PCDHA5	PPP1R11	INO80D	ERBB4	PECR	FZD7
FXR2	QKI	FLRT3	RHO	NPAS3	RBM12	SESN3	PIK3R1
KHDRBS1	ANKFY1	AK4	PCDHGA4	CADM1	MTMR4	EYA1	RAB1A
CTDSPL	CDO1	MXI1	EBF1	ST8SIA3	E2F3	FAM76B	S1PR1
LY75	DTL	TPD52L2	CREB1	ABR	NEBL	UBE2B	SLC17A6
ATXN1	ZNF518B	TPM3	RAB11B	SPO11	ZDHHC8	YTHDF3	GPRASP2
CD2AP	PLAGL2	NDRG3	OTULIN	LRRC8A	MAPK10	SPRED1	NUP58
FKBP5	EPC2	TANC2	CD276	SLC16A9	PYGO2	TTC28	LRP12
ATP1B1	ONECUT2	SMAP1	RFX1	TMEM70	AP3S1	EPHA7	E2F5
KCTD12	NEO1	AKT3	FBN1	NAV1	STIM2	GRM5	MTDH
CUL4A	CLINT1	CREB3L2	TRAM2	RFX3	PCDH9	SPRED2	ELF2
ZDHHC5	MALT1	NR3C2	ST8SIA2	RGL1	SCN2A	UBE2K	SHOC2
FOXC1	IYD	ZNF652	ARID1A	SP3	MON2	MID2	OXR1
YTHDC1	PBX3	SOBP	TMEM183A	KMT5B	ADCY8	UNK	TP53INP1
USP48	ZNF714	SERINC3	HNF4A	CALM1	NAP1L1	STRN	UBE2E1
TRIM9	MSN	ARMCX2	TNS1	MECP2	LMX1A		LZTFL1
PLCH1	CMTM6	PHC1	ZFP3	SMARCA4	STAG2		RBBP4
AIDA	MARCHF6	HEY1	SCN8A	SPATA2	PPP1R3A		ELL
PRUNE2	NUP50	PCDHA10	NHSL1	SIN3B	RETREG3		PDE10A
RNGTT	AMMECR1	TMEM108	BNC2	TBK1	WAPL		ZZZ3
RBM17	DCX	LHFPL3	LIN28A	ADAMTS5	CREB1		SP4
FOXA1	ANGEL2	DAG1	LPXN	LTN1	OSBPL3		ACACA
ZDHHC21	CAV1	SHTN1	RLIM	ATG9A	PRDM10		PRTG
CALCR	LCOR	RNF185	TERF2	PSME3	ARF4		TMEM30A
MIA3	KMT2D	TWF1	PDX1	NCBP3	TIAM1		NCAM1
NMU	CRIM1	PCDHA11	RPS6KA3	PITPNM3	SEPTIN7		SNX30
HELZ	XK	YWHAQ	ANKRD45	CAND1	ZNF592		CEP104
PUS7L	KLF12	ATP11A	CYBRD1	TBL1XR1	ZBTB10		SSX2IP
LIX1	PKN2	TSC1	SYT7	NFIC	HIF1AN		PRDM2
OTUD4	RDX	BLCAP	ACSL1	TGIF2	CCR3		MYB
CAMK4	ARF1	GMCL1	MMRN2	NRXN3	CERS5		RBM47
TMEM248	GAPVD1	WLS	ITGA9	HLTF	GATA2		SON
MOB3B	CADM1	RBMS3	ABL2	SNX6	ABCC5		UBE2E2
SLAMF6	SH2B3	FBXO11	SPRY4	CAMSAP2	MEF2D		VGLL4
PHLDA1	SYT14	TSC22D4	VANGL2	ONECUT2	UBE3B		LIN9
VEGFD	SMCO1	POLR1C	PCSK1	SNX13	DCAF12		NAPB
NCOA2	NSL1	UBE2D3	SNTB2	IL1RAPL1	IGF2BP2		PHLDB2
SYT14	BEND7	MIER3	SEC61A2	EHMT1	MBNL1		CEP85L
ZNF569	ANTXR2	HOXA10	RAB23	VANGL1	MSMO1		NRCAM
GLIPR1	ZNF697	AFF4	RNF39	ERG	MOSPD1		ZNF678
NRAS	BAHD1	NRP1	DIO2	CRK	CPZ		MARCKS
PRKAA2	TMTC3	PCDHAC2	SEC31B	PIGA	WWP1		CREB1
ZNF615	YAF2	SATB2	PCDHGA3	UBAP2	GOSR1		RIOK2
ACER3	GSK3B	BVES	TMEM121B	DRGX	CRKL		TASOR
DPT	KAT2B	BOD1L1	CMTM4	ORC3	STARD7		RIN2
IGF1	AUTS2	DBN1	ADIPOR2	RYBP	TMEM260		RPL7L1
C9	DNAJB14	DPY30	CD93	RNF216	ERI2		C1ORF21
PDCD6IP	ZNF124	ARID5B	COL8A2	TLX3	MAP2		SNRK
SNRK	AKAP6	NXT2	GBP4	IGF2BP1	MYBL1		SOX4
MAP2	BCL9	KMT5B	FOXK1	PI4KB	TFDP2		U2SURP
WBP2	DNAJC12	IPO5	U2AF2	DHCR24	SPATA2		SYT4
GAS1	HACD4	PCDHA7	TET3	PGM2L1	DCX		NCK2
ARHGAP5	CALB1	EIF2B1	PCDHGA11	SLC7A1	KMT5A		ZNF652
CCNG2	RIMBP2	AGFG1	HNRNPDL	KMT2A	ILF3		MDM4
SCP2	PHLDA1	SASH1	PCDHGB7	MAP3K12	SALL1		HOXC8
ANK2	BNC2	RAP2C	BOK	LEPR	NXPH2		PTP4A2
ZFP36L2	LRFN5	PCDHA1	PDE4A	ZNF532	NABP1		EIF1AX
ENY2	FAM98A	FAM117B	SPOCK1	MYO5A	BTAF1		CRKL
SORCS1	MAGI2	USP25	PTPN14	MSI1	KDM7A		PAPOLA
THSD7A	TMEM267	MYL12A	NTRK2	SSX4	CDC14B		CTNNA3
LIN9	ACVR1	NR2C2	TMEM178B	SEC24B	STAU1		GATSL2
HNRNPU	ATRN	MAT2A	KSR2	USP7	RAD9B		FZD5
QKI	NPAT	VLDLR	C1orf21	SSR1	SGMS2		SPATA13
OGN	ETF1	MINDY3	MARK2	ERBB4	ASB7		INHBA
NPR3	TACC1	WWC2	HNRNPU	GLIS1	PRR5L		ARL5C
TEAD3	GIGYF2	DDX42	RAB10	DESI2	RBM6		HDLBP
TRHDE	ITGA1	KDSR	BCL9	OAZ2	RAB40B		CHD4
TFAP2B	C12orf71	SLC10A3	TIMP2	TJAP1	PPM1E		CBWD1
LRRTM2	GDAP1	HNRNPF	TMEM127	ZNF154	RGS7BP		CBWD5
TMTC1	YTHDC1	CRKL	GPD1	USP19	GBP1		THBS1
GK5	ACBD3	CEMIP2	FNBP4	ENAH	ZEB2		SYPL1
COL21A1	PRRG1	MYEF2	MS4A4A	ZXDB	AP3B1		PNMA2
PPTC7	SEMA3A	NRN1	FCHSD2	DTD2	KAT6A		SPATA2
RANBP9	STYX	CMPK1	USB1	MARK3	MTMR9		C1orf35
NR2F2	SGO1	SYNGR2	MED1	LARP4	DCUN1D3		MLH1
KLK7	MRPS14	CYRIB	LONRF2	MDM4	ZNF326		TUBGCP4
CHN2	PLEKHG2	NKX2-4	SEMA4G	HECA	RLIM		ZNF585B
NR4A2	CSRNP3	IGF1R	MFRP	PALS1	DCLRE1B		KIAA1210
FAM131B	ABHD2	CPEB1	STAT3	PLOD2	CDH11		NCAM2
ACVR2A	CCDC88A	PDS5A	PIM1	CMTR2	SLC45A3		SIGLEC14
HACD4	NF1	GOLGA1	CCND2	ZFHX4	CREBRF		TRIM4
FAXC	CD22	PCDHA12	TNFAIP1	IL1A	ZDHHC2		WASF3
DLG1	TAOK1	CKAP5	SCOC	Cdk6	PPP2R5C		ITPKB
GOLGA4	ZNF480	RBFOX2	CAPZA1	SATB1	CPEB4		IGF1
POP7	MSH3	SLC38A1	NKIRAS2	TLE1	TNC		EIF3H
IKZF2	TMBIM4	ULK1	RBM38	TNPO2	MERTK		GFPT1
MPRIP	ZNF85	FBXO28	SLC25A36	MPST	PTPRN2		CXCL10
LRRC55	KIAA1009	TNRC6C	DAZAP2	TMEM33	SOX4		MYO10
TPM4	LMNB2	PNN	LURAP1L	RPL37	UBE2F		SLC35E1
UBN2	CKS2	FAM208B	HMGN2	ACSS1	RUNX2		ZC3HAV1
TOMM20	CHD7	DCTN5	RAC3	MTSS1L	TFF2		PEX2
NDRG1	SRRT	ZBTB33	TRIB3	PSMA2	MAPK1		AKR7A2
CLCN6	SKIL	YIPF6	FBXW11	IRS4	LRG1		WDR13
ZNF507	DGS2	ARF1	PLXNA2	UHRF1	Daam1		RPS15A
ZNF131	CTC1	MAPK1IP1L	ELP6	PDHA1	BIRC5		FCF1
STAU1	ADCY9	MRPS18B	GOLGA8H	MCFD2	CD69		TPRG1L
DNAJB9	PIM1	ZNF275	GOLGA8M	EIF3I	DEFB126		YTHDF1
C8orf4	CRADD	KLHL15	HAL	AGL	PPP1R3D		USP46
CALM2	SHOX2	ITPRIPL2	GOLGA8J	SRGAP2	ZNF609		SUB1
CTC1	ARHGAP15	ACPP	CCDC80	ATF6	SYT12		RPL37
PRDX3	GPATCH11	SYNM	ZNF84	BCOR	TNNI1		RAB39B
PER1	HTR7	EIF2A	SMYD2	BZW2	IFNA21		PCMTD1
HIST1H3E	RRP8	CKS1B	KLF7	PPIAL4G	BSN		ING1
HTR7	RORA	CREBRF	TJP3	RABL6	EREG		HOXB3
KANK4	BRI3BP	ACTBL2	USP36	RRN3	SYCP2L		GJD3
P2RY1	GDE1	BCL7B	SOD2	GOLGA7	FBP2		ARHGAP12
VPS4A	MED4	SLC38A2	KIAA1456	BRAF	IL17A		TXNIP
TXLNG	PTPRD	MAX	C14orf144	PSAP	KCNH2		SP1
RORA	KIAA0895	GXYLT1	SLC4A2	HNRNPM	SCP2D1		NMRK1
CLOCK	CBX3	ARL10	ALKBH5	CYTH2	NPY		TWIST1
BRI3BP	ZNF763	SEMA7A	FAM83H	TARS	CACNB3		ITGA1
ADD2	AKR7A2	IGF2	TPM2	RAD21	CRYGC		TP53
TAOK1	CREBRF	CTRC	KDM5C	HNRNPA2B1	USH1C		TNFRSF21
EPM2AIP1	PYGO1	SLC25A12	TAF12	AACS	PCDHGC4		CXCL5
MESDC2	SPRED2	TAL1	YARS	DCUN1D2	C8orf12		MCTS1
KIAA0895	MIF	FBXL13	SAMD10	HSD17B12	KLRC1		TTC26
IMPG1	SRSF1	TPD52	TMEM63A	ACSL1	XKRX		FFAR4
AKR7A2	AR	SYNCRIP	NID1	HNRNPUL1	SIX6		TET1
RBMXL1	GLS2	MTRNR2L6	MTHFSD	RPIA	FAM99A		ZNF736
FUT11	CFTR	NPM3	ZNF34	GBA	HMBOX1		STEAP4
ACSBG1	ELAVL1	SF3A3	GPIHBP1	YBX3	DAZL		ATP7A
ATP5E	DNAH3	C20orf196	RPRM	MFAP3	APLP1		POLG
COL27A1	TERF2IP	ZNF451	CES2	PPP1R14C	GAGE2D		SPN
TTF2	NEMP1	ZNF148	IDH3A	CCDC88C	ADCY6		SETBP1
S100A7A	CDR1-AS	AIMP1	POTED	CASC5	EFNA1		PBX2P1
HM13	CEP162	C5orf51	CCL16	FN3KRP	OR11A1		GABRA4
SRCIN1		ZNF267	FXR2	DCAF15	DYNC1I1		C1GALT1
ULK2		GTPBP2	MYL12A	GATSL2	DNASE1L3		APLF
THAP6		ASB6	MAPK13	USP37	KDM5B		ANTXR2
ARL2BP		CRK	UBE2G1	BMP2	TGFBR2		FBXO2
TRPM7		MAK16	TP53	CCR1	MEF2A		ZMYM6
SSR2		TP73	TNPO2	NUP50	MIR34C		ABCF3
RPP25		C2CD2	TBL1XR1	KRAS	TREML3P		CSE1L
RFWD3		VPS45	SPOPL		LRRC4		NUPL2
PCDHB11		FAM46B	SND1		SLC26A3		SEC31A
MPPE1		ORMDL2	SLC7A5		DCST2		C19orf52
TOP2B		VPS13D	RAB2B		ZNF641		IRGQ
PYGO1		TMEM43	PSMD11		IDUA		GNG12
CDC73		ARL3	PIM2		ZFAND3		EPT1
NAPA		ABCA2	NUFIP2		ZC3H11B		BAHD1
CREB1		SEC24A	MBD4		TMPRSS12		RPF2
CDR1-AS		SRCAP	M6PR		KCNH3		KCNK5
		HSPA4L	LRRC20		KLRB1		SYDE2
		EIF2B5	LRIG2		TTC6		PDP2
		RPS6KA1	HRK		MMP20		FBXO31
		PCMTD1	GPR137C		ARHGAP5		TRIM17
		NQO2	GMFB		PTPRH		TGFBR2
		SWAP70	GIGYF1		KRTAP10-2		SOX1
			DNAJC10		SYNPO2		DMRT2
			COL5A1		GCNT2		MYEF2
			CDKN1A		DEFB118		RHOH
			CDC42SE1		NBEA		SELE
			CANX		RAB5B		GDE1
			CABLES1		LHX9		KLF8
			AHCYL2		ALDH2		HIC2
			NXN		SLC46A3		CFAP97
			TRAF6		USH2A
			SPATA6		CYP21A1P
			ZADH2		WNT9A
			SUMO1		PRAMEF14
			RASL10B		VNN2
			C2orf82		DMGDH
			PDE4DIP		NGFR
			NAT9		UGDH
			REXO2		PLD4
			SEMA3F		CCDC108
			GATA6		ST6GALNAC1
			CHAC1		SEC14L4
			ELOVL6		KIAA1033
			SLC2A1		CCL15
			ZNF12		INHBE
			REST		RXRB
			CCNT1		SYVN1
			TMEM167A		CYGB
			SHISA9		ORAI3
			CDC14B		KRT72
			MAP7D1		FAM110C
			MTMR1		PIP5KL1
			ZMYM1		SVIL
			MARC1		KIAA1551
			TRIM56		RIPPLY2
			GFPT2		GNMT
			ORC4		ARHGAP12
			UBXN2A		KAAG1
			OTUD7B		USP29
			MAF		SERPINA3
			HOXA3		OR2J3
			LCE1B		GC
			SULT1B1		PPP1R17
			SOX4		NNT
			LRRC58		RASL10A
			KPNA6		CACNG1
			IGFBP5		CD24P4
			EN2		ECE1
			TAF7		SEC24D
			TNFRSF21		TMEM154
			SERTAD2		CYTL1
			LRRC3C		ACOT8
			FAM129B		ABCC11
			ASTN2		POU6F2
			GPR173		SOBP
			SAMD14		HIST1H4I
			CRMP1		ARHGEF3
			NCAPH		ASIP
			Tbc1d13		JAG2
			ABCC6		PRSS53
			SNRPD1		SEMA3B
			POU3F1		ARRB1
			ANKRD32		PDE4A
			PTCD2		PPP3R2
			BACH2		ARHGEF28
			SCARF1		NOL4
			MINOS1		SOX5
			HS2ST1		SERPINA1
			SLC10A6		EGLN1
			EMP2		SH2D3A
			PGM2L1		CD14
			SIPA1L1		ESAM
			DPY19L4		GALNT16
			HLA-DRB5		PLEKHG1
			KIAA1958		SCN1B
			PRKCH		FAM84B
			BRD3		FBXL8
			PSMD5		ULK2
			ARSD		CCNG2
			PIGS		ABTB2
			SMAD9		LRP1B
			FOXL2NB		C7orf31
					PARK2
					VAT1
					EDDM3B
					SLFN5
					TRAV22
					TSPYL2
					UBE4B
					NUCB1
					FCRL4
					TBATA
					CASP14
					CHRNA7
					PNPLA3
					ODF3L1
					ADAM21
					PARD6B
					WNT7B
					LINC00313
					ATP10A
					DNMBP
					F10
					ENTPD4
					MEGF11
					ATP10D
					APOBEC4
					C20orf194
					TMEM130
					GDPD1
					KRT19
					PFKFB4
					HSPA1B
					CRISPLD2
					ROR2
					ZCCHC24
					SPP1
					RNF214
					CDRT4
					ZNF821
					FABP6
					SLC12A7
					CDR1
					MBD5
					HRH2
					RHOB
					MAPK4
					ALDOC
					SLC37A1
					ACOT4
					KLF4
					TIAF1
					SOX13
					SYNGR3
					JUP
					CFP
					OTUB2
					PER1
					GALNT12
					TMEM155
					JMY
					ERO1LB
					LYPD4
					SETX
					C20orf141
					GALNT5
					RAB3C
					GOLGA6L9
					BAZ2B
					SORBS2
					CYP21A2
					NEFM
					HYOU1
					GAGE12B
					LHX6
					CC2D2B
					PCDHGA8
					SERINC2
					EPHA4
					C11orf52
					RRBP1
					VEGFA
					SCRG1
					TUBGCP6
					CDH20
					RAB4B
					SYT14
					HTR7
					APBB2
					IL25
					DUSP16
					DNAAF2
					PRAMEF17
					DNASE2B
					SNED1
					TUSC5
					MEIS3
					DDIT3
					CD8A
					CHD6
					ZNF771
					LATS1
					FN3K
					FOXO1
					FAM160A2
					SALL4
					CAPN11
					BRAT1
					LTC4S
					LPAL2
					FGF16
					KCNC1
					RNF213
					CXCL9
					TMPRSS13
					ABCA3
					BBX
					OR8G7P
					IL6
					TRIB1
					VIP
					PIGN
					CPNE5
					FPGT-TNNI3K
					PNRC1
					C12orf56
					CABP1
					KIF17
					ZFP57
					DAPK2
					HSPA1L
					IL37
					LINC00324
					YPEL5
					LRRC41
					C21orf62
					ITPR2
					NECAB1
					DYRK1B
					MMP14
					ACSM1
					ITGB2
					SIGLEC5
					PSORS1C1
					MAFB
					GREB1
					GLS2
					KDR
					CSF1
					HECTD4
					TET2
					DHCR7
					PCDHB10
					GFAP
					OR8D2
					ESRP1
					ARHGEF4
					SLC25A41
					ZKSCAN2
					KMT2C
					ANGPT4
					GABRP
					GRB7
					PHYHIP
					MGAT4A
					PHF21A
					OSMR
					GULP1
					PCYOX1
					GPR50
					SASH1
					MANBA
					HIST1H4L
					BFSP2
					SOX1
					RASGEF1A
					CLIC3
					GBX2
					LEPR
					GRIK1-AS1
					TNFSF9
					TRAV23DV6
					FGF23
					CXorf58
					MKNK2
					STAT6
					SIGIRR
					MFGE8
					SERPINB10
					ST14
					KIF27
					TRRAP
					TEKT3
					ZNF461
					SDCCAG8
					PCDHGC5
					FAM71F2
					ARX
					AGPAT3
					KLHL24
					DYRK1A
					CTDP1
					FTSJD2
					MLC1
					CYP19A1
					MAN1A1
					TBX15
					PELP1
					SUSD3
					RSPO3
					NIPSNAP1
					RARRES2
					PTAFR
					THBD
					SLC30A2
					HOXA2
					LINC00487
					TNFRSF9
					HEY1
					KIRREL
					IL1A
					DEFB104A
					IGDCC4
					SH3D21
					PDZD8
					C8G
					TACSTD2
					ASB11
					SCIMP
					MUC15
					SHH
					PTH2
					SLC2A12
					EXD3
					OPN1MW2
					IGLV1-47
					ZNF518A
					HSPB3
					KMT2E
					IRX2
					LRRK2
					HOXA11
					RAB11FIP1
					MAML2
					NPAS1
					XRRA1
					CLCN2
					FNDC9
					TANC2
					PTPRT
					ULK1
					ACACA
					DUSP5
					G2E3
					ZFP69
					SPRR3
					TOX2
					GRIK4
					FGD2
					SH2D6
					LTBP1
					NEUROD4
					RNF121
					IL22
					C4orf45
					MAMLD1
					PLAC8L1
					TEAD2
					PLD3
					TAZ
					MYPN
					MAP3K8
					CNGB1
					ABCA12
					DISP1
					ELOVL6
					FAM151A
					ZNF579
					DHH
					FAM131C
					RSPH4A
					SLC6A12
					XKR6
					FLG2
					MLXIP
					NEIL1
					ING4
					SMG7
					FREM1
					FOXA2
					ATG16L2
					LDLR
					COPA
					SESN3
					SLC29A3
					TMEM25
					C6orf223
					GLTPD2
					PLK3
					VMO1
					ZBTB1
					IGLV1-36
					C10orf118
					DHRS3
					ZBED2
					PRAMEF10
					ADGB
					HMGCS1
					ANTXR2
					FAM47C
					OPN1SW
					NUTM2B
					ZFP41
					HOXC6
					MMRN1
					SAG
					RUFY2
					WIF1
					CBLN4
					FAM214A
					TAF8
					MPPED2
					RASSF8
					WDR59
					AHNAK
					RNASE4
					GPR82
					TFE3
					SFRP1
					SLC34A2
					PPM1H
					TRIM2
					ATP2B4
					FAM63B
					SH3BP1
					MCMDC2
					TRDN
					C6orf25
					IL6ST
					DLG2
					LEPREL2
					JHDM1D
					PLEKHA1
					PLLP
					KLRK1
					FAM102A
					LIN7A
					KMT2A
					GSDMB
					MFSD6L
					CDK20
					NLRC4
					EGFLAM
					TRBV7-3
					GP9
					ZNF660
					CA14
					C7orf69
					OR1C1
					PDE5A
					ZER1
					PRAMEF2
					CPNE6
					KIAA1324L
					TMEM8A
					KCNJ9
					CEACAM3
					TVP23A
					GAB2
					UBN1
					FOXO3
					IRF2
					STOX1
					HDAC6
					DDR1
					ABLIM1
					ACOT6
					C6orf201
					ZNF251
					TULP4
					FGF8
					ACSL1
					RSPO4
					TACR3
					HSD17B7P2
					CEL
					BCL2A1
					OR2J1
					ANXA11
					NDST3
					KLK3
					USP44
					SEMA4D
					PYGM
					PTPLAD2
					CEACAM21
					SERPINF1
					COG3
					TP53AIP1
					SLC27A6
					SWT1
					UHMK1
					FOLR2
					TGIF2LY
					CHST8
					CPT1B
					IRAK2
					ATP8B2
					CD79A
					IYD
					IL27
					DPY19L2
					SYT5
					LGALS9
					EMX2
					DOCK9
					APOL2
					KCNK4
					GOLGB1
					RARG
					SKAP2
					PCMTD1
					CDKN1A
					ZNF334
					CRYBA2
					FAM120B
					KCNK5
					SLC9A7
					DMPK
					TRIM40
					DCHS2
					ILDR1
					CYB561
					CDH5
					KRTAP4-2
					CNTNAP3
					BCL7A
					FCRLA
					CLMN
					CD5L
					SERPINB5
					PPFIBP1
					RIIAD1
					ADCK1
					SLC4A8
					CLIP2
					TNNC1
					HCAR1
					RGS16
					KCNA4
					RNF186
					SPATA20
					CYTH1
					CCDC103
					PLA2G7
					JUND
					FAM214B
					LBP
					DBH
					PLCE1
					RAB26
					PYGB
					C10orf99
					TMPRSS11D
					CD22
					CCDC88C
					ABCA5
					TNIK
					TLL1
					SLC13A4
					JAKMIP3
					AKAP13
					PGM5
					NANOG
					PIK3CA
					S100Z
					IGSF10
					SLC1A4
					RALGDS
					ETV5
					SH3TC2
					PLXNA4
					MYCT1
					GRIN2D
					LONRF2
					PJA2
					LIN28A
					PMEL
					PLXNC1
					SNORD116-21
					VPS39
					ABAT
					NTN4
					SCNN1D
					UNC13D
					PPP1R3B
					SLC6A9
					SCD
					GJB6
					EFCAB5
					C14orf178
					DTX1
					NR1D1
					NEUROG1
					NCF4
					KRT71
					C14orf28
					HMP19
					LMOD3
					COL10A1
					CDCP1
					GUCY1A2
					PPARGC1A
					C6orf132
					UBE2O
					ARRDC3
					DMBX1
					PPP1R3C
					PRICKLE2
					OR2L2
					ADIG
					ERC1
					RNF157
					AMHR2
					CDK19
					CXCR2
					SLC22A15
					FADS2
					ZFP28
					PRPF40B
					TGFB2
					CHAT
					BARX2
					CCPG1
					COLQ
					PCYT2
					GABRQ
					CTRB2
					PLIN4
					CECR5-AS1
					APOH
					SLC10A7
					FCGRT
					PTPRA
					TMEFF2
					SELENBP1
					SHC4
					MYT1L
					KLHL34
					ARL5B
					CNTNAP3B
					PTGES
					C2orf16
					SCG3
					NOTCH3
					LY6G6E
					CRB3
					SRL
					CDK17
					FOXI1
					PLSCR4
					SELPLG
					CLDN4
					LINC00470
					SPATA6
					R3HDML
					ABCA8
					SNX29
					ABCA7
					FAM114A1
					ABTB1
					MYCL1
					SULT2A1
					AK7
					MIR30C2
					RHBDF2
					TRPM4
					TKTL1
					IGFBP2
					PLEKHB1
					THAP3
					COL11A1
					MAGI1
					EHBP1L1
					POMC
					POLK
					MEPE
					BPY2C
					THBS3
					LOXL1
					RNU4-8P
					DNAL4
					CYP3A5
					CCL26
					REPS2
					MBNL2
					CMTM1
					CELSR3
					FLYWCH1
					TIGD3
					XKR4
					TMEM217
					KIAA1407
					FAM149A
					UBD
					COPG1
					BPIFA1
					WFDC11
					KRTAP3-3
					NRIP2
					C17orf66
					SNCG
					PRG3
					CNIH3
					MUC3A
					ZC3H11A
					DEFB123
					CDH3
					GPIHBP1
					HTRA4
					CRHR2
					GPRIN2
					KRT4
					FUT9
					SERPINB1
					FZD1
					TCEA3
					AGBL2
					FLT3
					SCGB1D1
					LY6H
					CHRDL2
					CYP4F22
					KLF8
					CLIC2
					ZSCAN23
					SLCO4A1
					TTC23L
					ABCC3
					SLC16A6
					SPSB1
					OR10D1P
					HFM1
					DRD5
					OVGP1
					PRR15L
					THEMIS2
					LURAP1L
					DYDC1
					C11orf54
					SYNPR
					ARHGAP21
					SPPL2C
					C1QA
					CXCR1
					GAGE12D
					SEMA4B
					DNAAF3
					BCL6
					APBB1
					ANKH
					ATP6V0A1
					FUT11
					C7orf33
					PLXND1
					C19orf18
					HRH4
					ZNF451
					CCL25
					DEFA4
					CFHR2
					AP3D1
					GDF5
					ZFP3
					SLC12A3
					TFAP2B
					CLDN1
					ENTPD3
					NPR3
					KRT38
					EHF
					PSPN
					NTSR1
					DNALI1
					PLTP
					CRB2
					NDUFA4L2
					PDE2A
					PNLDC1
					LYST
					CAPS2
					SMYD1
					XRN1
					PDE6H
					ADAM32
					PTPRJ
					PRRG2
					RAB40A
					DEPDC5
					SLC35E2
					LZTS2
					RGCC
					NRP2
					CD99L2
					PC
					SPRY4
					C20orf85
					HBE1
					PODN
					VSTM2L
					OR8B3
					KLHL1
					ZNF157
					GPBAR1
					TK2
					ERCC6L2
					RBMY1F
					MUC4
					CORO2B
					RASA3
					FAM49A
					GNG8
					RERG
					DEFB132
					DNAJB14
					CHRM2
					FAM179A
					AMDHD1
					TAPT1
					BBS9
					RSPO1
					MAGED4B
					TBXAS1
					KDM6B
					NKAIN2
					MANSC1
					LTBP4
					MMAB
					ANO3
					CACNA2D4
					HRC
					LECT1
					CST4
					KRTAP9-8
					TEX13B
					RHOQ
					SESN2
					NAPSB
					BMP2
					HHATL
					PTGDS
					CITED2
					NTN3
					PIK3C2A
					CCL24
					FAM196A
					CYSLTR1
					FAM124B
					SHOC2
					VN1R1
					FAM26E
					MXD1
					CRYGN
					CACNG4
					RPS6KA6
					TTLL1
					UGT2B4
					ITGA2
					FAAH2
					ITPR1
					ZCCHC6
					LOXL4
					RBM47
					HOOK1
					SPACA3
					DKK4
					REN
					MCPH1
					TERT
					ACSL3
					SLC17A7
					TBKBP1
					OTOR
					OR3A2
					TRIM73
					MSS51
					PON3
					FOXD3
					GEM
					C4orf17
					PPM1L
					SATB1
					SLC38A4
					LDLRAD4
					FKBP8
					ETV1
					MARCKSL1
					NLRP13
					KCTD17
					KIAA1644
					SLC22A2
					JAK3
					KDM5A
					USO1
					CPEB2
					UBR2
					ATOH1
					RORA
					MDGA2
					ZNF322P1
					IDH1
					RCVRN
					DIO1
					CDK18
					NXF3
					COLGALT2
					HSP90B1
					KIAA1328
					POLN
					RGS18
					ITGA10
					GLCCI1
					EIF4ENIF1
					CELF4
					NRP1
					IPMK
					VPREB3
					CUL7
					RFX3
					NXNL2
					AMELY
					PCDHB15
					P2RX1
					MTA2
					BHLHE22
					ZNF280D
					C15orf32
					CHAC1
					LCK
					EPHA1
					OR8B2
					MATK
					TEX38
					MYO3B
					C10orf71
					PIM1
					PCDHGA10
					CABP5
					LRRC19
					CCDC146
					ANKRD44
					CLCN6
					KCNT2
					CCL14
					SNTB1
					C22orf43
					IL5
					NPEPL1
					TTC3
					CSGALNACT1
					ZNF558
					SYT1
					FNDC1
					ESRRB
					GRHL3
					VANGL2
					SRRM3
					C6orf58
					LRAT
					FFAR1
					LAIR2
					GUCA2B
					CDC42EP4
					PRKCG
					SLC46A2
					POPDC2
					RSPH9
					ZCCHC13
					BPY2
					HMOX1
					MIR769
					38231
					SRPK3
					C8A
					NFKBIA
					LRP1
					FIBCD1
					FOXA3
					ZNF598
					MUC5B
					HIC1
					C2
					QPRT
					GLI1
					TMEM190
					GOLGA6C
					CLEC3B
					CD27
					TMEM87B
					BATF2
					KIT
					KCNK7
					VASH1
					LYL1
					NLRP10
					ACSF2
					TEKT1
					TIMP3
					TBC1D28
					BTN2A1
					TLE4
					ZNF175
					DUOXA1
					GATS
					ARSI
					IL33
					BVES-AS1
					TRIM74
					PLA2G2E
					KLRF1
					PTGS2
					MMD
					GOLGA6A
					CNIH2
					C14orf37
					MUC1
					CDC42BPA
					BTBD9
					GABARAPL1
					FAM216B
					LPIN2
					SLC38A2
					SLC45A1
					TRIM3
					TSLP
					CD46
					MAGED2
					KIAA0226L
					NOS3
					SPATA18
					CTDSP2
					LGR6
					NPY4R
					MS4A6E
					TMEM163
					MARCH8
					B3GNT4
					MISP
					MLYCD
					BTBD2
					NR3C2
					LRRC70
					ZDHHC15
					RASSF6
					C16orf11
					GDF9
					SLCO4C1
					TBX19
					HEATR5B
					CNFN
					INSIG2
					GLRA2
					TMCC3
					GBP2
					LILRB5
					TEX36
					RAB37
					FAM219B
					LIFR
					LZTFL1
					OR6B1
					CHST6
					LMCD1
					GABBR1
					FGD3
					NLRP1
					NKG7
					SMTNL1
					WDR19
					TRIM9
					KLF3
					ATXN1
					CYP2E1
					LRRC32
					MEIS3P2
					TMEM86B
					GJB2
					SLC52A1
					TULP3
					ALG12
					RBMY1HP
					KANK1
					ATP10B
					C8orf31
					PLAT
					ZMIZ1
					ZNF460
					ACSS3
					KLRC2
					CFTR
					SLC25A23
					HAPLN2
					CCL20
					DLG3
					TTYH2
					ABHD4
					TACR2
					SPAG9
					KRT5
					DLL1
					HIST1H3C
					TREH
					IFI16
					CEACAM8
					P2RX4
					SLC17A3
					GPR37L1
					TRIM16
					LMO3
					SNTN
					TP53INP1
					TSHR
					MXI1
					SOX9
					RFTN2
					SH2D3C
					RNU6-50P
					LIPG
					LILRB4
					C16orf71
					FMO6P
					ARHGEF37
					WBP1L
					POLD4
					RAPGEF2
					TTC18
					IGFBP4
					ST8SIA4
					ZNF804B
					DPYSL5
					ZPBP2
					TTLL5
					SLC27A1
					CLDN7
					PPP1R10
					TEKT4
					GAGE12H
					NEURL2
					TESPA1
					SEC16B
					RASSF5
					OPN1MW
					MAST1
					MXD4
					RP1L1
					TSPAN15
					TBC1D22B
					ZPBP
					C8orf4
					LINC00305
					RTP1
					TMOD4
					BTN2A3P
					DMXL1
					S100A5
					SPATA9
					BTLA
					ENDOU
					POR
					PPAP2B
					C6orf195
					STAT2
					DNAJB9
					WISP3
					SLC7A9
					ADAM2
					GCNT3
					PADI4
					DNAJC13
					C3orf36
					LRRC17
					YPEL3
					NEFH
					SCIN
					LINC00266-1
					CDX4
					SORCS3
					CLEC11A
					GATA1
					UGT2B17
					MYC
					LMTK2
					PNLIPRP3
					OLFML3
					PAQR8
					CLDN14
					KLK11
					UNC5C
					ZNF221
					PEBP4
					GSG1L
					WDR17
					AMY1C
					CYP27C1
					HMCN1
					RYR2
					ROBO4
					ESR2
					C16orf54
					SYP
					HAPLN1
					PLAC1L
					ERMP1
					CTRB1
					ZNF37A
					TMC6
					ACTRT2
					PABPC1L
					TMEM198
					ZNF711
					RGPD4
					TSNARE1
					FBN2
					DCP2
					PTPRE
					C20orf197
					MS4A2
					LYZL2
					SIGLEC8
					CATSPERB
					DSCR3
					KLHDC1
					FZD10
					ABCA4
					GOLGA8A
					CYP2F1
					PBXIP1
					JAK2
					PPARA
					MGP
					TCEAL7
					RNU6-82P
					EPHB4
					ST6GAL1
					IVL
					FNDC3B
					COL8A2
					KRTAP10-4
					XIRP1
					ZNF252P
					ZNF678
					IGLC3
					SMOC2
					DCAF4L2
					CPAMD8
					GPD2
					ABCG8
					GFPT1
					ZFP2
					COL15A1
					CHRFAM7A
					TRIM63
					E2F5
					CYorf17
					CTHRC1
					SHROOM4
					BPY2B
					CD276
					SEC24C
					RASGRP1
					TLX3
					OR5E1P
					TECPR1
					GAPDHS
					TGIF2LX
					LINGO3
					C9orf24
					MIB2
					OR51B5
					PPBP
					CCL19
					C1orf61
					CCR4
					BHLHE40
					C1orf106
					KLHL32
					ADAMTS16
					TNFAIP2
					DEFB106B
					LRCH2
					CACNA1B
					EPOR
					ARHGEF2
					RBM46
					UCMA
					LIPA
					SPTBN5
					MGAT3
					SGK223
					LLGL2
					LYPD3
					SOSTDC1
					HSD3B2
					TRIM50
					ZNF862
					TJP3
					CUEDC1
					C14orf79
					NRK
					ASB3
					LGALS9C
					MN1
					DIP2C
					SSPN
					KLRC4
					CRYGS
					TRIM22
					LILRA1
					POU6F1
					LIF
					KCNE1L
					TAF1
					MED24
					SDF2L1
					NCAM2
					CAPN13
					KRTAP4-6
					PPL
					MAL2
					CRYBA1
					GSN
					RBMY1D
					LCNL1
					SNX32
					SCN3A
					MARCH11
					CCER1
					PRKG2
					RUNDC3B
					FKBP7
					MIR194-2
					PLXNA3
					RNASE2
					URB1
					SP4
					LHPP
					GPR37
					ATP6V0D2
					SPINK5
					PCBP3
					INSL5
					PITPNM2
					DEFB106A
					C14orf183
					OTOGL
					NFAT5
					TFAP4
					CCDC110
					ZFYVE28
					LCN1
					SOST
					MMP2
					BEX5
					TMEM8B
					SLC5A3
					CDKN1C
					LFNG
					PLEKHG3
					CCDC38
					LRRC36
					HCST
					TRERF1
					CD226
					DLX5
					OGDH
					PODXL2
					PDIA4
					SRRM2-AS1
					LINC00862
					HECTD2
					SCAND2P
					BRCA1
					WBP1
					SPATA6L
					CD300C
					HGD
					PCDHGC3
					DNAJC5G
					LMOD1
					TAC4
					PROX1
					RECK
					OR1R1P
					ICAM1
					LSP1
					TMEM170B
					STARD5
					IGLV3-10
					PDE8B
					DAGLA
					RALGPS2
					JAKMIP2
					C17orf100
					RAPGEF4
					DDN
					TECTB
					HTRA3
					MMP17
					RPE65
					ARSA
					IKBKB
					COL6A1
					HSPA1A
					CCSAP
					RGPD8
					ASPG
					FGF11
					CORO7
					NPAS2
					TRANK1
					PAH
					HECTD1
					C17orf74
					KLF13
					DYNLRB2
					NUMA1
					TRAV6
					NUTM1
					APAF1
					IL4
					ATHL1
					DHX32
					ACVR2B
					OAS1
					EDEM3
					CRABP1
					ARMC2
					MLLT4
					IGLON5
					MARCH1
					SLPI
					LYZL1
					CDA
					SCAMP1
					ZNF843
					ARNTL
					KHDRBS2
					CA3
					HSD17B3
					SLC6A16
					SLC2A3
					ST3GAL5
					SLC25A30
					ASAP3
					NOVA1
					SLC9A3R1
					LMLN
					TUBA8
					FOXP1
					MAGED4
					TRAFD1
					CYTH3
					AGPAT4
					ATP9A
					RGS22
					PPFIA4
					NUPR1
					ANK2
					SHISA4
					TWF1P1
					ASGR1
					CRNN
					CTSF
					RGS8
					PYROXD2
					MS4A14
					SMPDL3A
					KERA
					CCR7
					ODF3B
					PTH
					GPR116
					CCDC69
					GAGE1
					NAB1
					KLHL35
					THSD4
					ANKRD20A11P
					FAM83B
					ARHGEF1
					SLC25A1
					CCNA1
					CCR2
					MYO7A
					KRTAP10-12
					TMEM181
					CEACAM5
					G6PD
					PPP2R5A
					INSIG1
					VPS9D1
					VILL
					CERCAM
					GCH1
					TPPP3
					LILRA3
					BMP1
					TMEM140
					NUTM2A
					RHOT1
					FGFRL1
					ADAMTS12
					TNFRSF10D
					PLA2G10
					LEMD3
					AMT
					PDE4D
					GLTSCR1L
					RASD1
					C1orf168
					SLC39A2
					PPP4R1L
					RICTOR
					FAM211A
					EGR3
					LSAMP
					COL21A1
					TMEM239
					HLA-DMA
					SNCB
					EDEM1
					SH3PXD2B
					PGLYRP1
					CLIP3
					HSPG2
					KLHL11
					ACSS2
					DACT1
					VPS13B
					CST1
					CXCL3
					ZNF467
					PAGE2B
					PDZD4
					CCDC30
					SREBF2
					AGFG2
					RGPD3
					DOK6
					ACBD3
					RGL2
					ADH6
					ZKSCAN8
					VLDLR
					C6orf141
					GXYLT1
					NDP
					SLC16A4
					CD9
					RNF19B
					AGRP
					COL3A1
					KALRN
					FAM65C
					WBP2
					PAQR6
					LINC00319
					PUS10
					CTXN1
					INO80B
					KIAA1217
					SHC3
					PPP1R1A
					IFT81
					RDH5
					HIP1R
					WFDC3
					FBLN2
					NLRP7
					CXCL2
					PML
					TRAV12-2
					NEURL3
					ITGB5
					CEND1
					HTN3
					GPR153
					SREBF1
					CALML6
					GZMK
					ARMC12
					CASKIN2
					OR1J2
					MUC6
					BCHE
					GIP
					C17orf98
					SLC26A7
					HS6ST3
					TNNT2
					APOC1
					MYO6
					HAVCR1
					TFPI
					FADS1
					GGT5
					ANG
					GPR17
					C2orf81
					DST
					TVP23C
					RGS13
					UNC5CL
					FNDC7
					NUTM2D
					NPY1R
					ABHD2
					VASN
					EFNA5
					IL36RN
					XAF1
					SDR16C5
					OLIG3
					ATL1
					ACVR1
					KIAA1109
					ZBTB20
					ADORA2A-AS1
					NCOA3
					PLEKHG4
					SPIC
					PAK3
					KIF13B
					FPGT
					ZDHHC19
					ZCWPW2
					PKD2L1
					RGPD1
					DOCK11
					EGFR
					ENTHD1
					NEUROD2
					SMTNL2
					SLC2A11
					ACE
					OR3A1
					PCSK4
					GRM3
					CLCA4
					INSC
					TMEM41B
					38200
					KLF7
					FOXQ1
					ZNF829
					KLHDC7B
					APCDD1L
					BEX2
					CALHM3
					SQSTM1
					LINC00684
					AGR2
					ZNF800
					GLS
					EFNA2
					LOX
					RPH3AL
					CDHR2
					CYP7A1
					TBX22
					MFNG
					TLR4
					PCDHGA2
					CST6
					NDRG1
					ARSF
					FIZ1
					SEC61A1
					SNAI1
					SPTBN2
					NKAIN1
					NPHS2
					LOH12CR1
					SMIM14
					EVC
					FDFT1
					ART3
					H6PD
					ZMAT1
					BNC1
					ASCL2
					SNAP91
					RN7SK
					ZEB1
					C17orf78
					COL6A6
					TMC8
					GOT1L1
					CFI
					ITGA1
					PSAP
					FZD8
					TSTD1
					RASGEF1C
					MMEL1
					COL9A3
					TRAV39
					ABCC8
					RBM43
					PIK3C2B
					WWTR1
					PDP1
					ID4
					MEOX2
					MIR192
					FOXD2
					KRTAP3-2
					ANKIB1
					SQLE
					BAAT
					MAP1LC3B
					HIPK3
					ZNF135
					P2RY2
					MLN
					NR4A2
					FGF4
					STX19
					HCRTR1
					ZNF442
					ACPL2
					C20orf96
					KIFC2
					KLHL5
					TRPV4
					IL21R
					CA5A
					IBTK
					NT5DC3
					HRCT1
					PLEKHA8P1
					KLK7
					POM121L1P
					POFUT2
					CHST9
					P4HA3
					OLFM4
					AXIN1
					AQP5
					SYTL1
					ATP6AP1L
					RASIP1
					DMRT3
					PRDM11
					LAPTM5
					RHOBTB1
					BHLHE41
					CYTIP
					TNKS2
					LIM2
					GRIA1
					B3GNT3
[truncated: 767 more rows]
