# Supplementary material for: Altered miRNA cargo of endometrial extracellular vesicles in patients with endometriosis: potential implications for pregnancy outcomes
Source: Hum Reprod Open. 2026 May 7;2026(3):hoag040. doi: 10.1093/hropen/hoag040 (PMC13249616; doi:10.1093/hropen/hoag040)
Supplement: hoag040_Supplementary_Data [file hoag040_supplementary_data.zip › NEW Supp File S2.xlsx]

## Sheet: Description
Supplementary File S2. Complete list of GO terms and KEGG pathways significantly enriched in the samples derived from patients with endometriosis.
The Gene Ontology terms are divided into: Biological Processes (BP), Molecular Functions (MF), and Cellular Components (CC).
The Biological Processes are further divided into functional groups:
Endometrium-embryo communication
EMT-MET
Angiogenesis
Immune System
Cell cycle and Apoptosis
Cell communication and stimulus
Metabolism and biosynthesis
Cell signalling
Others
Each of the functional groups into which the Biological Processes are divided is presented in a separate worksheet within the Excel file. Molecular Functions are provided in a different worksheet, Cellular Components in another, and KEGG pathways are also included in a final, separate worksheet.

## Sheet: Endometrium-embryo comm.
source	term_name	term_id	highlighted	adjusted_p_value	negative_log10_of_adjusted_p_value	term_size	query_size	intersection_size	effective_domain_size	intersections
GO:BP	multicellular organismal process	GO:0032501	false	1.0594e-87	86.9749	7669	3442	1786	21031	ONECUT2	MTMR4	FNDC3A	ARID4B	BCL7A	EMP2	BPTF	FBN2	MSR1	KIF13B	TMEM135	JARID2	MMUT	ERBB4	WDR77	MAF	DYRK1A	YWHAZ	NRXN1	ARRDC3	EN2	SP1	BMI1	ANTXR1	ATP2B1	BMPR2	DCX	KMT2D	MAGI2	FXR2	ATXN1	ATP1B1	FOXC1	YTHDC1	PRKAA2	IGF1	MAP2	ARHGAP5	ANK2	THSD7A
GO:BP	anatomical structure morphogenesis	GO:0009653	false	8.8164e-56	55.0547	2684	3442	748	21031	ONECUT2	EMP2	FBN2	KIF13B	TMEM135	ERBB4	NRXN1	SP1	BMI1	BMPR2	DCX	MAGI2	FOXC1	MAP2	ANK2	THSD7A	QKI	NPR3	TFAP2B	NR2F2	NR4A2	ACVR2A	DLG1	RORA	ULK2	CREB1	CDH2	WASF3	ATRX	NFIB	ATP2B4	DMRT2	EIF2AK3	MYOT	PBX3	MSN	CAV1	ACVR1	ITGA1	SEMA3A
GO:BP	neurogenesis	GO:0022008	false	6.5991e-40	39.1805	1742	3442	504	21031	ONECUT2	KIF13B	ERBB4	NRXN1	EN2	BMPR2	DCX	MAGI2	MAP2	QKI	NR2F2	NR4A2	NDRG1	RORA	TAOK1	ULK2	CREB1	CDH2	WASF3	NFIB	SH3TC2	MYOT	PBX3	KAT2B	ITGA1	SEMA3A	RAP1A	ENAH	CDK6	PLXNC1	HLTF	MAPK1	SOX4	TANC2	HEY1	NRP1	SATB2	VLDLR	CRKL	MYEF2
GO:BP	regulation of cell differentiation	GO:0045595	false	3.424e-39	38.4655	1576	3442	466	21031	BCL7A	EMP2	FBN2	MSR1	MAF	BMPR2	FOXC1	IGF1	MAP2	HNRNPU	QKI	TFAP2B	ACVR2A	RORA	ULK2	CREB1	CAV1	CRIM1	ACVR1	SEMA3A	PIM1	SPRED2	RAP1A	CDK6	PLXNC1	HLTF	EREG	KLF13	MAPK1	SOX4	HEY1	NRP1	RBFOX2	ULK1	RPS6KA1	DDX6	MECP2	CHD4	EGR3	CXCL9
GO:BP	generation of neurons	GO:0048699	false	3.0875e-32	31.5104	1514	3442	433	21031	ONECUT2	KIF13B	ERBB4	NRXN1	EN2	BMPR2	DCX	MAGI2	MAP2	NR2F2	NR4A2	RORA	TAOK1	ULK2	CREB1	CDH2	NFIB	MYOT	PBX3	KAT2B	ITGA1	SEMA3A	RAP1A	ENAH	CDK6	PLXNC1	SOX4	TANC2	HEY1	NRP1	SATB2	VLDLR	CRKL	MYEF2	IGF1R	RBFOX2	ULK1	CRK	DDX6	MECP2
GO:BP	cell population proliferation	GO:0008283	false	1.1196e-29	28.9509	2006	3442	528	21031	KLF9	BCL7A	EMP2	RTKN2	JARID2	ERBB4	WDR77	SP1	BMI1	CNOT7	BMPR2	KMT2D	MAGI2	FOXC1	IGF1	ARHGAP5	HNRNPU	NPR3	TFAP2B	NR2F2	ACVR2A	DLG1	NDRG1	CTC1	RORA	BCL2L2	CDH2	NFIB	MSN	CAV1	SH2B3	KAT2B	ITGA1	CD22	PIM1	IRF6	CDK6	EREG	KLF13	MN1
GO:BP	regulation of anatomical structure morphogenesis	GO:0022603	false	2.1379e-26	25.67	838	3442	267	21031	EMP2	KIF13B	TMEM135	SP1	BMPR2	FOXC1	MAP2	QKI	DLG1	ULK2	CDH2	WASF3	ATP2B4	DMRT2	MSN	SEMA3A	RASA1	PLXNC1	MTDH	TANC2	NRP1	SASH1	MYL12A	ULK1	CRK	FMNL3	MECP2	BCL6	NTRK2	BCL11A	PAFAH1B1	FOXP1	IL1A	BMP2	SEPTIN7	TGFBR2	RAPGEF2	SPRED1	BRWD3	TAFA5
GO:BP	animal organ morphogenesis	GO:0009887	false	5.5993e-24	23.2519	1035	3442	305	21031	ONECUT2	EMP2	FBN2	ERBB4	BMI1	BMPR2	FOXC1	TFAP2B	ACVR2A	DLG1	CDH2	NFIB	PBX3	MSN	CAV1	ACVR1	PIM1	CFTR	EREG	MAPK1	SOX4	SOBP	HEY1	NRP1	SATB2	CRKL	RPS6KA1	MMP2	SLC6A4	VANGL2	COL8A2	NTRK2	FBXW11	TP53	FZD5	EMX2	PAFAH1B1	MDM4	BMP2	TGFBR2
GO:BP	negative regulation of developmental process	GO:0051093	false	6.6814e-24	23.1751	928	3442	281	21031	ARID4B	BCL7A	JARID2	WDR77	BMPR2	FOXC1	IGF1	MAP2	HNRNPU	QKI	RORA	ULK2	NFIB	ATP2B4	CAV1	CRIM1	SEMA3A	SPRED2	CDK6	EREG	KLF13	MAPK1	SOX4	HEY1	NRP1	ULK1	DDX6	MECP2	BCL6	SLC6A4	LIN28A	TRIB3	KLF7	TP53	CDKN1A	REST	BCL11A	TET1	FOXP1	TLX3
GO:BP	anatomical structure formation involved in morphogenesis	GO:0048646	false	6.996e-24	23.1551	1183	3442	337	21031	EMP2	FBN2	NRXN1	SP1	BMPR2	DCX	FOXC1	ANK2	THSD7A	QKI	NPR3	TFAP2B	RORA	NFIB	ATP2B4	DMRT2	EIF2AK3	CAV1	ACVR1	PIM1	CFTR	MTDH	EREG	MAPK1	HEY1	TSC1	NRP1	SASH1	FMNL3	MECP2	MMP2	AKAP13	EGR3	CXCL9	BCL6	VANGL2	COL8A2	PTPN14	TP53	TMOD2
GO:BP	tube morphogenesis	GO:0035239	false	2.8797e-22	21.5407	872	3442	264	21031	EMP2	NRXN1	SP1	FOXC1	THSD7A	QKI	NPR3	TFAP2B	NR2F2	DLG1	RORA	CDH2	NFIB	ATP2B4	EIF2AK3	CAV1	ACVR1	RASA1	RAP1A	MTDH	EREG	SOX4	HEY1	TSC1	NRP1	SASH1	FMNL3	MECP2	MMP2	EGR3	VANGL2	COL8A2	NTRK2	NRCAM	FZD5	EMX2	FOXP1	LEPR	IL1A	BMP2
GO:BP	cell morphogenesis	GO:0000902	false	4.2058e-19	18.3762	986	3442	280	21031	KIF13B	NRXN1	BMPR2	DCX	MAP2	NR4A2	DLG1	ULK2	CREB1	CDH2	WASF3	NFIB	MYOT	MSN	ITGA1	SEMA3A	RASA1	ENAH	PLXNC1	CDH20	TANC2	NRP1	MYL12A	VLDLR	IGF1R	RBFOX2	ULK1	CRK	FMNL3	MECP2	BCL6	VANGL2	NTRK2	KLF7	NRCAM	B4GALT6	BCL11A	PAFAH1B1	CCDC88C	SEPTIN7
GO:BP	cellular anatomical entity morphogenesis	GO:0032989	false	2.2881e-16	15.6405	785	3442	228	21031	KIF13B	NRXN1	BMPR2	DCX	MAP2	ANK2	NR4A2	ULK2	CREB1	CDH2	NFIB	MYOT	ITGA1	SEMA3A	ENAH	PLXNC1	TANC2	NRP1	VLDLR	IGF1R	RBFOX2	ULK1	MECP2	AKAP13	VANGL2	NTRK2	KLF7	TMOD2	NRCAM	B4GALT6	BCL11A	PAFAH1B1	LHX9	RAPGEF2	ATP7A	PICALM	ROBO1	FZD3	ABI2	PTK2
GO:BP	neuron projection morphogenesis	GO:0048812	false	1.4809e-14	13.8295	655	3442	194	21031	KIF13B	NRXN1	BMPR2	DCX	MAP2	NR4A2	ULK2	CREB1	CDH2	NFIB	MYOT	ITGA1	SEMA3A	ENAH	PLXNC1	TANC2	NRP1	VLDLR	IGF1R	RBFOX2	ULK1	MECP2	VANGL2	NTRK2	KLF7	NRCAM	B4GALT6	BCL11A	PAFAH1B1	LHX9	RAPGEF2	ATP7A	PICALM	ROBO1	FZD3	ABI2	PTK2	SDC2	GOLGA4	SRCIN1
GO:BP	cell projection morphogenesis	GO:0048858	false	5.4857e-14	13.2608	676	3442	197	21031	KIF13B	NRXN1	BMPR2	DCX	MAP2	NR4A2	ULK2	CREB1	CDH2	NFIB	MYOT	ITGA1	SEMA3A	ENAH	PLXNC1	TANC2	NRP1	VLDLR	IGF1R	RBFOX2	ULK1	MECP2	VANGL2	NTRK2	KLF7	NRCAM	B4GALT6	BCL11A	PAFAH1B1	LHX9	RAPGEF2	ATP7A	PICALM	ROBO1	FZD3	ABI2	PTK2	SDC2	GOLGA4	SRCIN1
GO:BP	embryonic morphogenesis	GO:0048598	false	1.1417e-13	12.9424	617	3442	183	21031	FBN2	BMI1	BMPR2	FOXC1	ACVR2A	DLG1	ACVR1	MAPK1	SOBP	TSC1	SATB2	MMP2	VANGL2	TP53	FZD5	MBNL1	TGFBR2	MYO6	HOXB3	ITGAV	FZD3	CDC73	NIPBL	ZFP36L1	SOX2	PTCH1	AFF3	CHD7	SHOX2	AR	MMP16	BMPR1A	FLRT3	DAG1	WLS	HOXA10	IGF2	TAL1	OTX1	FN1
GO:BP	tissue morphogenesis	GO:0048729	false	4.3278e-13	12.3637	611	3442	180	21031	ERBB4	BMPR2	FOXC1	DLG1	MSN	ACVR1	HEY1	TSC1	NRP1	MMP2	VANGL2	ASTN2	FZD5	PAFAH1B1	FOXP1	MDM4	BMP2	TGFBR2	ARHGAP12	ATP7A	ROBO1	FZD3	FOXA1	FERMT2	PTCH1	CHD7	SHOX2	AR	BMPR1A	PTEN	FLRT3	DAG1	WLS	TAL1	PAK1	PRKAR1A	SIX3	PGR	PDX1	MMRN2
GO:BP	cell morphogenesis involved in neuron differentiation	GO:0048667	false	9.2106e-12	11.0357	597	3442	173	21031	KIF13B	NRXN1	BMPR2	DCX	MAP2	NR4A2	ULK2	CREB1	CDH2	NFIB	MYOT	SEMA3A	ENAH	PLXNC1	TANC2	NRP1	VLDLR	IGF1R	RBFOX2	ULK1	VANGL2	NTRK2	KLF7	NRCAM	B4GALT6	BCL11A	PAFAH1B1	LHX9	RAPGEF2	PICALM	ROBO1	FZD3	FAT3	ABI2	PTK2	SDC2	GOLGA4	SRCIN1	TOP2B	SEMA6A
GO:BP	regulation of neurogenesis	GO:0050767	false	9.8097e-11	10.0083	388	3442	123	21031	BMPR2	MAP2	QKI	ULK2	SEMA3A	PLXNC1	HLTF	HEY1	NRP1	ULK1	MECP2	LIN28A	NTRK2	TP53	REST	BCL11A	PAFAH1B1	BMP2	NAP1L1	RAPGEF2	GRM5	HOXB3	ROBO1	FZD3	GOLGA4	SEMA6A	SORL1	OPRM1	NF1	CHD7	SRRT	SKIL	SHOX2	PTPRD	YWHAH	CAPRIN1	BMPR1A	PTEN	DAG1	SHTN1
GO:BP	axonogenesis	GO:0007409	false	9.9928e-10	9.00031	466	3442	138	21031	KIF13B	NRXN1	BMPR2	DCX	MAP2	NR4A2	ULK2	CREB1	CDH2	NFIB	MYOT	SEMA3A	ENAH	PLXNC1	NRP1	IGF1R	ULK1	VANGL2	NTRK2	KLF7	NRCAM	B4GALT6	BCL11A	PAFAH1B1	LHX9	PICALM	ROBO1	FZD3	PTK2	GOLGA4	TOP2B	SEMA6A	PTCH1	NEO1	XK	GSK3B	AUTS2	SKIL	SHOX2	PTPRD
GO:BP	regulation of cell morphogenesis	GO:0022604	false	1.4782e-09	8.83028	245	3442	86	21031	DLG1	WASF3	MSN	RASA1	PLXNC1	MYL12A	CRK	FMNL3	MECP2	BCL11A	PAFAH1B1	SEPTIN7	BRWD3	PTK2	PALM2AKAP2	P2RY1	BRWD1	FERMT2	RDX	ARHGAP15	PTPRD	CAPRIN1	RAC1	DAG1	BVES	DBN1	SPRY3	FN1	MARK2	RAC3	PLXNA2	CDC42SE1	RIMS1	IL1RAPL1	LARP4	ZMPSTE24	ZRANB1	ARHGAP18	EEF2K	TIAM1
GO:BP	morphogenesis of an epithelium	GO:0002009	false	1.497e-07	6.82479	501	3442	139	21031	ERBB4	DLG1	MSN	ACVR1	TSC1	NRP1	MMP2	VANGL2	ASTN2	FZD5	PAFAH1B1	FOXP1	BMP2	TGFBR2	ARHGAP12	ATP7A	FZD3	FOXA1	FERMT2	PTCH1	AR	PTEN	FLRT3	DAG1	PAK1	PGR	PDX1	MMRN2	RAB10	MED1	COL5A1	TRAF6	IGFBP5	HS2ST1	AJAP1	NOTCH2	HOXB2	SHANK3	RDH10	SEC24B
GO:BP	skeletal system morphogenesis	GO:0048705	false	8.1378e-07	6.08949	234	3442	77	21031	FBN2	BMI1	BMPR2	FOXC1	DLG1	SATB2	MMP2	TGFBR2	HOXB3	COL27A1	NIPBL	AXIN2	SHOX2	MMP16	ARID5B	RAB23	HOXA3	NDST1	HOXB2	RDH10	ATG9A	ZMPSTE24	HOXD8	MEF2D	RUNX2	RIPPLY2	SOX5	MMP14	TBX15	HOXA2	HOXA11	FREM1	DHRS3	SFRP1	PLEKHA1	FGF8	RARG	NEUROG1	BARX2	COL11A1
GO:BP	positive regulation of neurogenesis	GO:0050769	false	1.6867e-05	4.77297	244	3442	76	21031	BMPR2	QKI	PLXNC1	NRP1	MECP2	NTRK2	BCL11A	PAFAH1B1	BMP2	NAP1L1	GRM5	ROBO1	FZD3	GOLGA4	OPRM1	SRRT	SKIL	SHOX2	PTPRD	CAPRIN1	DAG1	SHTN1	DBN1	SEMA7A	TP73	FN1	PLXNA2	SLC7A5	PRKCH	BDNF	SHANK3	IL1RAPL1	BRAF	KRAS	EEF2K	TIAM1	EPHA4	VEGFA	IL6	GFAP
GO:BP	developmental cell growth	GO:0048588	false	5.9999e-05	4.22186	233	3442	72	21031	BMPR2	DCX	KMT2D	IGF1	MAP2	ULK2	SEMA3A	NRP1	ULK1	MECP2	NRCAM	BCL11A	PAFAH1B1	FOXP1	TGFBR2	GOLGA4	SEMA6A	MEX3C	GSK3B	AUTS2	AKAP6	FLRT3	TMEM108	SHTN1	TSC22D4	NRN1	SEMA7A	FSTL4	TRIM46	FN1	ST8SIA2	SEMA4G	SEMA3F	BDNF	RIMS1	TIAM1	SEMA3B	PARK2	SPP1	SORBS2
GO:BP	gland morphogenesis	GO:0022612	false	6.5937e-05	4.18087	129	3442	47	21031	NFIB	MSN	CAV1	NRP1	RPS6KA1	MMP2	TGFBR2	FOXA1	PTCH1	AR	DAG1	FBXW7	PGR	MED1	IGFBP5	CEBPB	NOTCH2	ESR1	TNC	KDM5B	IL6	CSF1	STAT6	SHH	SFRP1	DDR1	FGF8	RARG	SERPINB5	NTN4	TGFB2	PLXND1	GLI1	SOX9	LIPA	SOSTDC1	PROX1	PML	EGFR	ID4
GO:BP	dendrite morphogenesis	GO:0048813	false	8.6899e-05	4.06098	142	3442	50	21031	DCX	MAP2	SEMA3A	TANC2	NRP1	VLDLR	RBFOX2	KLF7	PAFAH1B1	RAPGEF2	PICALM	ABI2	SDC2	SRCIN1	GSK3B	PTPRD	YWHAH	CAPRIN1	TMEM106B	PTEN	DBN1	LRP4	SIPA1L1	SHANK3	IL1RAPL1	IGF2BP1	EEF2K	TIAM1	EFNA1	MEF2A	CHRNA7	EPHA4	LRRK2	HDAC6	SEMA4D	TNIK	CUL7	ZDHHC15	DPYSL5	KALRN
GO:BP	heart valve morphogenesis	GO:0003179	false	0.00015607	3.80668	61	3442	28	21031	BMPR2	ACVR1	SOX4	HEY1	MDM4	BMP2	TGFBR2	ROBO1	AXIN2	BMPR1A	NOTCH2	ADAMTS5	ROCK1	RB1	JAG1	CDH11	EFNA1	TGFB2	NOS3	SOX9	FGFRL1	SNAI1	GATA5	TBX5	MDM2	HEYL	ROBO2	TWIST1
GO:BP	epithelial tube morphogenesis	GO:0060562	false	0.00032972	3.48185	338	3442	93	21031	DLG1	ACVR1	TSC1	NRP1	VANGL2	FOXP1	BMP2	TGFBR2	FZD3	FOXA1	PTCH1	AR	DAG1	PAK1	PGR	MMRN2	MED1	TRAF6	HS2ST1	NOTCH2	SHANK3	RDH10	SEC24B	KRAS	HAND1	KDM2B	ESR1	MET	SALL1	TNC	KDM5B	RHOB	EPHA4	VEGFA	SALL4	MMP14	KDR	CSF1	GBX2	ST14
GO:BP	bone morphogenesis	GO:0060349	false	0.00126359	2.89839	104	3442	38	21031	BMPR2	FOXC1	TGFBR2	COL27A1	AXIN2	SHOX2	MMP16	RAB23	ATG9A	ZMPSTE24	MEF2D	RUNX2	RIPPLY2	MMP14	HOXA11	FREM1	DHRS3	RARG	NEUROG1	THBS3	CITED2	CSGALNACT1	INSIG2	SOX9	DLX5	NAB1	INSIG1	COL3A1	FGF4	TRPV4	LRP5	NAB2	INPPL1	ATF2	GLG1	SMPD3	BPNT2	TWIST1
GO:BP	sensory organ morphogenesis	GO:0090596	false	0.00159529	2.79716	288	3442	80	21031	FBN2	TFAP2B	MAPK1	SOBP	COL8A2	NTRK2	FZD5	SOX1	MYO6	FZD3	FAT3	ABI2	NIPBL	THRB	CALB1	NF1	CHD7	OTX1	SIX3	RHO	FBN1	MFRP	STAT3	COL5A1	NOTCH2	SP3	SEC24B	KDM2B	JAG1	GATA2	USH1C	WNT9A	MEGF11	VEGFA	MAFB	KDR	GBX2	HOXA2	STOX1	FGF8
GO:BP	negative regulation of neurogenesis	GO:0050768	false	0.00212329	2.67299	147	3442	48	21031	MAP2	ULK2	SEMA3A	NRP1	ULK1	MECP2	LIN28A	TP53	REST	BCL11A	RAPGEF2	SEMA6A	SORL1	NF1	YWHAH	BMPR1A	PTEN	SEMA7A	FSTL4	TRIM46	LRP4	SYNGAP1	SEMA4G	SEMA3F	RB1	GATA2	SEMA3B	SPP1	IL6	LDLR	HDAC6	SEMA4D	NR1D1	SEMA4B	ATOH1	GPR37L1	DPYSL5	PLXNA3	PROX1	ASCL2
GO:BP	sex differentiation	GO:0007548	false	0.0021584	2.66587	290	3442	80	21031	FNDC3A	ARID4B	FOXC1	NR2F2	ACVR2A	BCL2L2	ATRX	DMRT2	EREG	CRKL	MMP2	SPO11	SPATA2	DHCR24	IL1A	LHX9	DACH1	NIPBL	CHD7	AR	KITLG	BMPR1A	HOXA10	ARID5B	EIF2B5	PCYT1B	PGR	HNF4A	BOK	GATA6	CEBPB	RDH10	YBX3	ESR1	SALL1	MERTK	ADAM21	ROR2	VEGFA	MMP14
GO:BP	formation of primary germ layer	GO:0001704	false	0.00331314	2.47976	128	3442	43	21031	BMPR2	FOXC1	ACVR1	MMP2	ITGAV	CDC73	SOX2	BMPR1A	WLS	TAL1	FN1	PRKAR1A	COL5A1	GATA6	HAND1	POU5F1	KLF4	MMP14	ITGB2	HOXA11	DUSP5	NANOG	COL11A1	CRB2	KDM6B	ITGA2	TBX19	COL6A1	ITGB5	SNAI1	POFUT2	AXIN1	WNT3	SMAD3	ITGB4	VTN	LAMB1	SOX17	MMP9	DKK1
GO:BP	atrioventricular valve morphogenesis	GO:0003181	false	0.00494917	2.30547	26	3442	15	21031	BMPR2	ACVR1	SOX4	HEY1	MDM4	BMP2	TGFBR2	AXIN2	BMPR1A	EFNA1	TGFB2	TBX5	MDM2	HEYL	TWIST1
GO:BP	response to alcohol	GO:0097305	false	0.00639658	2.19405	260	3442	72	21031	KLF9	ITPR2	PRKAA2	CREB1	CFTR	IGF1R	ST6GAL1	CDKN1A	TGFBR2	ACACA	TP53INP1	PTCH1	OPRM1	CDO1	GNAI1	DAG1	ABCA2	SOD2	TJP1	ADCY8	TNC	ADCY6	CD14	KLF4	JUP	MLC1	DEFB104A	SFRP1	FOXO3	HDAC6	DBH	ABAT	SCNN1D	SLC12A3	CLDN1	XRN1	TBXAS1	CD27	GLRA2	GABBR1
GO:BP	dendritic spine morphogenesis	GO:0060997	false	0.00908829	2.04152	57	3442	24	21031	TANC2	PAFAH1B1	ABI2	SRCIN1	CAPRIN1	PTEN	DBN1	SIPA1L1	SHANK3	EEF2K	TIAM1	EFNA1	EPHA4	LRRK2	HDAC6	ZDHHC15	KALRN	PAK3	PPFIA2	LZTS3	DIP2A	SHANK1	CDC42	WASL
GO:BP	eye morphogenesis	GO:0048592	false	0.00915833	2.03818	167	3442	51	21031	FBN2	TFAP2B	COL8A2	NTRK2	FZD5	SOX1	FAT3	ABI2	NIPBL	THRB	CALB1	NF1	SIX3	RHO	FBN1	MFRP	STAT3	COL5A1	NOTCH2	SP3	KDM2B	JAG1	USH1C	WNT9A	MEGF11	VEGFA	KDR	RARG	CRB2	CITED2	DLL1	SOX9	PROX1	MYO7A	NDP	ZEB1	AQP5	LRP5	IFT122	SLC1A1
GO:BP	embryonic organ morphogenesis	GO:0048562	false	0.00938051	2.02777	305	3442	81	21031	FBN2	BMI1	DLG1	ACVR1	MAPK1	SOBP	SATB2	VANGL2	FZD5	TGFBR2	MYO6	HOXB3	FZD3	NIPBL	CHD7	SHOX2	MMP16	OTX1	SIX3	FBN1	HOXA3	NDST1	NOTCH2	HOXB2	RDH10	SP3	SEC24B	HAND1	KDM2B	GATA2	RUNX2	USH1C	EFNA1	MMP14	MAFB	GBX2	TBX15	HOXA2	SHH	HOXA11
GO:BP	facial nerve structural organization	GO:0021612	true	0.00983331	2.0073	9	3442	8	21031	SEMA3A	NRP1	SEMA3F	HOXB2	PLXNA4	NRP2	PLXNA3	HOXB1
GO:BP	developmental maturation	GO:0021700	false	0.0113477	1.94509	340	3442	88	21031	WDR77	YWHAZ	NRXN1	IGF1	NR4A2	TUT7	ABHD2	CFTR	EREG	AP1G1	MECP2	MMP2	CDKN1A	NRCAM	B4GALT6	FZD5	BCL11A	RFX3	BMP2	CLCN3	PICALM	FOXA1	NF1	PTEN	DAG1	TAL1	SIX3	PGR	RAC3	SCARF1	NFIA	GBA	ROCK1	RB1	GATA2	RUNX2	DAZL	SLC26A3	TMPRSS12	LHX6
GO:BP	endochondral bone morphogenesis	GO:0060350	false	0.0146284	1.8348	62	3442	25	21031	BMPR2	FOXC1	TGFBR2	COL27A1	AXIN2	SHOX2	MMP16	ZMPSTE24	MEF2D	RUNX2	MMP14	HOXA11	RARG	THBS3	CSGALNACT1	SOX9	DLX5	NAB1	COL3A1	TRPV4	NAB2	INPPL1	ATF2	SMPD3	BPNT2
GO:BP	endocardial cushion morphogenesis	GO:0003203	false	0.0172038	1.76438	41	3442	19	21031	ACVR1	HEY1	MDM4	BMP2	TGFBR2	ROBO1	BMPR1A	ADAMTS5	ISL1	FGF8	TGFB2	NOS3	SOX9	SNAI1	GATA5	MDM2	HEYL	ROBO2	TWIST1
GO:BP	appendage morphogenesis	GO:0035107	false	0.0181589	1.74091	153	3442	47	21031	FBN2	TFAP2B	ATRX	MBNL1	NIPBL	PTCH1	AFF3	CHD7	SHOX2	BMPR1A	HOXA10	LRP4	MED1	PLXNA2	NFIA	NOTCH2	RDH10	CREBBP	SALL1	RUNX2	ECE1	SALL4	SHH	HOXA11	FGF8	RARG	TGFB2	GDF5	WDR19	TULP3	SOX9	DLX5	RECK	COL3A1	FGF4	WNT3	LRP5	FGF10	IFT122	TBX5
GO:BP	limb morphogenesis	GO:0035108	false	0.0181589	1.74091	153	3442	47	21031	FBN2	TFAP2B	ATRX	MBNL1	NIPBL	PTCH1	AFF3	CHD7	SHOX2	BMPR1A	HOXA10	LRP4	MED1	PLXNA2	NFIA	NOTCH2	RDH10	CREBBP	SALL1	RUNX2	ECE1	SALL4	SHH	HOXA11	FGF8	RARG	TGFB2	GDF5	WDR19	TULP3	SOX9	DLX5	RECK	COL3A1	FGF4	WNT3	LRP5	FGF10	IFT122	TBX5
GO:BP	outflow tract morphogenesis	GO:0003151	false	0.0184423	1.73418	78	3442	29	21031	BMPR2	FOXC1	NRP1	CRKL	TGFBR2	ROBO1	NIPBL	BMPR1A	GATA6	SEC24B	ISL1	JAG1	VEGFA	DHRS3	FGF8	TGFB2	FZD1	PLXND1	NRP2	CITED2	NPY1R	SOX18	ATF2	SOX17	HEYL	ROBO2	EYA1	CDC42	TWIST1
GO:BP	neural crest cell differentiation	GO:0014033	false	0.0188527	1.72463	94	3442	33	21031	ERBB4	FOXC1	CDH2	ACVR1	SEMA3A	MAPK1	NRP1	KLHL12	SEMA6A	KITLG	BMPR1A	SEMA7A	FN1	SEMA4G	SEMA3F	RDH10	ISL1	JAG1	EFNB1	SEMA3B	GBX2	SHH	SFRP1	SEMA4D	SEMA4B	NRP2	TAPT1	CITED2	SOX9	LAMA5	LRP6	CDC42	TWIST1
GO:BP	camera-type eye morphogenesis	GO:0048593	false	0.0208128	1.68167	132	3442	42	21031	TFAP2B	COL8A2	NTRK2	FZD5	SOX1	FAT3	ABI2	THRB	CALB1	NF1	SIX3	RHO	STAT3	NOTCH2	SP3	KDM2B	JAG1	USH1C	WNT9A	MEGF11	VEGFA	KDR	CRB2	CITED2	DLL1	SOX9	PROX1	NDP	ZEB1	AQP5	LRP5	IFT122	SLC1A1	PTPRM	RP1	RORB	CDON	NECTIN3	PRDM1	RPGRIP1L
GO:BP	embryonic limb morphogenesis	GO:0030326	false	0.029013	1.53741	125	3442	40	21031	FBN2	MBNL1	NIPBL	PTCH1	AFF3	CHD7	SHOX2	BMPR1A	HOXA10	LRP4	MED1	NOTCH2	RDH10	CREBBP	SALL1	RUNX2	ECE1	SALL4	SHH	HOXA11	FGF8	RARG	TGFB2	GDF5	WDR19	TULP3	DLX5	RECK	FGF4	WNT3	LRP5	IFT122	TBX5	RSPO2	C2CD3	GNA12	DKK1	BPNT2	RPGRIP1L	TWIST1
GO:BP	cardiac chamber morphogenesis	GO:0003206	false	0.029013	1.53741	125	3442	40	21031	BMPR2	FOXC1	ACVR1	SOX4	HEY1	NRP1	TP53	BMP2	TGFBR2	ROBO1	CHD7	SHOX2	BMPR1A	MED1	GATA6	PTCD2	NOTCH2	HAND1	ISL1	JAG1	TNNI1	EGLN1	DHRS3	FGF8	TNNC1	TGFB2	COL11A1	FZD1	NRP2	CITED2	NOS3	RYR2	PROX1	FGFRL1	TNNT2	TBX5	CPE	MDM2	HEYL	ROBO2
GO:BP	embryonic appendage morphogenesis	GO:0035113	false	0.029013	1.53741	125	3442	40	21031	FBN2	MBNL1	NIPBL	PTCH1	AFF3	CHD7	SHOX2	BMPR1A	HOXA10	LRP4	MED1	NOTCH2	RDH10	CREBBP	SALL1	RUNX2	ECE1	SALL4	SHH	HOXA11	FGF8	RARG	TGFB2	GDF5	WDR19	TULP3	DLX5	RECK	FGF4	WNT3	LRP5	IFT122	TBX5	RSPO2	C2CD3	GNA12	DKK1	BPNT2	RPGRIP1L	TWIST1
GO:BP	atrioventricular valve development	GO:0003171	false	0.0303485	1.51786	29	3442	15	21031	BMPR2	ACVR1	SOX4	HEY1	MDM4	BMP2	TGFBR2	AXIN2	BMPR1A	EFNA1	TGFB2	TBX5	MDM2	HEYL	TWIST1
GO:BP	cardiac muscle tissue development	GO:0048738	false	0.038195	1.41799	230	3442	63	21031	JARID2	ERBB4	FOXC1	IGF1	HNRNPU	CREB1	ACVR1	PIM1	HEY1	TSC1	AKAP13	FOXP1	BMP2	AKAP6	CHD7	SHOX2	BMPR1A	BVES	TP73	PRKAR1A	MED1	GATA6	PTCD2	NOTCH2	ZMPSTE24	HAND1	ISL1	NEBL	TNNI1	MEF2A	EGLN1	SORBS2	VEGFA	CTDP1	TAZ	FGF8	TNNC1	GJB6	TGFB2	COL11A1
GO:BP	glandular epithelial cell differentiation	GO:0002067	false	0.0420511	1.37622	73	3442	27	21031	WDR77	CDH2	NFIB	CAV1	CDK6	FZD5	RFX3	BMP2	FOXA1	CLOCK	GSK3B	PGR	PDX1	GATA6	SIDT2	GATA2	KLF4	CLCN2	FGF8	RARG	DLL1	SOX9	PROX1	AGR2	ZNF800	SPDEF	IL31RA
GO:BP	positive regulation of cell activation	GO:0050867	false	0.0445335	1.35131	371	3442	92	21031	BMI1	IGF1	CAV1	SOX4	KMT5B	RPS6KA1	EGR3	BCL6	CD276	CDKN1A	HLA-DRB5	IL1A	TGFBR2	ZBTB1	RIPK2	MALT1	MIF	KITLG	SMARCD2	CYRIB	IGF2	ARID1A	ABL2	TRAF6	SMARCD1	SMARCA4	SLC7A1	SMARCA2	NR4A3	EFNB1	AP3B1	SOX13	IL6	MMP14	TNFSF9	STAT6	SHH	LRRK2	MAP3K8	IL6ST
GO:BP	cardiocyte differentiation	GO:0035051	false	0.045462	1.34235	149	3442	45	21031	IGF1	HNRNPU	ACVR1	MAPK1	TSC1	AKAP13	REST	FOXP1	BMP2	AKAP6	SHOX2	BMPR1A	BVES	GATA6	ZMPSTE24	ISL1	POU5F1	JAG1	NEBL	MEF2A	SORBS2	VEGFA	CTDP1	TGFB2	KDM6B	CITED2	DLL1	PPARA	PROX1	G6PD	EGFR	SGCD	TBX5	TENM4	ASB2	SOX18	PDCD4	SOX17	DKK1	CDC42
GO:BP	regulation of gliogenesis	GO:0014013	false	0.0470896	1.32707	106	3442	35	21031	QKI	MECP2	LIN28A	TP53	BMP2	NF1	DAG1	TP73	SLC7A5	PRKCH	KRAS	RB1	IL6	GFAP	SHH	CLCN2	LDLR	IL6ST	ETV5	NR1D1	CYSLTR1	ATOH1	IL33	GPR37L1	LIF	EGFR	ASCL2	ABCC8	ID4	BIN1	TENM4	TLR2	DAAM2	VEGFC	MYB
GO:BP	trigeminal nerve morphogenesis	GO:0021636	false	0.0478698	1.31994	6	3442	6	21031	SEMA3A	NRP1	SEMA3F	PLXNA4	NRP2	PLXNA3
GO:BP	trigeminal nerve structural organization	GO:0021637	true	0.0478698	1.31994	6	3442	6	21031	SEMA3A	NRP1	SEMA3F	PLXNA4	NRP2	PLXNA3
GO:BP	plasma membrane bounded cell projection morphogenesis	GO:0120039	false	5.0604e-14	13.2958	671	3442	196	21031	KIF13B	NRXN1	BMPR2	DCX	MAP2	NR4A2	ULK2	CREB1	CDH2	NFIB	MYOT	ITGA1	SEMA3A	ENAH	PLXNC1	TANC2	NRP1	VLDLR	IGF1R	RBFOX2	ULK1	MECP2	VANGL2	NTRK2	KLF7	NRCAM	B4GALT6	BCL11A	PAFAH1B1	LHX9	RAPGEF2	ATP7A	PICALM	ROBO1	FZD3	ABI2	PTK2	SDC2	GOLGA4	SRCIN1
GO:BP	angiogenesis	GO:0001525	false	1.3703e-13	12.8632	538	3442	165	21031	EMP2	NRXN1	SP1	FOXC1	THSD7A	QKI	NPR3	RORA	ATP2B4	EIF2AK3	CAV1	ACVR1	MTDH	EREG	HEY1	NRP1	SASH1	FMNL3	MECP2	MMP2	EGR3	COL8A2	NRCAM	FZD5	LEPR	IL1A	TGFBR2	SPRED1	HOXB3	ITGAV	TAFA5	ROBO1	GTF2I	PTK2	MIA3	VEGFD	COL27A1	SEMA6A	SRPK2	SLC12A2
GO:BP	positive regulation of axonogenesis	GO:0050772	false	0.0326177	1.48655	80	3442	29	21031	BMPR2	PLXNC1	NRP1	NTRK2	BCL11A	PAFAH1B1	ROBO1	GOLGA4	SKIL	SHOX2	SHTN1	SEMA7A	FN1	PLXNA2	BDNF	BRAF	TIAM1	VEGFA	SEMA4D	PLXNA4	PLXND1	PLXNA3	EFNA5	WNT3	PLXNA1	MACF1	SLITRK1	L1CAM	ROBO2
GO:BP	regulation of organ growth	GO:0046620	false	0.0421359	1.37535	89	3442	31	21031	JARID2	ERBB4	FOXC1	IGF1	PIM1	SLC6A4	FOXP1	AKAP6	BMPR1A	PTEN	WWC2	IGF2	TP73	GATA6	YBX3	LATS1	ARX	CTDP1	FGF8	CITED2	GLI1	PPARA	PROX1	G6PD	IL7	DUSP6	CGA	TBX5	RUNX1	TOMM70	VGLL4
GO:BP	gastrulation	GO:0007369	false	0.00014114	3.85034	194	3442	62	21031	BMPR2	FOXC1	ACVR2A	ACVR1	MMP2	TP53	TGFBR2	ITGAV	CDC73	SOX2	BMPR1A	DAG1	WLS	TAL1	FN1	PRKAR1A	WNT8B	HNF4A	COL5A1	GATA6	TGIF2	HAND1	NR4A3	POU5F1	UGDH	KLF4	MMP14	ITGB2	HOXA11	DUSP5	FOXA2	SFRP1	FGF8	NANOG	COL11A1	CRB2	KDM6B	ITGA2	TBX19	COL6A1
GO:BP	developmental process	GO:0032502	true	6.8149e-95	94.1665	6453	3442	1591	21031	ONECUT2	FNDC3A	ARID4B	BCL7A	EMP2	BPTF	FBN2	MSR1	KIF13B	TMEM135	RTKN2	JARID2	MMUT	ERBB4	WDR77	MAF	DYRK1A	YWHAZ	RAP2C	NRXN1	ARRDC3	EN2	SP1	BMI1	ANTXR1	ATP2B1	BMPR2	DCX	KMT2D	MAGI2	FXR2	ATXN1	FOXC1	YTHDC1	IGF1	SNRK	MAP2	ARHGAP5	ANK2	THSD7A
GO:BP	multicellular organism development	GO:0007275	false	6.3357e-90	89.1982	4643	3442	1237	21031	ONECUT2	FNDC3A	ARID4B	EMP2	BPTF	FBN2	KIF13B	TMEM135	JARID2	MMUT	ERBB4	WDR77	MAF	DYRK1A	YWHAZ	NRXN1	EN2	SP1	BMI1	ANTXR1	ATP2B1	BMPR2	DCX	MAGI2	FXR2	ATXN1	FOXC1	YTHDC1	IGF1	MAP2	ANK2	THSD7A	HNRNPU	QKI	NPR3	TFAP2B	NR2F2	NR4A2	ACVR2A	DLG1
GO:BP	anatomical structure development	GO:0048856	false	7.9385e-90	89.1003	5899	3442	1475	21031	ONECUT2	FNDC3A	ARID4B	EMP2	BPTF	FBN2	KIF13B	TMEM135	RTKN2	JARID2	MMUT	ERBB4	WDR77	MAF	DYRK1A	YWHAZ	RAP2C	NRXN1	ARRDC3	EN2	SP1	BMI1	ANTXR1	ATP2B1	BMPR2	DCX	KMT2D	MAGI2	FXR2	ATXN1	FOXC1	YTHDC1	IGF1	SNRK	MAP2	ARHGAP5	ANK2	THSD7A	HNRNPU	QKI
GO:BP	system development	GO:0048731	false	1.3865e-78	77.8581	3973	3442	1074	21031	ONECUT2	FNDC3A	ARID4B	EMP2	BPTF	FBN2	KIF13B	TMEM135	JARID2	ERBB4	WDR77	MAF	DYRK1A	YWHAZ	NRXN1	EN2	SP1	BMI1	ANTXR1	BMPR2	DCX	MAGI2	FXR2	ATXN1	FOXC1	IGF1	MAP2	ANK2	THSD7A	HNRNPU	QKI	NPR3	TFAP2B	NR2F2	NR4A2	ACVR2A	DLG1	NDRG1	CALM2	CTC1
GO:BP	cellular developmental process	GO:0048869	false	3.3473e-64	63.4753	4367	3442	1109	21031	ONECUT2	FNDC3A	ARID4B	BCL7A	EMP2	FBN2	MSR1	KIF13B	RTKN2	JARID2	ERBB4	WDR77	MAF	RAP2C	NRXN1	EN2	BMI1	BMPR2	DCX	KMT2D	MAGI2	FOXC1	YTHDC1	IGF1	SNRK	MAP2	ANK2	THSD7A	HNRNPU	QKI	TFAP2B	NR2F2	NR4A2	ACVR2A	NDRG1	STAU1	DNAJB9	CTC1	RORA	TAOK1
GO:BP	regulation of developmental process	GO:0050793	false	9.5831e-56	55.0185	2455	3442	700	21031	ARID4B	BCL7A	EMP2	FBN2	MSR1	KIF13B	TMEM135	JARID2	ERBB4	WDR77	MAF	YWHAZ	NRXN1	SP1	ATP2B1	BMPR2	FOXC1	IGF1	MAP2	HNRNPU	QKI	TFAP2B	ACVR2A	DLG1	RORA	ULK2	CREB1	CDH2	WASF3	NFIB	ATP2B4	DMRT2	EIF2AK3	MSN	CAV1	CRIM1	KAT2B	ACVR1	SEMA3A	PIM1
GO:BP	nervous system development	GO:0007399	false	2.1536e-55	54.6668	2531	3442	715	21031	ONECUT2	BPTF	KIF13B	JARID2	ERBB4	DYRK1A	YWHAZ	NRXN1	EN2	BMI1	BMPR2	DCX	MAGI2	FXR2	ATXN1	FOXC1	MAP2	ANK2	QKI	TFAP2B	NR2F2	NR4A2	DLG1	NDRG1	CALM2	RORA	TAOK1	ULK2	CREB1	SLC38A2	CDH2	WASF3	ATRX	GRIA1	NFIB	ATP2B4	GMFB	EIF2AK3	SH3TC2	MYOT
GO:BP	cell development	GO:0048468	false	2.7398e-44	43.5623	2819	3442	741	21031	ONECUT2	FNDC3A	ARID4B	KIF13B	RTKN2	ERBB4	WDR77	MAF	RAP2C	NRXN1	EN2	BMI1	BMPR2	DCX	KMT2D	MAGI2	FOXC1	YTHDC1	IGF1	SNRK	MAP2	ANK2	HNRNPU	QKI	NR4A2	ACVR2A	NDRG1	STAU1	DNAJB9	CTC1	RORA	TAOK1	ULK2	PYGO1	CREB1	CDH2	WASF3	ATRX	NFIB	EIF2AK3
GO:BP	animal organ development	GO:0048513	false	7.2487e-42	41.1397	3039	3442	777	21031	ONECUT2	FNDC3A	ARID4B	EMP2	BPTF	FBN2	TMEM135	JARID2	ERBB4	WDR77	MAF	NRXN1	ARRDC3	EN2	BMI1	ATP2B1	BMPR2	DCX	MAGI2	FXR2	ATXN1	FOXC1	IGF1	ARHGAP5	ANK2	HNRNPU	QKI	TFAP2B	NR2F2	NR4A2	ACVR2A	DLG1	CALM2	CTC1	RORA	PYGO1	CREB1	SLC38A2	BCL2L2	CDH2
GO:BP	regulation of multicellular organismal development	GO:2000026	false	9.2e-34	33.0362	1411	3442	415	21031	EMP2	FBN2	JARID2	ERBB4	MAF	NRXN1	SP1	ATP2B1	BMPR2	FOXC1	IGF1	MAP2	QKI	ACVR2A	DLG1	ULK2	CREB1	WASF3	ATP2B4	EIF2AK3	CAV1	KAT2B	ACVR1	SEMA3A	PIM1	SPRED2	CFTR	CDK6	PLXNC1	MTDH	HLTF	KLF13	SOX4	HEY1	NRP1	SASH1	RBFOX2	ULK1	MECP2	EGR3
GO:BP	tissue development	GO:0009888	false	4.4627e-33	32.3504	2010	3442	540	21031	ONECUT2	FNDC3A	ARID4B	EMP2	BPTF	FBN2	TMEM135	JARID2	ERBB4	WDR77	MAF	RAP2C	ARRDC3	BMI1	ATP2B1	BMPR2	MAGI2	FOXC1	IGF1	HNRNPU	QKI	TFAP2B	NR2F2	KLK7	ACVR2A	DLG1	CTC1	CREB1	CDH2	ATRX	NFIB	DMRT2	EIF2AK3	HLF	MSN	CAV1	BCL9	BNC2	ACVR1	SEMA3A
GO:BP	positive regulation of developmental process	GO:0051094	false	6.8064e-30	29.1671	1328	3442	386	21031	ARID4B	BCL7A	EMP2	FBN2	MSR1	ERBB4	NRXN1	SP1	ATP2B1	BMPR2	FOXC1	IGF1	HNRNPU	QKI	ACVR2A	CREB1	DMRT2	ACVR1	PIM1	CFTR	RAP1A	PLXNC1	MTDH	SOX4	NRP1	KMT5B	SASH1	VLDLR	IGF1R	RPS6KA1	MECP2	EGR3	CXCL9	BCL6	LIN28A	NTRK2	REST	NRCAM	TCF7L2	BCL11A
GO:BP	tube development	GO:0035295	false	2.8376e-25	24.547	1091	3442	321	21031	EMP2	NRXN1	SP1	BMI1	BMPR2	FOXC1	THSD7A	QKI	NPR3	TFAP2B	NR2F2	DLG1	RORA	CREB1	CDH2	ATRX	NFIB	ATP2B4	EIF2AK3	CAV1	ACVR1	RASA1	RAP1A	MTDH	EREG	MAPK1	SOX4	HEY1	TSC1	NRP1	SASH1	CRKL	FMNL3	MECP2	MMP2	EGR3	VANGL2	COL8A2	NTRK2	CDKN1A
GO:BP	circulatory system development	GO:0072359	false	2.1783e-24	23.6619	1130	3442	327	21031	EMP2	JARID2	ERBB4	NRXN1	SP1	ANTXR1	BMPR2	FOXC1	IGF1	ANK2	THSD7A	HNRNPU	QKI	NPR3	TFAP2B	NR2F2	RORA	CREB1	CDH2	ATP2B4	EIF2AK3	CAV1	KAT2B	ACVR1	PIM1	RASA1	RAP1A	MTDH	EREG	MAPK1	SOX4	HEY1	TSC1	NRP1	SASH1	CRKL	IGF1R	FMNL3	MECP2	MMP2
GO:BP	regulation of cell development	GO:0060284	false	1.3624e-21	20.8657	849	3442	257	21031	BMPR2	IGF1	MAP2	QKI	ACVR2A	ULK2	CREB1	SEMA3A	CDK6	PLXNC1	HLTF	KLF13	SOX4	HEY1	NRP1	RBFOX2	ULK1	MECP2	EGR3	BCL6	LIN28A	NTRK2	TP53	REST	BCL11A	PAFAH1B1	FOXP1	RFX3	IL1A	BMP2	NAP1L1	KAT6A	TGFBR2	ZBTB1	RAPGEF2	GRM5	FGL2	HOXB3	ROBO1	PLCB1
GO:BP	embryo development	GO:0009790	false	7.1515e-21	20.1456	1128	3442	316	21031	EMP2	BPTF	FBN2	ERBB4	EN2	BMI1	BMPR2	FOXC1	YTHDC1	IGF1	NR2F2	ACVR2A	DLG1	DMRT2	PBX3	SH2B3	KAT2B	ACVR1	MAPK1	MED21	TANC2	SOBP	HEY1	TSC1	NRP1	SATB2	MMP2	VANGL2	TP53	TBL1XR1	FZD5	TET1	PAFAH1B1	EHMT1	KMT2A	BMP2	SEPTIN7	MBNL1	TGFBR2	MYO6
GO:BP	neuron development	GO:0048666	false	3.3079e-19	18.4804	1167	3442	319	21031	ONECUT2	KIF13B	NRXN1	EN2	BMPR2	DCX	MAGI2	MAP2	NR4A2	TAOK1	ULK2	CREB1	CDH2	NFIB	MYOT	PBX3	KAT2B	ITGA1	SEMA3A	RAP1A	ENAH	PLXNC1	TANC2	NRP1	VLDLR	CRKL	IGF1R	RBFOX2	ULK1	CRK	MECP2	MMP2	ATP1B2	VANGL2	NTRK2	KLF7	TNFRSF21	NRCAM	B4GALT6	BCL11A
GO:BP	epithelium development	GO:0060429	false	5.8813e-18	17.2305	1225	3442	327	21031	ONECUT2	FNDC3A	ARID4B	TMEM135	ERBB4	WDR77	MAF	RAP2C	BMI1	BMPR2	MAGI2	FOXC1	TFAP2B	NR2F2	DLG1	CREB1	CDH2	ATRX	NFIB	DMRT2	MSN	CAV1	ACVR1	SPRED2	RAP1A	IRF6	CDK6	EREG	MAPK1	SOX4	HEY1	TSC1	NRP1	MMP2	VANGL2	KLF7	TJP3	TP53	CDKN1A	ASTN2
GO:BP	neuron projection development	GO:0031175	false	1.4471e-16	15.8395	1014	3442	278	21031	KIF13B	NRXN1	BMPR2	DCX	MAGI2	MAP2	NR4A2	ULK2	CREB1	CDH2	NFIB	MYOT	KAT2B	ITGA1	SEMA3A	RAP1A	ENAH	PLXNC1	TANC2	NRP1	VLDLR	CRKL	IGF1R	RBFOX2	ULK1	CRK	MECP2	MMP2	ATP1B2	VANGL2	NTRK2	KLF7	TNFRSF21	NRCAM	B4GALT6	BCL11A	PAFAH1B1	TMEM30A	ARF4	LHX9
GO:BP	central nervous system development	GO:0007417	false	1.9778e-16	15.7038	1035	3442	282	21031	BPTF	JARID2	ERBB4	NRXN1	EN2	BMI1	DCX	FXR2	ATXN1	FOXC1	MAP2	QKI	NR2F2	NR4A2	CALM2	RORA	TAOK1	CREB1	SLC38A2	CDH2	WASF3	ATRX	GRIA1	NFIB	ATP2B4	PBX3	SEMA3A	CDK6	KDM7A	MAPK1	NPAS2	SOX4	TSC1	NRP1	VLDLR	CRKL	IGF1R	RBFOX2	ZNF148	CRK
GO:BP	skeletal system development	GO:0001501	false	2.2125e-12	11.6551	535	3442	161	21031	FBN2	MAF	BMI1	BMPR2	FOXC1	IGF1	NPR3	ACVR2A	DLG1	CTC1	NFIB	DMRT2	EIF2AK3	BNC2	SATB2	MMP2	AKAP13	TP53	PAFAH1B1	FOXP1	LEPR	BMP2	TGFBR2	ATP7A	HOXB3	OGN	COL27A1	NIPBL	MEX3C	AXIN2	CHD7	SHOX2	MMP16	BMPR1A	CREB3L2	HOXA10	ARID5B	SHOX	FBXW7	FBN1
GO:BP	developmental growth	GO:0048589	false	2.3432e-11	10.6302	667	3442	187	21031	JARID2	ERBB4	BMPR2	DCX	KMT2D	MAGI2	FOXC1	IGF1	MAP2	CTC1	ULK2	CREB1	ATRX	BCL9	BNC2	SEMA3A	PIM1	EREG	NRP1	ULK1	MECP2	SLC6A4	TP53	TBL1XR1	CDKN1A	NRCAM	BCL11A	PAFAH1B1	FOXP1	LEPR	PSAP	TGFBR2	WWTR1	PLCB1	KPNA1	GAS1	GOLGA4	COL27A1	SEMA6A	NIPBL
GO:BP	axon development	GO:0061564	false	2.9886e-11	10.5245	527	3442	156	21031	KIF13B	NRXN1	BMPR2	DCX	MAP2	NR4A2	ULK2	CREB1	CDH2	NFIB	MYOT	SEMA3A	ENAH	PLXNC1	NRP1	IGF1R	ULK1	MMP2	VANGL2	NTRK2	KLF7	TNFRSF21	NRCAM	B4GALT6	BCL11A	PAFAH1B1	LHX9	NCAM2	PICALM	ROBO1	FZD3	PTK2	GOLGA4	TOP2B	SEMA6A	PTCH1	NEO1	XK	GSK3B	AUTS2
GO:BP	embryo development ending in birth or egg hatching	GO:0009792	false	1.0827e-10	9.96551	691	3442	190	21031	EMP2	BPTF	BMI1	FOXC1	YTHDC1	IGF1	NR2F2	ACVR2A	DLG1	DMRT2	ACVR1	MAPK1	MED21	TANC2	HEY1	TSC1	SATB2	VANGL2	TP53	TBL1XR1	FZD5	TET1	BMP2	MBNL1	TGFBR2	ATP7A	HOXB3	ACSL4	FZD3	KLHL12	CUL4A	FOXA1	HM13	NIPBL	ZFP36L1	AXIN2	PTCH1	NPAT	NF1	CHD7
GO:BP	regulation of nervous system development	GO:0051960	false	1.1368e-10	9.94431	463	3442	140	21031	NRXN1	BMPR2	MAP2	QKI	DLG1	ULK2	WASF3	EIF2AK3	SEMA3A	PLXNC1	HLTF	HEY1	NRP1	ULK1	MECP2	LIN28A	NTRK2	TP53	REST	TNFRSF21	BCL11A	PAFAH1B1	BMP2	NAP1L1	RAPGEF2	GRM5	HOXB3	ROBO1	FZD3	LRRTM2	GOLGA4	SEMA6A	SORL1	OPRM1	NF1	CHD7	SRRT	SKIL	SHOX2	PTPRD
GO:BP	heart development	GO:0007507	false	1.2374e-10	9.9075	599	3442	170	21031	EMP2	JARID2	ERBB4	BMPR2	FOXC1	IGF1	ANK2	HNRNPU	CREB1	KAT2B	ACVR1	PIM1	MAPK1	SOX4	HEY1	TSC1	NRP1	CRKL	IGF1R	MECP2	MMP2	AKAP13	VANGL2	TP53	CDKN1A	REST	FOXP1	MDM4	IL1A	BMP2	TGFBR2	SPRED1	ROBO1	PTK2	NIPBL	ADAMTS6	ZFP36L1	AXIN2	PTCH1	GSK3B
GO:BP	chordate embryonic development	GO:0043009	false	6.2381e-10	9.20495	670	3442	183	21031	BPTF	BMI1	FOXC1	YTHDC1	IGF1	NR2F2	ACVR2A	DLG1	DMRT2	ACVR1	MAPK1	MED21	TANC2	HEY1	TSC1	SATB2	VANGL2	TP53	TBL1XR1	FZD5	TET1	BMP2	MBNL1	TGFBR2	ATP7A	HOXB3	FZD3	KLHL12	CUL4A	FOXA1	HM13	NIPBL	ZFP36L1	AXIN2	PTCH1	NPAT	NF1	CHD7	SKIL	ADCY9
GO:BP	muscle structure development	GO:0061061	false	1.9766e-09	8.70407	678	3442	183	21031	BMPR2	FOXC1	IGF1	ANK2	HNRNPU	QKI	NR2F2	RORA	CREB1	CDH2	HLF	CAV1	BCL9	ACVR1	EREG	SOX4	HEY1	TSC1	KMT5B	MYEF2	MECP2	AKAP13	EGR3	CXCL9	REST	TMOD2	TCF7L2	FOXP1	LRRC8A	BMP2	CCNT2	MBNL1	PLCB1	NRAS	ZFP36L1	NEO1	XK	AKAP6	NF1	CHD7
GO:BP	sensory organ development	GO:0007423	false	2.8758e-09	8.54124	610	3442	168	21031	FBN2	TMEM135	MAF	BMPR2	DCX	FOXC1	TFAP2B	DLG1	NFIB	ATP2B4	PBX3	BNC2	SPRED2	MAPK1	SOBP	NRP1	COL8A2	NTRK2	FZD5	PAFAH1B1	ATF6	BMP2	TGFBR2	SOX1	MYO6	SPRED1	SLC4A7	FZD3	RAB18	FAT3	ABI2	NIPBL	THRB	SOX2	CALB1	NF1	CHD7	SKIL	VIM	OTX1
GO:BP	head development	GO:0060322	false	6.125e-09	8.21289	787	3442	204	21031	BPTF	ERBB4	NRXN1	EN2	BMI1	DCX	FXR2	ATXN1	FOXC1	NR2F2	NR4A2	CALM2	RORA	CREB1	SLC38A2	CDH2	ATRX	GRIA1	NFIB	ATP2B4	PBX3	SEMA3A	CDK6	KDM7A	MAPK1	TSC1	NRP1	CRKL	IGF1R	RBFOX2	ZNF148	CRK	MECP2	MMP2	PHF8	ATP1B2	SLC6A4	NTRK2	FBXW11	TP53
GO:BP	sensory system development	GO:0048880	false	1.0406e-08	7.98273	412	3442	123	21031	FBN2	TMEM135	MAF	BMPR2	DCX	FOXC1	TFAP2B	DLG1	NFIB	ATP2B4	PBX3	SEMA3A	SPRED2	NRP1	COL8A2	NTRK2	FZD5	ATF6	TGFBR2	SOX1	SPRED1	RAB18	FAT3	ABI2	NIPBL	THRB	SOX2	CALB1	NF1	CHD7	SKIL	VIM	SIX3	RHO	FBN1	MED1	MFRP	STAT3	COL5A1	NFIA
GO:BP	regulation of neuron projection development	GO:0010975	false	1.0556e-08	7.97649	457	3442	133	21031	KIF13B	NRXN1	BMPR2	MAGI2	MAP2	ULK2	CDH2	KAT2B	SEMA3A	RAP1A	PLXNC1	TANC2	NRP1	VLDLR	CRKL	IGF1R	ULK1	CRK	ATP1B2	NTRK2	NRCAM	BCL11A	PAFAH1B1	TMEM30A	SHOC2	RAPGEF2	ROBO1	FAT3	ABI2	SDC2	GOLGA4	SRCIN1	SEMA6A	CAMK2G	NEO1	XK	GSK3B	CCDC88A	SKIL	SHOX2
GO:BP	visual system development	GO:0150063	false	1.7646e-08	7.75335	406	3442	121	21031	FBN2	TMEM135	MAF	BMPR2	DCX	FOXC1	TFAP2B	DLG1	NFIB	ATP2B4	PBX3	SPRED2	NRP1	COL8A2	NTRK2	FZD5	ATF6	TGFBR2	SOX1	SPRED1	RAB18	FAT3	ABI2	NIPBL	THRB	SOX2	CALB1	NF1	CHD7	SKIL	VIM	SIX3	RHO	FBN1	MED1	MFRP	STAT3	COL5A1	NFIA	NOTCH2
GO:BP	eye development	GO:0001654	false	1.9175e-08	7.71727	402	3442	120	21031	FBN2	TMEM135	MAF	BMPR2	DCX	FOXC1	TFAP2B	DLG1	NFIB	ATP2B4	PBX3	SPRED2	NRP1	COL8A2	NTRK2	FZD5	ATF6	TGFBR2	SOX1	SPRED1	RAB18	FAT3	ABI2	NIPBL	THRB	SOX2	CALB1	NF1	CHD7	SKIL	VIM	SIX3	RHO	FBN1	MED1	MFRP	STAT3	COL5A1	NFIA	NOTCH2
GO:BP	brain development	GO:0007420	false	2.8116e-08	7.55105	736	3442	191	21031	BPTF	ERBB4	NRXN1	EN2	BMI1	DCX	FXR2	ATXN1	FOXC1	NR2F2	NR4A2	CALM2	RORA	CREB1	SLC38A2	CDH2	ATRX	GRIA1	NFIB	ATP2B4	PBX3	SEMA3A	CDK6	KDM7A	TSC1	NRP1	CRKL	IGF1R	RBFOX2	ZNF148	CRK	MECP2	PHF8	ATP1B2	SLC6A4	NTRK2	FBXW11	TP53	NRCAM	EMX2
GO:BP	camera-type eye development	GO:0043010	false	5.3766e-08	7.26949	350	3442	107	21031	FBN2	TMEM135	MAF	BMPR2	DCX	FOXC1	TFAP2B	DLG1	NFIB	ATP2B4	SPRED2	NRP1	COL8A2	NTRK2	FZD5	TGFBR2	SOX1	SPRED1	FAT3	ABI2	THRB	CALB1	NF1	CHD7	SKIL	VIM	SIX3	RHO	FBN1	MED1	MFRP	STAT3	NFIA	NOTCH2	RDH10	SP3	SMARCA4	TGIF2	KDM2B	JAG1
GO:BP	embryonic organ development	GO:0048568	false	6.1222e-08	7.2131	463	3442	132	21031	BPTF	FBN2	EN2	BMI1	FOXC1	NR2F2	DLG1	PBX3	SH2B3	ACVR1	MAPK1	SOBP	HEY1	SATB2	VANGL2	TP53	FZD5	KMT2A	TGFBR2	MYO6	HOXB3	FZD3	TEAD3	COL27A1	NIPBL	ZFP36L1	PTCH1	CHD7	SHOX2	KITLG	MMP16	BMPR1A	IGF2	TAL1	OTX1	SIX3	FBN1	MED1	HOXA3	CEBPB
GO:BP	gland development	GO:0048732	false	1.3196e-07	6.87957	454	3442	129	21031	ONECUT2	JARID2	ERBB4	WDR77	FOXC1	ARHGAP5	CTC1	CREB1	NFIB	MSN	CAV1	CADM1	IRF6	MAPK1	NRP1	CRKL	RPS6KA1	MMP2	PSAP	BMP2	TGFBR2	ZBTB1	ATP7A	HOXB3	ROBO1	FOXA1	ZDHHC21	SOX2	PTCH1	CDO1	NF1	SRSF1	AR	SEC63	BMPR1A	DAG1	WLS	HOXA10	ARID5B	IGF2
GO:BP	regulation of developmental growth	GO:0048638	false	1.1171e-06	5.95192	322	3442	97	21031	JARID2	ERBB4	BMPR2	FOXC1	IGF1	MAP2	ULK2	CREB1	SEMA3A	PIM1	NRP1	ULK1	MECP2	SLC6A4	CDKN1A	NRCAM	BCL11A	PAFAH1B1	FOXP1	PLCB1	GOLGA4	SEMA6A	NIPBL	PTCH1	GSK3B	AKAP6	ATRN	CHD7	AR	BMPR1A	PTEN	SHTN1	WWC2	SEMA7A	IGF2	TP73	FSTL4	TRIM46	FN1	SEMA4G
GO:BP	heart morphogenesis	GO:0003007	false	1.3096e-06	5.88284	266	3442	84	21031	EMP2	BMPR2	FOXC1	ACVR1	PIM1	SOX4	HEY1	NRP1	CRKL	VANGL2	TP53	MDM4	BMP2	TGFBR2	ROBO1	PTK2	NIPBL	AXIN2	PTCH1	CHD7	SHOX2	BMPR1A	DAG1	SYNPO2L	MED1	COL5A1	GATA6	PTCD2	NOTCH2	ADAMTS5	SEC24B	ZMPSTE24	HAND1	ISL1	POU5F1	JAG1	TNNI1	EFNA1	EGLN1	VEGFA
GO:BP	developmental process involved in reproduction	GO:0003006	false	1.7131e-06	5.76621	1017	3442	240	21031	FNDC3A	ARID4B	WDR77	BMPR2	KMT2D	FOXC1	YTHDC1	IGF1	QKI	NR2F2	ACVR2A	DLG1	STAU1	PYGO1	BCL2L2	ATRX	ATP2B4	DMRT2	TUT7	CADM1	ACVR1	ABHD2	CFTR	EREG	AFF4	CRKL	MECP2	MMP2	BCL6	LIN28A	FBXW11	SPATA6	FZD5	PAFAH1B1	SPO11	LRRC8A	SPATA2	DHCR24	IL1A	PSAP
GO:BP	mesenchyme development	GO:0060485	false	1.8955e-06	5.72227	316	3442	95	21031	EMP2	ERBB4	BMPR2	FOXC1	IGF1	QKI	CDH2	BNC2	ACVR1	SEMA3A	SPRED2	MAPK1	SOX4	HEY1	NRP1	TCF7L2	MDM4	BMP2	TGFBR2	WWTR1	SPRED1	ROBO1	KLHL12	PTK2	FOXA1	SEMA6A	FERMT2	ZFP36L1	AXIN2	GSK3B	KITLG	BMPR1A	RBM24	PTEN	DAG1	SEMA7A	FN1	SEMA4G	SEMA3F	RDH10
GO:BP	epithelial cell development	GO:0002064	false	5.1769e-06	5.28593	217	3442	71	21031	ONECUT2	FNDC3A	ARID4B	RAP2C	MAGI2	CDH2	ATRX	MSN	RAP1A	CDK6	TJP3	CDKN1A	FZD5	RFX3	IL1A	CCDC88C	RAPGEF2	PLCB1	ABI2	FOXA1	ZDHHC21	CLOCK	COL27A1	RDX	GSK3B	AR	VIM	KLF5	YIPF6	SIX3	PGR	TJP1	NOTCH2	VEZF1	SIDT2	ROCK1	ESR1	JAG1	MET	GATA2
GO:BP	connective tissue development	GO:0061448	false	5.7521e-06	5.24017	291	3442	88	21031	MAF	ARRDC3	BMPR2	NFIB	EIF2AK3	SATB2	KLF7	TBL1XR1	BMP2	TGFBR2	ATP7A	HOXB3	FOXA1	NCOA2	OGN	COL27A1	MEX3C	AXIN2	SORL1	SHOX2	BMPR1A	CREB3L2	ARID5B	COL5A1	HOXA3	EGR1	NFIA	SLC39A13	ZMPSTE24	HAND1	RB1	MEF2D	RUNX2	WNT9A	CYTL1	SOX5	WNT7B	DYRK1B	CSF1	HOXA11
GO:BP	heart valve development	GO:0003170	false	5.9984e-06	5.22196	74	3442	34	21031	BMPR2	ACVR1	SOX4	HEY1	MDM4	BMP2	TGFBR2	ROBO1	AXIN2	GSK3B	SHOX2	BMPR1A	NOTCH2	ADAMTS5	ROCK1	RB1	JAG1	CDH11	EFNA1	TGFB2	PDE2A	NOS3	SOX9	HECTD1	FGFRL1	SNAI1	GATA5	TBX5	MDM2	HEYL	DKK1	ROBO2	PRDM1	TWIST1
GO:BP	in utero embryonic development	GO:0001701	false	1.386e-05	4.85822	410	3442	113	21031	BPTF	BMI1	FOXC1	YTHDC1	IGF1	NR2F2	ACVR1	MAPK1	MED21	TANC2	HEY1	TP53	TBL1XR1	FZD5	TET1	BMP2	MBNL1	TGFBR2	ATP7A	CUL4A	HM13	ZFP36L1	PTCH1	NPAT	CHD7	SKIL	ADCY9	AR	COPS2	BMPR1A	ATP11A	DBN1	IGF2	WDTC1	TERF2	MED1	NXN	TRAF6	GATA6	OTUD7B
GO:BP	muscle tissue development	GO:0060537	false	1.5272e-05	4.81611	420	3442	115	21031	JARID2	ERBB4	FOXC1	IGF1	HNRNPU	TFAP2B	NR2F2	DLG1	CREB1	HLF	CAV1	BCL9	ACVR1	PIM1	HEY1	TSC1	AKAP13	FOXP1	BMP2	CCNT2	PTCH1	XK	AKAP6	NF1	CHD7	SKIL	SHOX2	COPS2	BMPR1A	DNER	RBM24	KLF5	BVES	IGF2	TP73	PRKAR1A	MED1	GATA6	IGFBP5	PTCD2
GO:BP	reproductive structure development	GO:0048608	false	1.888e-05	4.72399	311	3442	91	21031	FNDC3A	ARID4B	WDR77	FOXC1	NR2F2	ACVR2A	DLG1	BCL2L2	ATRX	EREG	CRKL	MMP2	SPO11	SPATA2	DHCR24	IL1A	PSAP	LHX9	FOXA1	NIPBL	PTCH1	CHD7	AR	KITLG	HOXA10	ARID5B	EIF2B5	PCYT1B	PGR	BOK	GATA6	CEBPB	RDH10	YBX3	ESR1	SALL1	TNC	MERTK	KDM5B	ADAM21
GO:BP	artery development	GO:0060840	false	1.9358e-05	4.71314	102	3442	41	21031	BMPR2	FOXC1	TFAP2B	SOX4	HEY1	NRP1	TGFBR2	ROBO1	ADAMTS6	NF1	CHD7	BMPR1A	AKT3	DCTN5	AP2B1	NDST1	SEC24B	JAG1	NGFR	VEGFA	DDIT3	SHH	LDLR	FGF8	TGFB2	NOTCH3	LOXL1	PLXND1	PDE2A	CITED2	LRP1	ZMIZ1	PROX1	HECTD1	ACVR2B	COL3A1	LOX	SLC2A10	ROBO2	EYA1
GO:BP	developmental growth involved in morphogenesis	GO:0060560	false	3.6974e-05	4.43211	248	3442	76	21031	BMPR2	DCX	MAGI2	MAP2	ULK2	SEMA3A	NRP1	ULK1	MECP2	NRCAM	BCL11A	PAFAH1B1	TGFBR2	GOLGA4	SEMA6A	GSK3B	AUTS2	FLRT3	TMEM108	SHTN1	TSC22D4	NRN1	SEMA7A	FSTL4	TRIM46	FN1	ST8SIA2	MED1	SEMA4G	SEMA3F	BDNF	RIMS1	RDH10	ESR1	TIAM1	SALL1	TNC	KDM5B	SEMA3B	PARK2
GO:BP	reproductive system development	GO:0061458	false	3.7307e-05	4.42822	315	3442	91	21031	FNDC3A	ARID4B	WDR77	FOXC1	NR2F2	ACVR2A	DLG1	BCL2L2	ATRX	EREG	CRKL	MMP2	SPO11	SPATA2	DHCR24	IL1A	PSAP	LHX9	FOXA1	NIPBL	PTCH1	CHD7	AR	KITLG	HOXA10	ARID5B	EIF2B5	PCYT1B	PGR	BOK	GATA6	CEBPB	RDH10	YBX3	ESR1	SALL1	TNC	MERTK	KDM5B	ADAM21
GO:BP	cardiac septum development	GO:0003279	false	4.0529e-05	4.39224	108	3442	42	21031	BMPR2	ANK2	ACVR1	SOX4	HEY1	NRP1	TP53	MDM4	TGFBR2	ROBO1	ADAMTS6	CHD7	BMPR1A	DCTN5	AP2B1	GATA6	NDST1	NOTCH2	HAND1	ISL1	JAG1	SALL1	EGLN1	SALL4	DHRS3	FGF8	TGFB2	FZD1	PLXND1	PDE2A	NRP2	CITED2	NOS3	PROX1	HECTD1	FGFRL1	TBX5	XIRP2	MDM2	HEYL
GO:BP	bone development	GO:0060348	false	4.9193e-05	4.30809	219	3442	69	21031	BMPR2	FOXC1	IGF1	CTC1	BNC2	AKAP13	TP53	PAFAH1B1	FOXP1	LEPR	BMP2	TGFBR2	OGN	COL27A1	AXIN2	SHOX2	MMP16	FBXW7	FBN1	RAB23	NOTCH2	ATG9A	ZMPSTE24	MEF2D	RUNX2	RIPPLY2	BBX	MMP14	KDR	HOXA11	FREM1	DHRS3	FGF8	SEMA4D	RARG	NEUROG1	SLC10A7	THBS3	TAPT1	CITED2
GO:BP	skin development	GO:0043588	false	9.9735e-05	4.00115	321	3442	91	21031	ARRDC3	FOXC1	TFAP2B	IRF6	EREG	CDKN1A	DHCR24	IL1A	ATP7A	TXNIP	FZD3	ZDHHC21	LDB2	ZFP36L1	NF1	LRP4	MED1	COL5A1	GATA6	LCE1B	IGFBP5	POU3F1	PRKCH	SGPP1	ADAM9	GBA	ZMPSTE24	ROCK1	JAG1	POU2F3	MET	AP3B1	IL17A	NGFR	KRT72	CASP14	KLF4	JUP	LATS1	MAFB
GO:BP	forebrain development	GO:0030900	false	0.00014433	3.84066	417	3442	111	21031	ERBB4	DCX	FXR2	NR2F2	NR4A2	CREB1	SLC38A2	CDH2	ATRX	GRIA1	NFIB	ATP2B4	SEMA3A	CDK6	TSC1	NRP1	CRKL	IGF1R	CRK	MECP2	ATP1B2	NTRK2	EMX2	PAFAH1B1	FOXP1	BMP2	PCDH9	SOX1	RAPGEF2	ATP7A	ROBO1	PLCB1	TOP2B	SOX2	PGAP1	GSK3B	TACC1	NF1	CHD7	BMPR1A
GO:BP	endothelium development	GO:0003158	false	0.00025294	3.59699	134	3442	47	21031	RAP2C	BMPR2	NR2F2	MSN	ACVR1	RAP1A	HEY1	NRP1	TJP3	FOXP1	RAPGEF2	PLCB1	ZDHHC21	COL27A1	RDX	TJP1	VEZF1	ROCK1	JAG1	MET	RHOB	VEGFA	KDR	CDH5	FZD1	CLDN1	PDE2A	KDM6B	HAPLN2	DLL1	ROBO4	LIPA	PROX1	ICAM1	IKBKB	ACVR2B	ADAMTS12	PDE4D	NDP	ZEB1
GO:BP	endocardial cushion development	GO:0003197	false	0.00025522	3.59308	52	3442	25	21031	BMPR2	ACVR1	HEY1	MDM4	BMP2	TGFBR2	ROBO1	BMPR1A	RBM24	ADAMTS5	ISL1	JAG1	FGF8	TGFB2	CITED2	NOS3	SOX9	SNAI1	GATA5	TBX5	MDM2	HEYL	DKK1	ROBO2	TWIST1
GO:BP	dendrite development	GO:0016358	false	0.000354	3.451	238	3442	71	21031	DCX	MAP2	SEMA3A	TANC2	NRP1	VLDLR	CRKL	RBFOX2	CRK	MECP2	KLF7	BCL11A	PAFAH1B1	ARF4	RAPGEF2	PICALM	FAT3	MAPK6	ABI2	SDC2	SRCIN1	GSK3B	PTPRD	YWHAH	CAPRIN1	TMEM106B	PTEN	DBN1	FSTL4	LRP4	SYNGAP1	SCARF1	SIPA1L1	SHANK3	SLC12A5	CAMSAP2	IL1RAPL1	IGF2BP1	SRGAP2	FMR1
GO:BP	cardiac chamber development	GO:0003205	false	0.00039581	3.40251	169	3442	55	21031	BMPR2	FOXC1	ANK2	ACVR1	SOX4	HEY1	NRP1	IGF1R	TP53	MDM4	BMP2	TGFBR2	ROBO1	ADAMTS6	CHD7	SHOX2	BMPR1A	DCTN5	AP2B1	MED1	GATA6	PTCD2	NDST1	NOTCH2	ZMPSTE24	HAND1	ISL1	JAG1	SALL1	TNNI1	EGLN1	SALL4	DHRS3	FGF8	TNNC1	TGFB2	COL11A1	FZD1	PLXND1	PDE2A
GO:BP	epidermis development	GO:0008544	false	0.00051043	3.29206	393	3442	104	21031	FOXC1	KLK7	IRF6	EREG	KLF7	CDKN1A	PAFAH1B1	IL1A	MYO6	ATP7A	TXNIP	SLC4A7	FZD3	ZDHHC21	LDB2	ZFP36L1	PTCH1	NF1	LRP4	MED1	GATA6	LCE1B	IGFBP5	POU3F1	PRKCH	SGPP1	ADAM9	SEC24B	GBA	ZMPSTE24	ROCK1	JAG1	POU2F3	MET	AP3B1	IL17A	USH1C	USH2A	NGFR	KRT72
GO:BP	aorta development	GO:0035904	false	0.00067308	3.17193	61	3442	27	21031	TFAP2B	SOX4	HEY1	TGFBR2	ROBO1	ADAMTS6	CHD7	BMPR1A	DCTN5	AP2B1	NDST1	SEC24B	JAG1	NGFR	FGF8	TGFB2	LOXL1	PLXND1	PDE2A	LRP1	PROX1	HECTD1	COL3A1	LOX	ROBO2	EYA1	PRDM1
GO:BP	respiratory system development	GO:0060541	false	0.00076488	3.11641	220	3442	66	21031	BMPR2	CREB1	NFIB	MAPK1	MECP2	BMP2	TGFBR2	ATP7A	FOXA1	THRB	CHD7	BMPR1A	DAG1	TP73	FBXW7	PGR	NKIRAS2	GATA6	IGFBP5	RDH10	SP3	SEC24B	KRAS	SLC7A11	AP3B1	TNC	WNT7B	CRISPLD2	VEGFA	ABCA3	MMP14	KDR	SHH	CLCN2	ABCA12	DISP1	FGF8	RARG	GNG8	GLI1
GO:BP	negative regulation of developmental growth	GO:0048640	false	0.00127777	2.89355	108	3442	39	21031	JARID2	MAP2	ULK2	SEMA3A	NRP1	ULK1	MECP2	SLC6A4	CDKN1A	BCL11A	FOXP1	SEMA6A	PTCH1	PTEN	WWC2	SEMA7A	TP73	FSTL4	TRIM46	SEMA4G	SEMA3F	SEMA3B	SPP1	CTDP1	HDAC6	SEMA4D	SEMA4B	CITED2	SPAG9	PPARA	PLXNA3	G6PD	WNT3	GDF15	CGA	TBX5	EPHA7	TOMM70	VGLL4
GO:BP	cardiac septum morphogenesis	GO:0060411	false	0.00137116	2.86291	70	3442	29	21031	BMPR2	ACVR1	SOX4	HEY1	NRP1	TP53	TGFBR2	ROBO1	CHD7	BMPR1A	GATA6	NOTCH2	HAND1	ISL1	JAG1	EGLN1	DHRS3	FGF8	TGFB2	FZD1	NRP2	CITED2	NOS3	PROX1	FGFRL1	TBX5	MDM2	HEYL	ROBO2
GO:BP	respiratory tube development	GO:0030323	false	0.00147395	2.83152	197	3442	60	21031	BMPR2	CREB1	NFIB	MAPK1	MECP2	HECA	BMP2	TGFBR2	ATP7A	FOXA1	THRB	BMPR1A	DAG1	TP73	FBXW7	PGR	NKIRAS2	GATA6	IGFBP5	RDH10	SP3	SEC24B	KRAS	SLC7A11	AP3B1	TNC	WNT7B	CRISPLD2	VEGFA	ABCA3	MMP14	KDR	SHH	CLCN2	ABCA12	FGF8	GLI1	NOS3	TULP3	SOX9
GO:BP	placenta development	GO:0001890	false	0.00201804	2.69507	151	3442	49	21031	BPTF	BMPR2	NR2F2	MAPK1	HEY1	FZD5	PTK2	PRDX3	ZFP36L1	DAZAP1	IGF2	ADAM19	MED1	CEBPB	NOTCH2	SP3	HAND1	GATA2	EGLN1	WNT7B	KRT19	SPP1	ST14	RSPO3	CITED2	CUL7	VASH1	PTGS2	GJB2	CDX4	EPOR	LIF	CDKN1C	TPPP3	NDP	ANG	EGFR	SNAI1	ASCL2	CDX2
GO:BP	kidney development	GO:0001822	false	0.00212668	2.6723	318	3442	86	21031	ERBB4	MAGI2	FOXC1	TFAP2B	DLG1	PYGO1	SOX4	TSC1	NRP1	LIN28A	VANGL2	BMP2	WWTR1	NIPBL	ADAMTS6	PTCH1	CALB1	NF1	ARID5B	TP73	ARL3	AP2B1	LRP4	FBN1	NID1	PTCD2	HS2ST1	EGR1	NOTCH2	RDH10	MPST	ZMPSTE24	JAG1	PYGO2	SALL1	WNT7B	EPHA4	VEGFA	TACSTD2	SHH
GO:BP	renal system development	GO:0072001	false	0.00230105	2.63807	328	3442	88	21031	ERBB4	MAGI2	FOXC1	TFAP2B	DLG1	PYGO1	SOX4	TSC1	NRP1	LIN28A	VANGL2	EMX2	BMP2	WWTR1	NIPBL	ADAMTS6	PTCH1	CALB1	NF1	ARID5B	TP73	ARL3	AP2B1	LRP4	FBN1	NID1	PTCD2	HS2ST1	EGR1	NFIA	NOTCH2	RDH10	MPST	ZMPSTE24	JAG1	PYGO2	SALL1	WNT7B	EPHA4	VEGFA
GO:BP	cartilage development	GO:0051216	false	0.00241785	2.61657	213	3442	63	21031	MAF	BMPR2	NFIB	EIF2AK3	SATB2	BMP2	TGFBR2	ATP7A	HOXB3	OGN	COL27A1	MEX3C	AXIN2	SHOX2	BMPR1A	CREB3L2	HOXA3	NFIA	ZMPSTE24	HAND1	RB1	MEF2D	RUNX2	WNT9A	CYTL1	SOX5	WNT7B	HOXA11	RARG	BARX2	COL11A1	THBS3	CHRDL2	GDF5	TAPT1	OTOR	CSGALNACT1	SOX9	SCIN	PBXIP1
GO:BP	central nervous system neuron development	GO:0021954	false	0.0026333	2.5795	87	3442	33	21031	DCX	MAP2	NR4A2	TAOK1	NFIB	NRP1	NTRK2	B4GALT6	PAFAH1B1	SOX1	RAPGEF2	ATP7A	PTEN	RAC3	PALS1	GATA2	CDH11	NPY	ARHGEF28	SCN1B	LHX6	EPHA4	GBX2	ARX	FGF8	PLXNA4	NRP2	ZMIZ1	PLXNA3	OGDH	PLXNA1	B4GALT5	NHLH2
GO:BP	lung development	GO:0030324	false	0.00364731	2.43803	193	3442	58	21031	BMPR2	CREB1	NFIB	MAPK1	MECP2	BMP2	TGFBR2	ATP7A	FOXA1	THRB	BMPR1A	DAG1	TP73	FBXW7	PGR	NKIRAS2	GATA6	IGFBP5	RDH10	SP3	SEC24B	KRAS	SLC7A11	AP3B1	TNC	WNT7B	CRISPLD2	VEGFA	ABCA3	MMP14	KDR	SHH	CLCN2	ABCA12	FGF8	GLI1	NOS3	SOX9	LIPA	LIF
GO:BP	neural crest cell development	GO:0014032	false	0.00442548	2.35404	81	3442	31	21031	ERBB4	FOXC1	CDH2	ACVR1	SEMA3A	MAPK1	NRP1	KLHL12	SEMA6A	KITLG	BMPR1A	SEMA7A	FN1	SEMA4G	SEMA3F	RDH10	ISL1	JAG1	EFNB1	SEMA3B	GBX2	SHH	SEMA4D	SEMA4B	NRP2	TAPT1	CITED2	SOX9	LAMA5	CDC42	TWIST1
GO:BP	muscle organ development	GO:0007517	false	0.00458538	2.33862	357	3442	93	21031	FOXC1	IGF1	NR2F2	CREB1	HLF	CAV1	BCL9	KMT5B	EGR3	BMP2	CCNT2	XK	NF1	CHD7	SKIL	SHOX2	COPS2	BMPR1A	DNER	RBM24	KLF5	DAG1	BVES	ARID5B	IGF2	FOXK1	MED1	PTCD2	EGR1	USP19	YBX3	KRAS	HAND1	ISL1	RB1	CD164	MEF2D	ZNF609	TNNI1	MEF2A
GO:BP	retina development in camera-type eye	GO:0060041	false	0.00508831	2.29343	164	3442	51	21031	TMEM135	BMPR2	DCX	TFAP2B	NFIB	ATP2B4	NRP1	NTRK2	FAT3	THRB	CALB1	CHD7	SIX3	RHO	MED1	MFRP	STAT3	NFIA	SMARCA4	TGIF2	MERTK	USH1C	MEGF11	CLCN2	NEUROD4	SERPINF1	TGFB2	CRB2	SLC17A7	CELF4	DLL1	SOX9	TTLL5	RP1L1	PROX1	RPE65	ACVR2B	NDP	LRP5	SLC1A1
GO:BP	biomineral tissue development	GO:0031214	false	0.00726536	2.13874	179	3442	54	21031	FBN2	ATP2B1	BMPR2	IGF1	ACVR2A	EIF2AK3	ACVR1	CFTR	HEY1	BMP2	TXLNG	AXIN2	BMPR1A	WLS	SLC4A2	FAM83H	CEBPB	BCOR	CCR1	ZMPSTE24	ROCK1	AHSG	SGMS2	RUNX2	MMP20	RXRB	ROR2	SPP1	FGF23	TRPM4	MEPE	ANKH	AMELY	CLEC3B	PTGS2	NOS3	SOX9	GATA1	PPARA	MGP
GO:BP	striated muscle tissue development	GO:0014706	false	0.00734632	2.13393	247	3442	69	21031	JARID2	ERBB4	FOXC1	IGF1	HNRNPU	CREB1	ACVR1	PIM1	HEY1	TSC1	AKAP13	FOXP1	BMP2	AKAP6	CHD7	SHOX2	BMPR1A	BVES	TP73	PRKAR1A	MED1	GATA6	PTCD2	NOTCH2	ZMPSTE24	HAND1	ISL1	NEBL	TNNI1	MEF2A	EGLN1	SORBS2	VEGFA	CTDP1	SHH	TAZ	FGF8	TNNC1	PGM5	GJB6
GO:BP	endocrine system development	GO:0035270	false	0.0113686	1.94429	142	3442	45	21031	ONECUT2	CREB1	CDH2	EIF2AK3	CDK6	MAPK1	SOX4	CRKL	RFX3	BMP2	HOXB3	CLOCK	SOX2	GSK3B	NF1	BMPR1A	ARID5B	SIX3	PDX1	PCSK1	GATA6	HOXA3	SIDT2	BRAF	ISL1	GATA2	SALL1	IL6	SHH	FOXA2	FGF8	CITED2	GLI1	TBX19	DLL1	SOX9	CDKN1C	GIP	ZNF800	FGF10
GO:BP	semi-lunar valve development	GO:1905314	false	0.0117494	1.92998	47	3442	21	21031	BMPR2	HEY1	BMP2	TGFBR2	ROBO1	AXIN2	NOTCH2	ADAMTS5	ROCK1	RB1	JAG1	CDH11	EFNA1	TGFB2	NOS3	SOX9	SNAI1	GATA5	HEYL	ROBO2	TWIST1
GO:BP	prostate gland development	GO:0030850	false	0.0142418	1.84643	51	3442	22	21031	WDR77	MMP2	PSAP	FOXA1	PTCH1	AR	HOXA10	ESR1	TNC	CYP19A1	SHH	HOXA11	SFRP1	SERPINF1	RARG	SERPINB5	GLI1	SOX9	ID4	FGF10	ANXA1	CYP7B1
GO:BP	gonad development	GO:0008406	false	0.0171849	1.76485	234	3442	65	21031	FNDC3A	ARID4B	FOXC1	NR2F2	ACVR2A	BCL2L2	ATRX	EREG	CRKL	MMP2	SPO11	SPATA2	IL1A	LHX9	AR	KITLG	HOXA10	ARID5B	EIF2B5	PCYT1B	PGR	BOK	GATA6	CEBPB	RDH10	YBX3	ESR1	SALL1	ADAM21	VEGFA	MMP14	KDR	CYP19A1	HOXA11	MAMLD1	DHH	SFRP1	PLEKHA1	FOXO3	FGF8
GO:BP	cardiac ventricle development	GO:0003231	false	0.0178042	1.74948	127	3442	41	21031	BMPR2	FOXC1	ACVR1	SOX4	HEY1	MDM4	TGFBR2	ROBO1	CHD7	BMPR1A	DCTN5	AP2B1	MED1	PTCD2	ZMPSTE24	HAND1	ISL1	JAG1	SALL1	TNNI1	EGLN1	SALL4	TNNC1	TGFB2	COL11A1	FZD1	PDE2A	CITED2	NOS3	RYR2	PROX1	HECTD1	FGFRL1	TNNT2	TBX5	XIRP2	CPE	MDM2	HEYL	ROBO2
GO:BP	development of primary sexual characteristics	GO:0045137	false	0.018135	1.74148	239	3442	66	21031	FNDC3A	ARID4B	FOXC1	NR2F2	ACVR2A	BCL2L2	ATRX	EREG	CRKL	MMP2	SPO11	SPATA2	IL1A	LHX9	DACH1	AR	KITLG	HOXA10	ARID5B	EIF2B5	PCYT1B	PGR	BOK	GATA6	CEBPB	RDH10	YBX3	ESR1	SALL1	ADAM21	VEGFA	MMP14	KDR	CYP19A1	HOXA11	MAMLD1	DHH	SFRP1	PLEKHA1	FOXO3
GO:BP	dendritic spine development	GO:0060996	false	0.0185582	1.73146	98	3442	34	21031	TANC2	MECP2	PAFAH1B1	ARF4	MAPK6	ABI2	SRCIN1	CAPRIN1	PTEN	DBN1	FSTL4	SIPA1L1	SHANK3	SLC12A5	SRGAP2	FMR1	EEF2K	TIAM1	EFNA1	EPHA4	LRRK2	HDAC6	ZDHHC15	NDP	KALRN	PAK3	SRGAP2C	PPFIA2	LZTS3	DIP2A	SHANK1	CDC42	WASL	NCK2
GO:BP	limb development	GO:0060173	false	0.0231756	1.63497	190	3442	55	21031	FBN2	BMPR2	TFAP2B	ATRX	KAT2B	IRF6	RSPO4	MBNL1	NIPBL	FERMT2	PTCH1	AFF3	CHD7	SHOX2	BMPR1A	HOXA10	LRP4	MED1	PLXNA2	NFIA	NOTCH2	RDH10	CREBBP	SLC7A11	SALL1	RUNX2	ECE1	SALL4	SHH	HOXA11	FGF8	RARG	TGFB2	GDF5	WDR19	TULP3	SOX9	DLX5	RECK	COL3A1
GO:BP	appendage development	GO:0048736	false	0.0231756	1.63497	190	3442	55	21031	FBN2	BMPR2	TFAP2B	ATRX	KAT2B	IRF6	RSPO4	MBNL1	NIPBL	FERMT2	PTCH1	AFF3	CHD7	SHOX2	BMPR1A	HOXA10	LRP4	MED1	PLXNA2	NFIA	NOTCH2	RDH10	CREBBP	SLC7A11	SALL1	RUNX2	ECE1	SALL4	SHH	HOXA11	FGF8	RARG	TGFB2	GDF5	WDR19	TULP3	SOX9	DLX5	RECK	COL3A1
GO:BP	pancreas development	GO:0031016	false	0.0246144	1.60881	79	3442	29	21031	ONECUT2	CDH2	EIF2AK3	CDK6	SOX4	TCF7L2	RFX3	CLOCK	GSK3B	WLS	IGF2	PDX1	PCSK1	GATA6	SIDT2	ISL1	MET	IL6	SHH	FOXA2	DLL1	SOX9	PROX1	ACVR2B	GIP	ZNF800	FGF10	ANXA1	NKX3-2
GO:BP	stem cell development	GO:0048864	false	0.0249378	1.60314	87	3442	31	21031	ERBB4	FOXC1	CDH2	ACVR1	SEMA3A	MAPK1	NRP1	KLHL12	SEMA6A	KITLG	BMPR1A	SEMA7A	FN1	SEMA4G	SEMA3F	RDH10	ISL1	JAG1	EFNB1	SEMA3B	GBX2	SHH	SEMA4D	SEMA4B	NRP2	TAPT1	CITED2	SOX9	LAMA5	CDC42	TWIST1
GO:BP	telencephalon development	GO:0021537	false	0.0253112	1.59669	279	3442	74	21031	ERBB4	DCX	FXR2	SLC38A2	CDH2	GRIA1	NFIB	ATP2B4	SEMA3A	CDK6	TSC1	CRKL	IGF1R	CRK	MECP2	ATP1B2	NTRK2	EMX2	PAFAH1B1	FOXP1	BMP2	ROBO1	PLCB1	GSK3B	TACC1	NF1	CHD7	PTEN	TMEM108	SEMA7A	EIF2B5	SIX3	SLC2A1	SHANK3	IGF2BP1	PALS1	SRGAP2	KDM2B	SLC7A11	SCN2A
GO:BP	skin epidermis development	GO:0098773	false	0.0256545	1.59084	133	3442	42	21031	ATP7A	FZD3	ZDHHC21	LDB2	NF1	LRP4	GATA6	IGFBP5	GBA	ZMPSTE24	MET	AP3B1	NGFR	KLF4	SHH	ABCA12	FLG2	KRT71	TGFB2	CLDN4	CDH3	CLDN1	DKK4	GRHL3	DLL1	SOX9	SOSTDC1	SPINK5	NUMA1	PLA2G10	EGFR	FOXQ1	SNAI1	FGF10	LAMA5	SOX18	WNT10B	UGCG	NFKBIZ	DKK1
GO:BP	forebrain neuron development	GO:0021884	false	0.0325098	1.48799	26	3442	14	21031	DCX	NRP1	SOX1	RAPGEF2	ATP7A	LHX6	GBX2	FGF8	NRP2	ZMIZ1	PLXNA3	OGDH	PLXNA1	NHLH2
GO:BP	positive regulation of developmental growth	GO:0048639	false	0.0328054	1.48405	165	3442	49	21031	ERBB4	BMPR2	IGF1	CREB1	PIM1	NRP1	MECP2	BCL11A	PAFAH1B1	PLCB1	GOLGA4	NIPBL	AKAP6	CHD7	BMPR1A	SHTN1	SEMA7A	IGF2	FN1	GATA6	BDNF	RIMS1	YBX3	PARK2	VEGFA	CPNE5	CSF1	ARX	CPNE6	FGF8	SEMA4D	RNF157	SYT1	GLI1	DLL1	TSHR	PROX1	EFNA5	AGR2	WNT3
GO:BP	aortic valve development	GO:0003176	false	0.0403801	1.39383	43	3442	19	21031	BMPR2	HEY1	BMP2	TGFBR2	ROBO1	AXIN2	ADAMTS5	ROCK1	RB1	JAG1	CDH11	EFNA1	NOS3	SOX9	SNAI1	GATA5	HEYL	ROBO2	TWIST1
GO:BP	ventricular septum development	GO:0003281	false	0.0420511	1.37622	73	3442	27	21031	BMPR2	ACVR1	SOX4	HEY1	MDM4	TGFBR2	ROBO1	BMPR1A	DCTN5	AP2B1	SALL1	EGLN1	SALL4	TGFB2	FZD1	PDE2A	CITED2	NOS3	PROX1	HECTD1	FGFRL1	TBX5	XIRP2	MDM2	HEYL	ROBO2	PRDM1
GO:BP	embryonic placenta development	GO:0001892	false	0.0421359	1.37535	89	3442	31	21031	BPTF	NR2F2	MAPK1	HEY1	FZD5	ZFP36L1	IGF2	MED1	CEBPB	SP3	HAND1	GATA2	EGLN1	WNT7B	KRT19	ST14	RSPO3	CITED2	VASH1	CDX4	LIF	CDKN1C	EGFR	SNAI1	ASCL2	CDX2	MDFI	PLCD3	GJB5	ZNF568	PRDM1
GO:BP	positive regulation of vasculature development	GO:1904018	false	0.0468129	1.32963	167	3442	49	21031	EMP2	SP1	MTDH	NRP1	SASH1	IL1A	TGFBR2	VEGFD	AKT3	STAT3	GATA6	TJP1	ISL1	CCR3	GATA2	LRG1	CHRNA7	RHOB	KLF4	JUP	VEGFA	ITGB2	KDR	ANGPT4	CDH5	CXCR2	CCL24	CYSLTR1	TERT	EPHA1	HMOX1	NOS3	DLL1	SMOC2	BRCA1	ZC3H12A	PTK2B	ITGB8	SLC39A12	IL8
GO:BP	positive regulation of cell development	GO:0010720	false	9.2184e-12	11.0353	450	3442	140	21031	BMPR2	QKI	CREB1	PLXNC1	SOX4	NRP1	MECP2	EGR3	BCL6	NTRK2	BCL11A	PAFAH1B1	RFX3	BMP2	NAP1L1	TGFBR2	ZBTB1	GRM5	ROBO1	FZD3	RIPK2	GOLGA4	ZFP36L1	OPRM1	MALT1	SRRT	SKIL	SHOX2	PTPRD	KITLG	CAPRIN1	SMARCD2	TMEM64	DAG1	SHTN1	DBN1	SEMA7A	TP73	FN1	ARID1A
GO:BP	regulation of biomineral tissue development	GO:0070167	false	0.0049274	2.30738	101	3442	36	21031	FBN2	ATP2B1	BMPR2	ACVR2A	ACVR1	CFTR	HEY1	BMP2	TXLNG	BMPR1A	SLC4A2	CEBPB	BCOR	CCR1	ZMPSTE24	ROCK1	AHSG	SGMS2	MMP20	RXRB	FGF23	TRPM4	ANKH	NOS3	SOX9	GATA1	MGP	ACVR2B	PTH	SMAD3	ASPN	WNT10B	PTK2B	KL	S1PR1	TWIST1
GO:BP	negative regulation of cell development	GO:0010721	false	3.7275e-05	4.42858	279	3442	83	21031	IGF1	MAP2	QKI	ULK2	SEMA3A	CDK6	NRP1	ULK1	MECP2	BCL6	LIN28A	TP53	REST	BCL11A	IL1A	RAPGEF2	FGL2	CUL4A	SEMA6A	SORL1	GSK3B	NF1	YWHAH	BMPR1A	PTEN	SEMA7A	FSTL4	TRIM46	FBXW7	LRP4	SYNGAP1	FBN1	SEMA4G	SLC4A2	SEMA3F	RB1	GATA2	SEMA3B	SPP1	VEGFA
GO:BP	positive regulation of nervous system development	GO:0051962	false	0.00016185	3.79089	292	3442	84	21031	NRXN1	BMPR2	QKI	PLXNC1	NRP1	MECP2	NTRK2	BCL11A	PAFAH1B1	BMP2	NAP1L1	GRM5	ROBO1	FZD3	LRRTM2	GOLGA4	OPRM1	SRRT	SKIL	SHOX2	PTPRD	CAPRIN1	FLRT3	DAG1	SHTN1	DBN1	SEMA7A	TP73	FN1	ST8SIA2	PLXNA2	SLC7A5	PRKCH	BDNF	SHANK3	IL1RAPL1	BRAF	KRAS	EEF2K	TIAM1
GO:BP	negative regulation of nervous system development	GO:0051961	false	0.00059769	3.22352	154	3442	51	21031	MAP2	ULK2	SEMA3A	NRP1	ULK1	MECP2	LIN28A	TP53	REST	BCL11A	RAPGEF2	SEMA6A	SORL1	NF1	YWHAH	BMPR1A	PTEN	SEMA7A	FSTL4	TRIM46	LRP4	SYNGAP1	SEMA4G	SEMA3F	RB1	GATA2	SEMA3B	SPP1	IL6	LDLR	HDAC6	SEMA4D	NR1D1	SEMA4B	ATOH1	GPR37L1	DPYSL5	PLXNA3	PROX1	ASCL2
GO:BP	positive regulation of growth	GO:0045927	false	0.0189332	1.72278	258	3442	70	21031	ERBB4	BMPR2	IGF1	CREB1	PIM1	NRP1	CRK	RPS6KA1	MECP2	BCL11A	PAFAH1B1	ACSL4	PLCB1	GOLGA4	NIPBL	TAF9B	AKAP6	CHD7	BMPR1A	SHTN1	SEMA7A	IGF2	FN1	RPS6KA3	GATA6	BDNF	RIMS1	YBX3	KDM2B	PARK2	VEGFA	BRAT1	CPNE5	MMP14	CSF1	ARX	SFRP1	CPNE6	FGF8	SEMA4D
GO:BP	reproduction	GO:0000003	false	4.90622e-09	8.30925	1552	3442	356	21031	FNDC3A	ARID4B	EMP2	WDR77	STAG2	TUBGCP3	SGO1	ANTXR1	BMPR2	KMT2D	FOXC1	YTHDC1	IGF1	LIN9	QKI	NR2F2	ACVR2A	DLG1	STAU1	PYGO1	SLC38A2	BCL2L2	ATRX	ATP2B4	DMRT2	TUT7	CADM1	ACVR1	ABHD2	CFTR	EREG	AFF4	CRKL	IGF1R	ZNF148	MECP2	MMP2	BCL6	SLC6A4	LIN28A
GO:BP	reproductive process	GO:0022414	false	7.40819e-09	8.13029	1541	3442	353	21031	FNDC3A	ARID4B	EMP2	WDR77	STAG2	TUBGCP3	SGO1	ANTXR1	BMPR2	KMT2D	FOXC1	YTHDC1	IGF1	QKI	NR2F2	ACVR2A	DLG1	STAU1	PYGO1	SLC38A2	BCL2L2	ATRX	ATP2B4	DMRT2	TUT7	CADM1	ACVR1	ABHD2	CFTR	EREG	AFF4	CRKL	IGF1R	ZNF148	MECP2	MMP2	BCL6	SLC6A4	LIN28A	FBXW11
GO:BP	multi-organism reproductive process	GO:0044703	false	0.00530319	2.27546	204	3442	60	21031	EMP2	BMPR2	NR2F2	ACVR2A	SLC38A2	MMP2	SLC6A4	KPNA6	ATP7A	ACSL4	TEAD3	PRDX3	AR	DAZAP1	SLC38A1	PGR	MED1	SLC2A1	IGFBP5	SP3	ESR1	SPP1	VEGFA	PTAFR	THBD	DDR1	LGALS9	APOL2	CLDN4	IGFBP2	OVGP1	CITED2	ITGA2	P2RX1	PTGS2	MAGED2	GJB2	ENDOU	EPOR	LIF
GO:BP	female pregnancy	GO:0007565	false	0.0125816	1.90026	182	3442	54	21031	EMP2	BMPR2	NR2F2	SLC38A2	MMP2	KPNA6	ATP7A	ACSL4	TEAD3	PRDX3	AR	DAZAP1	SLC38A1	PGR	MED1	SLC2A1	IGFBP5	SP3	ESR1	SPP1	VEGFA	THBD	DDR1	LGALS9	APOL2	CLDN4	IGFBP2	OVGP1	CITED2	ITGA2	PTGS2	MAGED2	GJB2	ENDOU	EPOR	LIF	RECK	TPPP3	HSPG2	NDP
GO:BP	maternal process involved in female pregnancy	GO:0060135	false	0.0131081	1.88246	58	3442	24	21031	BMPR2	NR2F2	KPNA6	PRDX3	AR	DAZAP1	PGR	MED1	ESR1	SPP1	LGALS9	APOL2	CITED2	PTGS2	GJB2	EPOR	LIF	TPPP3	NDP	AGRP	ADCY7	PARP1	ASH1L	PRDM1
GO:BP	negative regulation of growth	GO:0045926	false	2.86512e-06	5.54286	244	3442	78	21031	JARID2	BMPR2	MAP2	ULK2	SEMA3A	NRP1	ULK1	MECP2	BCL6	SLC6A4	TP53	CDKN1A	BCL11A	FOXP1	SEMA6A	PTCH1	PTEN	NDRG3	WWC2	SEMA7A	TP73	FSTL4	TRIM46	HNF4A	SEMA4G	SEMA3F	IGFBP5	SERTAD2	SMARCA4	SMARCA2	RB1	DCUN1D3	SEMA3B	TSPYL2	HSPA1B	SPP1	CTDP1	ING4	SFRP1	HDAC6
GO:BP	multicellular organismal reproductive process	GO:0048609	false	0.000451056	3.34577	929	3442	211	21031	FNDC3A	ARID4B	EMP2	WDR77	BMPR2	KMT2D	FOXC1	YTHDC1	IGF1	QKI	NR2F2	ACVR2A	STAU1	PYGO1	BCL2L2	ATRX	ATP2B4	TUT7	CADM1	ACVR1	ABHD2	CFTR	EREG	AFF4	CRKL	IGF1R	ZNF148	MECP2	MMP2	BCL6	SLC6A4	LIN28A	FBXW11	SPATA6	KPNA6	PAFAH1B1	SPO11	LRRC8A	SPATA2	IL1A
[truncated: 1,746 more columns]

## Sheet: EMT-MET
source	term_name	term_id	highlighted	adjusted_p_value	negative_log10_of_adjusted_p_value	term_size	query_size	intersection_size	effective_domain_size	intersections
GO:BP	mesenchymal cell differentiation	GO:0048762	false	1.0881e-06	5.96333	248	3442	80	21031	EMP2	ERBB4	FOXC1	IGF1	QKI	CDH2	ACVR1	SEMA3A	SPRED2	MAPK1	HEY1	NRP1	TCF7L2	BMP2	TGFBR2	WWTR1	SPRED1	KLHL12	PTK2	FOXA1	SEMA6A	FERMT2	AXIN2	GSK3B	KITLG	BMPR1A	PTEN	DAG1	SEMA7A	FN1	SEMA4G	SEMA3F	RDH10	ISL1	ROCK1	JAG1	EFNB1	IL17RD	TIAM1	LRG1
GO:BP	regulation of epithelial to mesenchymal transition	GO:0010717	false	3.46223e-05	4.46064	100	3442	40	21031	EMP2	FOXC1	QKI	ACVR1	SPRED2	TCF7L2	BMP2	TGFBR2	WWTR1	SPRED1	PTK2	FOXA1	FERMT2	AXIN2	PTEN	DAG1	JAG1	IL17RD	TIAM1	LRG1	EFNA1	GCNT2	EPHA4	IL6	FOXA2	SFRP1	TGFB2	CRB2	RGCC	LDLRAD4	VASN	SNAI1	POFUT2	SMAD3	TBX5	DAB2	ADAM8	PHLDB2	TWIST1	APLF
GO:BP	epithelial to mesenchymal transition	GO:0001837	false	0.00130187	2.88543	166	3442	53	21031	EMP2	FOXC1	IGF1	QKI	ACVR1	SPRED2	HEY1	TCF7L2	BMP2	TGFBR2	WWTR1	SPRED1	KLHL12	PTK2	FOXA1	FERMT2	AXIN2	GSK3B	PTEN	DAG1	ROCK1	JAG1	IL17RD	TIAM1	LRG1	EFNA1	GCNT2	EPHA4	IL6	FOXA2	SFRP1	FGF8	TGFB2	CRB2	RGCC	LDLRAD4	CUL7	SOX9	VASN	SNAI1
GO:BP	establishment or maintenance of cell polarity	GO:0007163	true	0.0162318	1.78963	229	3442	64	21031	DLG1	MSN	CYTH1	CRKL	IGF1R	CRK	FBXW11	PAFAH1B1	ARF4	RHOBTB1	PTK2	PDCD6IP	GSK3B	RAC1	SHTN1	CYRIB	CKAP5	ABL2	MARK2	RAB10	RAC3	PALS1	ROCK1	PARD6B	WNT7B	SDCCAG8	SHH	SH3BP1	DLG2	LIN7A	CDH5	CRB3	CRB2	RHOQ	MCPH1	MISP	KANK1	DLG3	CCL19	LLGL2
GO:BP	positive regulation of epithelial to mesenchymal transition	GO:0010718	false	0.0165798	1.78042	55	3442	23	21031	EMP2	FOXC1	ACVR1	TCF7L2	BMP2	TGFBR2	WWTR1	PTK2	FERMT2	AXIN2	JAG1	TIAM1	LRG1	GCNT2	IL6	TGFB2	CRB2	RGCC	SNAI1	SMAD3	DAB2	ADAM8	TWIST1
GO:BP	Wnt signaling pathway, planar cell polarity pathway	GO:0060071	false	0.00957284	2.01896	50	3442	22	21031	MAGI2	PRICKLE2	VANGL2	DAAM1	FZD3	MLLT3	RAC1	VANGL1	TIAM1	WNT7B	RSPO3	SFRP1	CELSR3	FZD1	GRHL3	CTHRC1	DACT1	PLEKHA4	DAB2	DKK1	CDC42	FZD7
GO:BP	plasma membrane bounded cell projection organization	GO:0120036	false	1.79873e-11	10.745	1570	3442	371	21031	ONECUT2	EMP2	KIF13B	NRXN1	BMPR2	DCX	MAGI2	FXR2	MAP2	NR4A2	ULK2	CREB1	CDH2	WASF3	NFIB	MYOT	CAV1	ARF1	KAT2B	ITGA1	SEMA3A	RAP1A	ENAH	PLXNC1	TANC2	NRP1	VLDLR	CRKL	IGF1R	RBFOX2	ULK1	CRK	FMNL3	MECP2	MMP2	ATP1B2	VANGL2	NTRK2	KLF7	SPATA6
GO:BP	actin filament-based process	GO:0030029	false	1.14344e-10	9.94179	805	3442	214	21031	EMP2	ANTXR1	SYNPO2	ANK2	THSD7A	QKI	DLG1	TAOK1	ARFIP1	WASF3	GMFB	PPM1E	CAV1	ARF1	RASA1	ENAH	TSC1	NRP1	CRK	FMNL3	SCN3B	AKAP13	BCL6	FCHSD2	CAPZA1	TMOD2	PAFAH1B1	IL1A	CCDC88C	DAAM1	ZEB2	ARHGAP12	MYO6	RHOBTB1	ABI2	CD2AP	PDCD6IP	TPM4	KANK4	VPS4A
GO:BP	actin cytoskeleton organization	GO:0030036	false	6.04339e-10	9.21872	717	3442	193	21031	EMP2	ANTXR1	SYNPO2	THSD7A	DLG1	TAOK1	ARFIP1	WASF3	GMFB	PPM1E	ARF1	RASA1	ENAH	TSC1	NRP1	CRK	FMNL3	AKAP13	BCL6	FCHSD2	CAPZA1	TMOD2	PAFAH1B1	IL1A	DAAM1	ZEB2	ARHGAP12	MYO6	RHOBTB1	ABI2	CD2AP	PDCD6IP	TPM4	KANK4	VPS4A	ADD2	SRCIN1	TRPM7	FERMT2	RDX
GO:BP	actin filament organization	GO:0007015	false	6.26726e-09	8.20292	463	3442	135	21031	EMP2	SYNPO2	DLG1	ARFIP1	WASF3	GMFB	PPM1E	ARF1	RASA1	ENAH	TSC1	NRP1	FCHSD2	CAPZA1	TMOD2	ZEB2	ARHGAP12	MYO6	RHOBTB1	ABI2	CD2AP	TPM4	KANK4	ADD2	FERMT2	RDX	PLEKHG2	CCDC88A	RAC1	TPM3	SHTN1	TWF1	DBN1	CYRIB	SWAP70	PAK1	SYNPO2L	GAS7	TNFAIP1	RAC3
GO:BP	cytoskeleton organization	GO:0007010	false	1.37145e-07	6.86282	1512	3442	341	21031	EMP2	STAG2	DYRK1A	SLAIN1	TUBGCP3	SGO1	ANTXR1	SYNPO2	DCX	PRKAA2	MAP2	ANK2	THSD7A	HNRNPU	DLG1	TAOK1	ARFIP1	WASF3	ATRX	GMFB	PPM1E	MSN	ARF1	KAT2B	RASA1	ENAH	MAPK1	TSC1	NRP1	CRK	FMNL3	MECP2	AKAP13	BCL6	FCHSD2	CAPZA1	FBXW11	CDC14B	TMOD2	PAFAH1B1
GO:BP	regulation of actin filament-based process	GO:0032970	false	1.16163e-06	5.93493	376	3442	109	21031	SYNPO2	ANK2	DLG1	TAOK1	ARFIP1	WASF3	GMFB	PPM1E	CAV1	ARF1	RASA1	TSC1	NRP1	CRK	AKAP13	FCHSD2	CAPZA1	TMOD2	IL1A	ZEB2	ABI2	CD2AP	KANK4	ADD2	FERMT2	RDX	PLEKHG2	CCDC88A	RAC1	TWF1	CYRIB	SWAP70	PAK1	SYNPO2L	ABL2	RAC3	SLC4A2	TJP1	SHANK3	BRAF
GO:BP	regulation of actin cytoskeleton organization	GO:0032956	false	1.96091e-06	5.70754	334	3442	99	21031	SYNPO2	DLG1	TAOK1	ARFIP1	WASF3	GMFB	PPM1E	ARF1	RASA1	TSC1	NRP1	CRK	AKAP13	FCHSD2	CAPZA1	TMOD2	IL1A	ABI2	CD2AP	KANK4	ADD2	FERMT2	RDX	PLEKHG2	CCDC88A	RAC1	TWF1	CYRIB	SWAP70	PAK1	SYNPO2L	ABL2	RAC3	SLC4A2	TJP1	SHANK3	BRAF	ROCK1	ARPC5L	ARHGAP18
GO:BP	regulation of cytoskeleton organization	GO:0051493	false	2.26257e-06	5.6454	515	3442	138	21031	DYRK1A	SLAIN1	SYNPO2	PRKAA2	MAP2	HNRNPU	DLG1	TAOK1	ARFIP1	WASF3	GMFB	PPM1E	ARF1	KAT2B	RASA1	MAPK1	TSC1	NRP1	CRK	MECP2	AKAP13	FCHSD2	CAPZA1	TMOD2	PAFAH1B1	IL1A	OCLN	ABI2	PTK2	CD2AP	KANK4	ADD2	FERMT2	RDX	GSK3B	PLEKHG2	CCDC88A	GNAI1	RAC1	TWF1
GO:BP	regulation of actin filament organization	GO:0110053	false	2.41111e-06	5.61778	269	3442	84	21031	SYNPO2	DLG1	ARFIP1	WASF3	GMFB	PPM1E	ARF1	RASA1	TSC1	NRP1	FCHSD2	CAPZA1	TMOD2	ABI2	KANK4	ADD2	FERMT2	RDX	PLEKHG2	CCDC88A	RAC1	TWF1	CYRIB	SWAP70	PAK1	SYNPO2L	TJP1	SHANK3	BRAF	ROCK1	ARPC5L	ARHGAP18	MET	SVIL	ESAM	PARK2	LATS1	TACSTD2	SFRP1	SH3BP1
GO:BP	regulation of actin filament bundle assembly	GO:0032231	false	0.00833314	2.07919	103	3442	36	21031	SYNPO2	PPM1E	TSC1	NRP1	FERMT2	RDX	CCDC88A	RAC1	SWAP70	PAK1	SYNPO2L	TJP1	SHANK3	BRAF	ROCK1	MET	PARK2	TACSTD2	SFRP1	TMEFF2	RGCC	CORO2B	EPHA1	ASAP3	SMAD3	PXN	CGNL1	SHANK1	F11R	RAPGEF3	PPFIA1	CDC42	CD47	PIK3R1	S1PR1	PHLDB2
GO:BP	actin filament bundle organization	GO:0061572	false	0.0156273	1.80612	161	3442	49	21031	SYNPO2	PPM1E	TSC1	NRP1	ZEB2	ADD2	FERMT2	RDX	CCDC88A	RAC1	SHTN1	SWAP70	PAK1	SYNPO2L	TNFAIP1	TJP1	SHANK3	BRAF	ROCK1	MET	USH1C	ARRB1	PARK2	TACSTD2	SFRP1	TMEFF2	RGCC	CORO2B	HSP90B1	EPHA1	ASAP3	ITGB5	SMAD3	PXN	CGNL1	PTK2B	SPIRE1	FSCN2	SHANK1	F11R
GO:BP	actin filament bundle assembly	GO:0051017	false	0.0204114	1.69013	158	3442	48	21031	SYNPO2	PPM1E	TSC1	NRP1	ZEB2	ADD2	FERMT2	RDX	CCDC88A	RAC1	SWAP70	PAK1	SYNPO2L	TNFAIP1	TJP1	SHANK3	BRAF	ROCK1	MET	USH1C	ARRB1	PARK2	TACSTD2	SFRP1	TMEFF2	RGCC	CORO2B	HSP90B1	EPHA1	ASAP3	ITGB5	SMAD3	PXN	CGNL1	PTK2B	SPIRE1	FSCN2	SHANK1	F11R	RAPGEF3
GO:BP	establishment of protein localization	GO:0045184	false	0.0316412	1.49975	1924	3442	382	21031	ARL4C	MSR1	KIF13B	FAM53C	NRXN1	ARRDC3	ATP1B1	IGF1	WBP2	ANK2	TFAP2B	ARFIP1	SH3TC2	NUP50	CAV1	ARF1	CFTR	ELAVL1	CANX	SOX4	VLDLR	DDX6	AP1G1	TBC1D13	PTPN14	FCHSD2	KLF7	GPIHBP1	TP53	TNPO2	CDKN1A	REST	KPNA6	ASTN2	TCF7L2	FZD5	PAFAH1B1	TMEM30A	LRRC8A	RFX3
GO:BP	negative regulation of cytoskeleton organization	GO:0051494	false	0.0356531	1.4479	161	3442	48	21031	DYRK1A	MAP2	TAOK1	GMFB	KAT2B	CAPZA1	TMOD2	KANK4	ADD2	RDX	TWF1	CYRIB	SWAP70	TJP1	SHANK3	CAMSAP2	MET	SVIL	PARK2	TACSTD2	HDAC6	CDH5	PIK3CA	LMOD3	TMEFF2	CORO2B	KANK1	TMOD4	SCIN	ARHGEF2	SPTBN5	GSN	BRCA1	LMOD1	VILL	CLIP3	HIP1R	SPTBN2	SPTB	PLEKHH2
GO:BP	regulation of cell junction assembly	GO:1901888	false	0.0359034	1.44486	211	3442	59	21031	NRXN1	CAV1	RAP1A	TSC1	NRP1	CHD4	NTRK2	FZD5	RAPGEF2	PTK2	LRRTM2	FERMT2	LRFN5	PTPRD	RAC1	PTEN	FLRT3	ST8SIA2	PRKCH	TJP1	BDNF	RCC2	IL1RAPL1	ROCK1	EEF2K	IL17A	VEGFA	MMP14	KDR	SFRP1	SEMA4D	COLQ	PTPRA	CRB3	FZD1	CLDN1	PTPRJ	GPBAR1	IKBKB	EFNA5
GO:BP	supramolecular fiber organization	GO:0097435	false	9.54545e-11	10.0202	842	3442	222	21031	EMP2	DYRK1A	SLAIN1	TUBGCP3	SYNPO2	FOXC1	MAP2	DLG1	TAOK1	ARFIP1	WASF3	GMFB	PPM1E	ARF1	RASA1	ENAH	TSC1	NRP1	MECP2	AKAP13	FCHSD2	CAPZA1	TMOD2	PAFAH1B1	CCDC88C	ZEB2	ARHGAP12	HOOK1	MYO6	RHOBTB1	OCLN	ATP7A	ABI2	CD2AP	DPT	RANBP9	TPM4	KANK4	ADD2	COL27A1
GO:BP	regulation of supramolecular fiber organization	GO:1902903	false	8.19784e-07	6.0863	383	3442	111	21031	DYRK1A	SLAIN1	SYNPO2	MAP2	DLG1	TAOK1	ARFIP1	WASF3	GMFB	PPM1E	ARF1	RASA1	TSC1	NRP1	MECP2	AKAP13	FCHSD2	CAPZA1	TMOD2	OCLN	ABI2	KANK4	ADD2	FERMT2	RDX	PLEKHG2	CCDC88A	RAC1	TWF1	CYRIB	CKAP5	SWAP70	PAK1	SYNPO2L	PDE4DIP	TJP1	MAPRE3	SHANK3	CAMSAP2	BRAF
GO:BP	cell adhesion	GO:0007155	false	5.41819e-37	36.2661	1512	3442	446	21031	ONECUT2	FNDC3A	EMP2	CTNND1	NRXN1	BMI1	ANTXR1	ATP1B1	IGF1	ARHGAP5	DLG1	CDH2	MYOT	MSN	CAV1	CADM1	SH2B3	ACVR1	ITGA1	CD22	RASA1	CDK6	PLXNC1	CYTH1	CDH20	SOX4	TSC1	NRP1	MYL12A	CRKL	CRK	MMP2	NFAT5	PCDHGA10	EGR3	PCDHGA1	PCDHGC4	PCDHGC5	PCDHGC3	PCDHGA8
GO:BP	cell-cell adhesion	GO:0098609	false	3.65975e-23	22.4365	946	3442	283	21031	FNDC3A	CTNND1	NRXN1	BMI1	IGF1	DLG1	CDH2	MYOT	MSN	CAV1	CADM1	SH2B3	ACVR1	ITGA1	CDH20	SOX4	MYL12A	NFAT5	PCDHGA10	EGR3	PCDHGA1	PCDHGC4	PCDHGC5	PCDHGC3	PCDHGA8	PCDHGA2	ATP1B2	BCL6	SLC6A4	CD276	COL8A2	TJP3	TNFRSF21	ASTN2	HLA-DRB5	NRCAM	IL1A	BMP2	PCDH9	TGFBR2
GO:BP	regulation of cell adhesion	GO:0030155	false	6.797e-17	16.1677	778	3442	228	21031	ONECUT2	EMP2	BMI1	IGF1	DLG1	CAV1	SH2B3	RASA1	CDK6	PLXNC1	CYTH1	SOX4	TSC1	NRP1	CRKL	CRK	MMP2	NFAT5	EGR3	ST6GAL1	BCL6	CD276	SPRY4	TNFRSF21	HLA-DRB5	IL1A	BMP2	TGFBR2	ZBTB1	FGL2	ITGAV	SOCS6	NUAK1	RIPK2	PTK2	FOXA1	ZDHHC21	MIA3	SEMA6A	FERMT2
GO:BP	cell junction organization	GO:0034330	false	1.36018e-14	13.8664	759	3442	217	21031	ERBB4	YWHAZ	CTNND1	NRXN1	ANK2	DLG1	STAU1	CDH2	WASF3	GRIA1	MYOT	CAV1	ARF1	RAP1A	PLXNC1	CDH20	TANC2	TSC1	NRP1	CRKL	IGF1R	CRK	MECP2	CHD4	PCDHGC4	PCDHGC5	PCDHGC3	TNS1	NTRK2	CAPZA1	TJP3	REST	NRCAM	FZD5	PAFAH1B1	ARF4	RAPGEF2	OCLN	GRM5	CDH6
GO:BP	cell projection organization	GO:0030030	false	7.89479e-12	11.1027	1613	3442	381	21031	ONECUT2	EMP2	KIF13B	NRXN1	BMPR2	DCX	MAGI2	FXR2	MAP2	NR4A2	ULK2	CREB1	CDH2	WASF3	NFIB	MYOT	CAV1	ARF1	KAT2B	ITGA1	SEMA3A	RAP1A	ENAH	PLXNC1	TANC2	TSC1	NRP1	VLDLR	CRKL	IGF1R	RBFOX2	ULK1	CRK	FMNL3	MECP2	MMP2	ATP1B2	VANGL2	NTRK2	KLF7
GO:BP	cell-cell adhesion via plasma-membrane adhesion molecules	GO:0098742	false	1.57113e-11	10.8038	280	3442	99	21031	NRXN1	CDH2	MYOT	CADM1	ACVR1	CDH20	PCDHGA10	PCDHGA1	PCDHGC4	PCDHGC5	PCDHGC3	PCDHGA8	PCDHGA2	BMP2	PCDH9	TGFBR2	CDH6	ROBO1	SPARCL1	FAT3	PCDHB11	LRFN5	PTPRD	PCDHA6	PCDHA4	PCDHAC1	PCDHA2	PCDHA3	PCDHA5	FLRT3	PCDHA10	PCDHA11	PCDHAC2	PCDHA7	PCDHA1	PCDHA12	PCDHGB4	PCDHGB2	PCDHGA6	PCDHGA9
GO:BP	homophilic cell adhesion via plasma membrane adhesion molecules	GO:0007156	false	6.15308e-10	9.21091	168	3442	67	21031	CDH2	MYOT	CADM1	CDH20	PCDHGA10	PCDHGA1	PCDHGC4	PCDHGC5	PCDHGC3	PCDHGA8	PCDHGA2	PCDH9	CDH6	ROBO1	FAT3	PCDHB11	PCDHA6	PCDHA4	PCDHAC1	PCDHA2	PCDHA3	PCDHA5	PCDHA10	PCDHA11	PCDHAC2	PCDHA7	PCDHA1	PCDHA12	PCDHGB4	PCDHGB2	PCDHGA6	PCDHGA9	PCDHGB6	PCDHGA5	PCDHGB3	PCDHGB1	PCDHGA7	PCDHGA4	PCDHGA3	PCDHGA11
GO:BP	cell-substrate adhesion	GO:0031589	false	2.05411e-09	8.68738	351	3442	111	21031	ONECUT2	EMP2	ANTXR1	ITGA1	RASA1	CDK6	TSC1	NRP1	CRKL	CRK	ST6GAL1	ATP1B2	BCL6	SPRY4	ITGAV	PTK2	SRCIN1	TRPM7	FERMT2	GSK3B	NF1	RAC1	PTEN	DAG1	BVES	FN1	LPXN	ITGA9	SPOCK1	RAC3	CCDC80	NID1	RCC2	AJAP1	CASK	ADAM9	SRGAP2	BRAF	HSD17B12	ROCK1
GO:BP	regulation of cell projection organization	GO:0031344	false	3.11158e-09	8.50702	667	3442	180	21031	KIF13B	NRXN1	BMPR2	MAGI2	FXR2	MAP2	ULK2	CDH2	CAV1	KAT2B	SEMA3A	RAP1A	PLXNC1	TANC2	NRP1	VLDLR	CRKL	IGF1R	ULK1	CRK	ATP1B2	NTRK2	NRCAM	BCL11A	PAFAH1B1	TMEM30A	ARF4	SEPTIN7	SHOC2	RAPGEF2	OCLN	ATP7A	ROBO1	FAT3	ABI2	SDC2	GOLGA4	SRCIN1	SEMA6A	CAMK2G
GO:BP	regulation of plasma membrane bounded cell projection organization	GO:0120035	false	5.43131e-09	8.2651	652	3442	176	21031	KIF13B	NRXN1	BMPR2	MAGI2	FXR2	MAP2	ULK2	CDH2	CAV1	KAT2B	SEMA3A	RAP1A	PLXNC1	TANC2	NRP1	VLDLR	CRKL	IGF1R	ULK1	CRK	ATP1B2	NTRK2	NRCAM	BCL11A	PAFAH1B1	TMEM30A	ARF4	SEPTIN7	SHOC2	RAPGEF2	OCLN	ATP7A	ROBO1	FAT3	ABI2	SDC2	GOLGA4	SRCIN1	SEMA6A	CAMK2G
GO:BP	positive regulation of cell adhesion	GO:0045785	false	2.70108e-07	6.56846	477	3442	133	21031	EMP2	BMI1	IGF1	CAV1	CDK6	SOX4	TSC1	NRP1	CRKL	CRK	NFAT5	EGR3	BCL6	CD276	HLA-DRB5	IL1A	TGFBR2	ZBTB1	ITGAV	RIPK2	FOXA1	FERMT2	SOX2	MALT1	GSK3B	KITLG	SMARCD2	RAC1	DAG1	CYRIB	IGF2	FN1	ADAM19	ARID1A	ABL2	RAC3	CCDC80	NID1	TRAF6	TJP1
GO:BP	cell junction assembly	GO:0034329	false	1.09147e-06	5.96199	449	3442	125	21031	ERBB4	CTNND1	NRXN1	ANK2	DLG1	CDH2	GRIA1	CAV1	RAP1A	CDH20	TSC1	NRP1	CRKL	CRK	MECP2	CHD4	TNS1	NTRK2	CAPZA1	NRCAM	FZD5	RAPGEF2	OCLN	CDH6	PTK2	PDCD6IP	LRRTM2	ADD2	PCDHB11	FERMT2	PKN2	LRFN5	PTPRD	DNER	RAC1	PTEN	FLRT3	FN1	LRP4	ST8SIA2
GO:BP	regulation of cell-cell adhesion	GO:0022407	false	1.1002e-06	5.95853	477	3442	131	21031	BMI1	IGF1	DLG1	CAV1	SH2B3	SOX4	NFAT5	EGR3	BCL6	CD276	TNFRSF21	HLA-DRB5	IL1A	BMP2	TGFBR2	ZBTB1	FGL2	SOCS6	RIPK2	PTK2	FOXA1	ZDHHC21	MIA3	SOX2	MALT1	RDX	KITLG	SMARCD2	CYRIB	IGF2	SWAP70	PRKAR1A	ADAM19	ARID1A	ABL2	SLC4A2	TRAF6	TJP1	CEBPB	SMARCD1
GO:BP	cell-matrix adhesion	GO:0007160	false	2.58583e-06	5.5874	235	3442	76	21031	ONECUT2	EMP2	ITGA1	RASA1	CDK6	TSC1	NRP1	BCL6	ITGAV	PTK2	TRPM7	FERMT2	GSK3B	NF1	RAC1	PTEN	DAG1	FN1	ITGA9	NID1	RCC2	AJAP1	CASK	ADAM9	ROCK1	JAG1	TIAM1	CDH11	DEFB118	JUP	VEGFA	SNED1	MMP14	ITGB2	KDR	CSF1	FREM1	SFRP1	DDR1	PTPRA
GO:BP	epithelial cell migration	GO:0010631	false	5.44693e-06	5.26385	304	3442	91	21031	EMP2	SP1	BMPR2	ARHGAP5	NR2F2	ATP2B4	NRP1	SASH1	MECP2	EGR3	FOXP1	ZEB2	TGFBR2	SPRED1	ROBO1	PTK2	MIA3	PKN2	NF1	KITLG	RAB11A	RAC1	PTEN	AKT3	FBXW7	LPXN	MMRN2	MAPRE2	ADAM9	ROCK1	MET	GATA2	LRG1	EFNA1	RHOB	KLF4	JUP	VEGFA	FGF16	ITGB2
GO:BP	regulation of cell-substrate adhesion	GO:0010810	false	5.24037e-05	4.28064	215	3442	68	21031	ONECUT2	EMP2	RASA1	CDK6	TSC1	NRP1	CRKL	CRK	ST6GAL1	BCL6	SPRY4	PTK2	FERMT2	GSK3B	NF1	RAC1	PTEN	DAG1	FN1	SPOCK1	RAC3	CCDC80	NID1	RCC2	AJAP1	CASK	BRAF	HSD17B12	ROCK1	JAG1	GBP1	GCNT2	JUP	VEGFA	MMP14	KDR	CSF1	TACSTD2	SFRP1	EGFLAM
GO:BP	positive regulation of cell-cell adhesion	GO:0022409	false	0.00107931	2.96685	318	3442	87	21031	BMI1	IGF1	CAV1	SOX4	NFAT5	EGR3	BCL6	CD276	HLA-DRB5	IL1A	TGFBR2	ZBTB1	RIPK2	FOXA1	SOX2	MALT1	KITLG	SMARCD2	CYRIB	IGF2	ADAM19	ARID1A	ABL2	TRAF6	TJP1	SMARCD1	SMARCA4	SLC7A1	SMARCA2	NR4A3	EFNB1	AP3B1	GCNT2	SOX13	IL6	ITGB2	TNFSF9	PTAFR	SHH	MAP3K8
GO:BP	regulation of cell-matrix adhesion	GO:0001952	false	0.00163321	2.78696	121	3442	42	21031	ONECUT2	EMP2	RASA1	CDK6	TSC1	NRP1	BCL6	PTK2	FERMT2	GSK3B	NF1	RAC1	PTEN	DAG1	RCC2	AJAP1	CASK	ROCK1	JAG1	JUP	VEGFA	MMP14	KDR	CSF1	SFRP1	DDR1	PTPRA	CCL25	PTPRJ	EPHA1	CCR7	EFNA5	SMAD3	MACF1	PTK2B	CD36	DUSP22	NEXMIF	PIK3R1	PHLDB2
GO:BP	transport	GO:0006810	false	1.47516e-31	30.8312	4350	3442	988	21031	ARL4C	KCNAB1	EMP2	MSR1	KIF13B	ERBB4	FAM53C	NRXN1	ARRDC3	ATP2B1	ITPR2	ANKFY1	MAGI2	LY75	ATXN1	ATP1B1	KCTD12	YTHDC1	IGF1	MAP2	ANK2	SORCS1	HNRNPU	QKI	TFAP2B	DLG1	CLCN6	STAU1	CALM2	PER1	CREB1	SLC38A2	DYNC1I1	SMG7	BCL2L2	CDH2	ARFIP1	GRIA1	ATP2B4	REPS2
GO:BP	cell migration	GO:0016477	false	1.6567e-31	30.7808	1496	3442	427	21031	ONECUT2	ARID4B	EMP2	ERBB4	RAP2C	SP1	SYNPO2	BMPR2	DCX	MAGI2	FOXC1	IGF1	ARHGAP5	NR2F2	NR4A2	CDH2	ATP2B4	MSN	CAV1	ACVR1	ITGA1	SEMA3A	ABHD2	PLXNC1	MAPK1	NRP1	SATB2	SASH1	CRKL	IGF1R	RBFOX2	CRK	FMNL3	MECP2	MMP2	EGR3	CXCL9	ATP1B2	TNS1	VANGL2
GO:BP	cell motility	GO:0048870	false	8.29848e-30	29.081	1709	3442	467	21031	ONECUT2	ARID4B	EMP2	ERBB4	RAP2C	SP1	SYNPO2	BMPR2	DCX	MAGI2	FOXC1	IGF1	ARHGAP5	NR2F2	NR4A2	CDH2	ATP2B4	MSN	CAV1	ACVR1	ITGA1	SEMA3A	ABHD2	DNAH3	ENAH	CDK6	PLXNC1	MAPK1	NRP1	SATB2	SASH1	CRKL	IGF1R	RBFOX2	CRK	FMNL3	MECP2	MMP2	EGR3	CXCL9
GO:BP	localization	GO:0051179	false	1.38998e-26	25.857	5520	3442	1177	21031	ARL4C	KCNAB1	EMP2	FBN2	MSR1	KIF13B	JARID2	ERBB4	FAM53C	YWHAZ	NRXN1	SGO1	DCP2	ARRDC3	ATP2B1	ITPR2	ANKFY1	MAGI2	LY75	ATXN1	ATP1B1	KCTD12	YTHDC1	PRKAA2	IGF1	MAP2	WBP2	ANK2	SORCS1	HNRNPU	QKI	TFAP2B	DLG1	CLCN6	STAU1	CALM2	PER1	PYGO1	CREB1	SLC38A2
GO:BP	organic substance transport	GO:0071702	false	4.97989e-24	23.3028	2358	3442	578	21031	ARL4C	MSR1	FAM53C	ARRDC3	ATP1B1	YTHDC1	IGF1	ANK2	QKI	TFAP2B	SLC38A2	SMG7	ARFIP1	SH3TC2	NUP50	CAV1	ARF1	CFTR	ELAVL1	AZIN1	CANX	SRSF7	SLC5A3	SOX4	TSC1	VLDLR	AP1G1	MECP2	SLC4A4	TBC1D13	SLC6A4	ACSL1	PTPN14	NTRK2	FCHSD2	TRIB3	KLF7	GPIHBP1	TP53	TNPO2
GO:BP	regulation of localization	GO:0032879	false	6.96182e-24	23.1573	2018	3442	510	21031	KCNAB1	MSR1	ERBB4	YWHAZ	NRXN1	DCP2	ATP2B1	ITPR2	ANKFY1	MAGI2	ATP1B1	PRKAA2	IGF1	MAP2	ANK2	HNRNPU	TFAP2B	DLG1	CALM2	PER1	CREB1	SLC38A2	CDH2	ARFIP1	ATP2B4	GSG1L	EIF2AK3	SH3TC2	MSN	CAV1	ARF1	KAT2B	CD22	PIM1	CFTR	RAP1A	AZIN1	SLC5A3	MAPK1	SOX4
GO:BP	locomotion	GO:0040011	false	3.09103e-23	22.5099	1234	3442	346	21031	ONECUT2	ARID4B	EMP2	ERBB4	RAP2C	ARRDC3	SP1	SYNPO2	BMPR2	MAGI2	IGF1	ARHGAP5	NR2F2	ATP2B4	MSN	CAV1	ACVR1	ITGA1	SEMA3A	ABHD2	CDK6	PLXNC1	MAPK1	NRP1	SASH1	CRKL	IGF1R	CRK	MECP2	MMP2	EGR3	ST6GAL1	CXCL9	ATP1B2	BCL6	TET1	FOXP1	SIN3B	IL1A	BMP2
GO:BP	regulation of cellular component organization	GO:0051128	false	5.40546e-23	22.2672	2425	3442	587	21031	BCL7A	KIF13B	TMEM135	DYRK1A	YWHAZ	SLAIN1	NRXN1	DCP2	ANTXR1	SYNPO2	BMPR2	ANKFY1	MAGI2	FXR2	PRKAA2	IGF1	MAP2	HNRNPU	DLG1	CTC1	TAOK1	ULK2	BCL2L2	CDH2	TMEM33	ARFIP1	WASF3	ATRX	GSG1L	GMFB	PPM1E	TNKS2	MSN	CAV1	ARF1	KAT2B	ETF1	SEMA3A	CD22	RASA1
GO:BP	regulation of cell migration	GO:0030334	false	2.5233e-22	21.598	934	3442	278	21031	ONECUT2	ARID4B	EMP2	ERBB4	RAP2C	SP1	SYNPO2	BMPR2	MAGI2	IGF1	ARHGAP5	NR2F2	ATP2B4	MSN	CAV1	ACVR1	SEMA3A	ABHD2	PLXNC1	MAPK1	NRP1	SASH1	CRKL	IGF1R	CRK	MECP2	MMP2	ATP1B2	TET1	FOXP1	SIN3B	IL1A	BMP2	DOCK4	ZEB2	TGFBR2	TP53INP1	RAPGEF2	DACH1	ATP7A
GO:BP	regulation of transport	GO:0051049	false	3.30954e-22	21.4802	1594	3442	418	21031	KCNAB1	NRXN1	ATP2B1	ANKFY1	MAGI2	ATP1B1	IGF1	MAP2	ANK2	TFAP2B	DLG1	CALM2	PER1	CREB1	SLC38A2	CDH2	ARFIP1	ATP2B4	GSG1L	SH3TC2	MSN	CAV1	ARF1	CD22	PIM1	CFTR	RAP1A	AZIN1	MAPK1	SOX4	NRP1	AP1G1	MECP2	SCN3B	CXCL9	ATP1B2	SLC6A4	ACSL1	PTPN14	TRIB3
GO:BP	regulation of cell motility	GO:2000145	false	4.4208e-22	21.3545	996	3442	291	21031	ONECUT2	ARID4B	EMP2	ERBB4	RAP2C	SP1	SYNPO2	BMPR2	MAGI2	IGF1	ARHGAP5	NR2F2	ATP2B4	MSN	CAV1	ACVR1	SEMA3A	ABHD2	CDK6	PLXNC1	MAPK1	NRP1	SASH1	CRKL	IGF1R	CRK	MECP2	MMP2	ATP1B2	BCL6	TET1	FOXP1	SIN3B	IL1A	BMP2	DOCK4	ZEB2	TGFBR2	TP53INP1	RAPGEF2
GO:BP	establishment of localization	GO:0051234	false	3.75252e-21	20.4257	4881	3442	1035	21031	ARL4C	KCNAB1	EMP2	MSR1	KIF13B	ERBB4	FAM53C	YWHAZ	NRXN1	SGO1	ARRDC3	ATP2B1	ITPR2	ANKFY1	MAGI2	LY75	ATXN1	ATP1B1	KCTD12	YTHDC1	IGF1	MAP2	WBP2	ANK2	SORCS1	HNRNPU	QKI	TFAP2B	DLG1	CLCN6	STAU1	CALM2	PER1	CREB1	SLC38A2	DYNC1I1	SMG7	BCL2L2	CDH2	ARFIP1
GO:BP	macromolecule localization	GO:0033036	false	4.85245e-16	15.314	3210	3442	704	21031	ARL4C	EMP2	FBN2	MSR1	KIF13B	JARID2	ERBB4	FAM53C	YWHAZ	NRXN1	DCP2	ARRDC3	MAGI2	ATP1B1	YTHDC1	PRKAA2	IGF1	MAP2	WBP2	ANK2	HNRNPU	QKI	TFAP2B	DLG1	STAU1	PYGO1	SMG7	CDH2	ARFIP1	ATRX	ATP2B4	EIF2AK3	SH3TC2	TNKS2	MSN	NUP50	CAV1	ARF1	CFTR	ELAVL1
GO:BP	nitrogen compound transport	GO:0071705	false	1.26199e-13	12.8989	1911	3442	447	21031	ARL4C	MSR1	FAM53C	ARRDC3	ATP1B1	YTHDC1	IGF1	ANK2	QKI	TFAP2B	SLC38A2	SMG7	ARFIP1	SH3TC2	NUP50	CAV1	ARF1	CFTR	ELAVL1	AZIN1	CANX	SRSF7	SOX4	VLDLR	AP1G1	MECP2	TBC1D13	SLC6A4	PTPN14	NTRK2	FCHSD2	KLF7	GPIHBP1	TP53	TNPO2	CDKN1A	REST	KPNA6	ASTN2	TCF7L2
GO:BP	cellular localization	GO:0051641	false	8.61062e-13	12.065	3621	3442	761	21031	ARL4C	EMP2	FBN2	MSR1	KIF13B	JARID2	ERBB4	FAM53C	YWHAZ	NRXN1	SGO1	ARRDC3	ITPR2	ANKFY1	MAGI2	ATXN1	ATP1B1	YTHDC1	PRKAA2	IGF1	MAP2	WBP2	ANK2	HNRNPU	QKI	TFAP2B	DLG1	STAU1	CALM2	PYGO1	SLC38A2	DYNC1I1	SMG7	CDH2	ARFIP1	ATRX	ATP2B4	REPS2	GSG1L	EIF2AK3
GO:BP	regulation of cellular localization	GO:0060341	false	2.12416e-11	10.6728	995	3442	256	21031	ERBB4	YWHAZ	NRXN1	PRKAA2	IGF1	MAP2	TFAP2B	DLG1	CDH2	ARFIP1	ATP2B4	EIF2AK3	SH3TC2	MSN	CAV1	CFTR	RAP1A	SLC5A3	MAPK1	SOX4	CRKL	CRK	MECP2	PTPN14	KLF7	REST	ASTN2	TCF7L2	FZD5	TMEM30A	LRRC8A	RFX3	IL1A	UHMK1	ACSL3	MMD	LZTFL1	WWTR1	PICALM	ACSL4
GO:BP	import into cell	GO:0098657	false	4.43023e-11	10.3536	923	3442	240	21031	MSR1	ANKFY1	MAGI2	LY75	ATP1B1	ANK2	DLG1	SLC38A2	GRIA1	ATP2B4	REPS2	GSG1L	CAV1	ARF1	CD22	CANX	SLC5A3	MAPK1	VLDLR	AP1G1	ATP1B2	SLC6A4	ACSL1	FCHSD2	LRRC8A	LEPR	ARHGAP12	KCNK5	ACSL3	MYO6	SNAP91	RHOBTB1	EEA1	SCN9A	CLCN3	PICALM	ITGAV	BECN1	PTK2	MIA3
GO:BP	positive regulation of cell migration	GO:0030335	false	1.3136e-10	9.88154	540	3442	157	21031	ONECUT2	SP1	SYNPO2	BMPR2	IGF1	ARHGAP5	CAV1	ACVR1	SEMA3A	MAPK1	NRP1	SASH1	CRKL	IGF1R	CRK	MMP2	FOXP1	IL1A	BMP2	DOCK4	TGFBR2	RAPGEF2	ATP7A	ITGAV	PTK2	MIA3	VEGFD	SEMA6A	NIPBL	FERMT2	RDX	KITLG	RAB11A	RAC1	AKT3	SHTN1	SEMA7A	SWAP70	PAK1	FN1
GO:BP	positive regulation of cell motility	GO:2000147	false	1.47673e-10	9.8307	568	3442	163	21031	ONECUT2	SP1	SYNPO2	BMPR2	IGF1	ARHGAP5	CAV1	ACVR1	SEMA3A	MAPK1	NRP1	SASH1	CRKL	IGF1R	CRK	MMP2	BCL6	FOXP1	IL1A	BMP2	DOCK4	TGFBR2	RAPGEF2	ATP7A	ITGAV	PTK2	MIA3	VEGFD	SEMA6A	NIPBL	FERMT2	RDX	KITLG	RAB11A	RAC1	AKT3	SHTN1	SEMA7A	SWAP70	PAK1
GO:BP	regulation of protein localization	GO:0032880	false	1.52841e-10	9.81576	889	3442	231	21031	ERBB4	YWHAZ	NRXN1	PRKAA2	IGF1	MAP2	TFAP2B	DLG1	CDH2	ARFIP1	ATP2B4	EIF2AK3	SH3TC2	MSN	CFTR	RAP1A	SLC5A3	SOX4	CRKL	CRK	PTPN14	KLF7	REST	ASTN2	TCF7L2	FZD5	TMEM30A	LRRC8A	RFX3	IL1A	UHMK1	ACSL3	MMD	LZTFL1	WWTR1	PICALM	ACSL4	NUP54	PLCB1	CD2AP
GO:BP	protein localization	GO:0008104	false	1.21005e-09	8.9172	2731	3442	580	21031	ARL4C	EMP2	FBN2	MSR1	KIF13B	JARID2	ERBB4	FAM53C	YWHAZ	NRXN1	ARRDC3	MAGI2	ATP1B1	PRKAA2	IGF1	MAP2	WBP2	ANK2	HNRNPU	TFAP2B	DLG1	STAU1	PYGO1	CDH2	ARFIP1	ATRX	ATP2B4	EIF2AK3	SH3TC2	TNKS2	MSN	NUP50	CAV1	ARF1	CFTR	ELAVL1	RAP1A	SPTSSA	CANX	SLC5A3
GO:BP	protein transport	GO:0015031	false	1.31553e-09	8.8809	1424	3442	334	21031	ARL4C	MSR1	FAM53C	ARRDC3	ATP1B1	IGF1	ANK2	TFAP2B	ARFIP1	SH3TC2	NUP50	CAV1	ARF1	CFTR	ELAVL1	CANX	SOX4	VLDLR	AP1G1	TBC1D13	PTPN14	FCHSD2	KLF7	GPIHBP1	TP53	TNPO2	CDKN1A	REST	KPNA6	ASTN2	TCF7L2	PAFAH1B1	TMEM30A	LRRC8A	RFX3	IL1A	ARF4	UHMK1	HOOK1	ACSL3
GO:BP	lipid localization	GO:0010876	false	3.81592e-08	7.4184	483	3442	137	21031	MSR1	CAV1	CFTR	VLDLR	ACSL1	PITPNM2	TMEM30A	IL1A	PSAP	ACSL3	ITGAV	ACSL4	OSBPL6	ZDHHC5	SCP2	VPS4A	PTCH1	CHKA	MIF	ARL8B	TRIAP1	ATP11A	SLC10A3	VPS13D	ABCA2	SEC24A	FBXW7	SYT7	SLC2A1	SLC10A6	SGPP1	ATG9A	PITPNM3	GBA	VAPA	ZDHHC8	OSBPL3	KDM5B	ABCC11	PARK2
GO:BP	regulation of protein transport	GO:0051223	false	1.26261e-07	6.89873	440	3442	126	21031	IGF1	TFAP2B	ARFIP1	SH3TC2	CFTR	SOX4	PTPN14	KLF7	REST	TCF7L2	TMEM30A	LRRC8A	RFX3	IL1A	UHMK1	ACSL3	ACSL4	NUP54	PLCB1	CD2AP	ENY2	CLOCK	SLC12A2	SORL1	OPRM1	NEO1	GAPVD1	GSK3B	NF1	XPO1	YOD1	GCG	WLS	IPO5	SEC24A	PRKAR1A	SAR1A	HNF4A	PDX1	SYT7
GO:BP	protein localization to extracellular region	GO:0071692	false	8.26612e-07	6.0827	374	3442	109	21031	FBN2	IGF1	TFAP2B	ARFIP1	CFTR	CANX	SOX4	AP1G1	KLF7	REST	TCF7L2	PAFAH1B1	LRRC8A	RFX3	IL1A	ACSL4	PLCB1	CD2AP	MIA3	ENY2	CLOCK	SLC12A2	CAMK2G	OPRM1	NEO1	GCG	WLS	SEC24A	PRKAR1A	RAB11B	FBN1	HNF4A	PDX1	SYT7	PCSK1	M6PR	TMEM167A	SIDT2	ADAM9	AACS
GO:BP	regulation of cell shape	GO:0008360	false	1.78987e-06	5.74718	140	3442	53	21031	DLG1	WASF3	MSN	RASA1	PLXNC1	MYL12A	CRK	FMNL3	SEPTIN7	BRWD3	PTK2	PALM2AKAP2	P2RY1	BRWD1	FERMT2	RDX	ARHGAP15	RAC1	DAG1	BVES	FN1	MARK2	RAC3	PLXNA2	CDC42SE1	ZMPSTE24	ARHGAP18	ATP10A	DNMBP	VEGFA	ITGB2	KDR	FGD2	SEMA4D	PLXNA4	PLXND1	RHOQ	CCL24	CDC42EP4	KIT
GO:BP	negative regulation of cell motility	GO:2000146	false	3.13172e-06	5.50422	301	3442	91	21031	ARID4B	RAP2C	MAGI2	NR2F2	ATP2B4	ABHD2	CRK	MECP2	ATP1B2	TET1	SIN3B	ZEB2	TP53INP1	DACH1	SPRED1	TAFA5	ROBO1	PLCB1	MIA3	NF1	MIF	BMPR1A	RAC1	PTEN	DAG1	MMRN2	STAT3	IGFBP5	GPR173	BRMS1L	SRGAP2	BRAF	JAG1	CDH11	NGFR	CYGB	PIP5KL1	RHOB	KLF4	JUP
GO:BP	epithelium migration	GO:0090132	false	4.18466e-06	5.37834	307	3442	92	21031	EMP2	SP1	BMPR2	ARHGAP5	NR2F2	ATP2B4	NRP1	SASH1	MECP2	EGR3	FOXP1	ZEB2	TGFBR2	SPRED1	ROBO1	PTK2	MIA3	PKN2	NF1	KITLG	RAB11A	RAC1	PTEN	AKT3	FBXW7	LPXN	MMRN2	MAPRE2	ADAM9	ROCK1	MET	GATA2	LRG1	EFNA1	RHOB	KLF4	JUP	VEGFA	FGF16	ITGB2
GO:BP	regulation of establishment of protein localization	GO:0070201	false	6.39511e-06	5.19415	537	3442	141	21031	IGF1	TFAP2B	ARFIP1	SH3TC2	CFTR	SOX4	PTPN14	KLF7	REST	TCF7L2	FZD5	TMEM30A	LRRC8A	RFX3	IL1A	UHMK1	ACSL3	ACSL4	NUP54	PLCB1	CD2AP	ENY2	CLOCK	SLC12A2	SORL1	OPRM1	NEO1	GAPVD1	GSK3B	NF1	XPO1	YOD1	GCG	WLS	UBE2D3	IPO5	SEC24A	SIAH3	FBXW7	PRKAR1A
GO:BP	regulation of protein secretion	GO:0050708	false	1.43381e-05	4.84351	265	3442	81	21031	IGF1	TFAP2B	ARFIP1	CFTR	SOX4	KLF7	REST	TCF7L2	LRRC8A	RFX3	IL1A	ACSL4	PLCB1	CD2AP	ENY2	CLOCK	SLC12A2	OPRM1	NEO1	GCG	WLS	SEC24A	PRKAR1A	HNF4A	PDX1	SYT7	PCSK1	SIDT2	ADAM9	AACS	FKBP1B	ISL1	HMGCR	ADCY8	TIAM1	BIRC5	PARK2	FOXO1	IL6	RAB11FIP1
GO:BP	negative regulation of cellular component organization	GO:0051129	false	2.2328e-05	4.65115	719	3442	176	21031	DYRK1A	NRXN1	DCP2	ANTXR1	IGF1	MAP2	HNRNPU	CTC1	TAOK1	ULK2	BCL2L2	ATRX	GMFB	TNKS2	CAV1	KAT2B	SEMA3A	NRP1	ULK1	PHF8	CAPZA1	TP53	TMOD2	BCL11A	TET1	PAFAH1B1	RAPGEF2	PICALM	ITGAV	BECN1	FAT3	AIDA	LRRTM2	KANK4	ADD2	SEMA6A	SORL1	SYT11	NEO1	RDX
GO:BP	regulation of lipid transport	GO:0032368	false	2.93135e-05	4.53293	134	3442	49	21031	CAV1	ACSL1	TMEM30A	IL1A	ITGAV	ACSL4	OSBPL6	SCP2	PTCH1	MIF	TRIAP1	ABCA2	SEC24A	ZDHHC8	KDM5B	PARK2	SPP1	ABCA3	CYP19A1	SHH	ABCA12	ABCA5	PTGES	ABCA8	ABCA7	POMC	NTSR1	PLTP	REN	LRAT	NFKBIA	LRP1	GDF9	P2RX4	LIPG	PPARA	ABCG8	PLA2G10	SREBF2	APOC1
GO:BP	organic hydroxy compound transport	GO:0015850	false	0.000126589	3.8976	286	3442	83	21031	MSR1	CAV1	CFTR	SLC5A3	MECP2	SLC6A4	SLC2A13	OSBPL6	SCP2	P2RY1	VPS4A	SLC16A7	PTCH1	SYT11	ARL8B	SLC10A3	ABCA2	SEC24A	SYT7	SLC10A6	VAPA	ZDHHC8	OSBPL3	SYT12	KDM5B	ABCC11	PARK2	SPP1	ABCA3	CYP19A1	SHH	ABCA12	LDLR	SLC29A3	CEL	SYT5	ABCA5	ABAT	SLC10A7	ABCA8
GO:BP	transmembrane transport	GO:0055085	false	0.00014138	3.84961	1534	3442	328	21031	KCNAB1	NRXN1	ATP2B1	ITPR2	ATP1B1	KCTD12	IGF1	ANK2	DLG1	CLCN6	CALM2	SLC38A2	GRIA1	ATP2B4	KCNS3	CAV1	PIM1	CFTR	AZIN1	SLC5A3	TSC1	SCN3B	SLC4A4	CXCL9	ATP1B2	SLC6A4	ACSL1	TRIB3	PLCD1	WWP1	TMEM30A	LRRC8A	STIM2	KCNK5	OCLN	ATP7A	GRM5	SCN9A	CLCN3	SLC2A13
GO:BP	organelle organization	GO:0006996	false	0.000186267	3.72986	3613	3442	700	21031	ONECUT2	BCL7A	EMP2	TMEM135	ERBB4	STAG2	DYRK1A	YWHAZ	SLAIN1	TUBGCP3	NRXN1	SGO1	DCP2	ANTXR1	CNOT7	SYNPO2	PDS5A	DCX	ANKFY1	PRKAA2	IGF1	MAP2	ANK2	THSD7A	HNRNPU	DLG1	CTC1	TAOK1	ULK2	PYGO1	CREB1	BCL2L2	CDH2	TMEM33	ARFIP1	WASF3	ATRX	NFIB	GMFB	EIF2AK3
GO:BP	regulation of epithelial cell migration	GO:0010632	false	0.000287308	3.54165	228	3442	69	21031	EMP2	SP1	BMPR2	ARHGAP5	NR2F2	ATP2B4	NRP1	SASH1	MECP2	FOXP1	TGFBR2	SPRED1	PTK2	NF1	RAB11A	RAC1	PTEN	AKT3	FBXW7	MMRN2	MAPRE2	ADAM9	MET	GATA2	EFNA1	RHOB	KLF4	JUP	VEGFA	FGF16	KDR	ANGPT4	TACSTD2	SH3BP1	HDAC6	SERPINF1	TGFB2	APOH	RGCC	NRP2
GO:BP	regulation of vesicle-mediated transport	GO:0060627	false	0.000405265	3.39226	522	3442	131	21031	NRXN1	ANKFY1	MAGI2	ARFIP1	GSG1L	MSN	CAV1	ARF1	CD22	CFTR	RAP1A	MAPK1	NRP1	AP1G1	REST	ACSL3	SNAP91	PICALM	ITGAV	PDCD6IP	GAS1	LRRTM2	P2RY1	VPS4A	SORL1	SYT11	PGAP1	RDX	RAB11A	RAC1	SMAP1	BVES	ABCA2	RAB11B	SYT7	ABL2	RAB2B	RNF139	CASK	RIMS1
GO:BP	positive regulation of protein localization	GO:1903829	false	0.000532404	3.27376	490	3442	124	21031	ERBB4	NRXN1	PRKAA2	IGF1	DLG1	ATP2B4	EIF2AK3	MSN	CFTR	SLC5A3	SOX4	CRKL	CRK	TCF7L2	FZD5	TMEM30A	LRRC8A	IL1A	ACSL3	WWTR1	ACSL4	PLCB1	CD2AP	ZDHHC5	FERMT2	SORL1	SYT11	RDX	GSK3B	CCDC88A	GNAI1	IPO7	GCG	WLS	UBE2D3	IPO5	SEC24A	FBXW7	PRKAR1A	LRP4
GO:BP	organophosphate ester transport	GO:0015748	false	0.000597692	3.22352	154	3442	51	21031	PITPNM2	TMEM30A	LRRC8A	SCP2	TRIAP1	ATP11A	SLC25A36	ABCC6	SLC25A24	ATG9A	PITPNM3	VAPA	ABCC5	ABCC11	ATP10A	ATP10D	SLC37A1	ABCA3	SLC25A41	ABCA12	XKR6	LDLR	GLTPD2	ATP8B2	PLSCR4	ABCA7	XKR4	ANKH	PLTP	ANO3	SLC46A2	ATP10B	SLC25A23	SLC17A3	ABCA4	ABCG8	ATP9A	PLA2G10	APOC1	TMEM41B
GO:BP	protein localization to nucleus	GO:0034504	false	0.00138025	2.86004	315	3442	86	21031	FAM53C	YWHAZ	HNRNPU	PYGO1	EIF2AK3	NUP50	ELAVL1	TP53	TNPO2	CDKN1A	KPNA6	TCF7L2	WWTR1	TXNIP	RPF2	NUP54	KPNA1	CD2AP	ARL2BP	NUP153	FERMT2	GSK3B	NF1	LMNB2	XPO1	IPO7	IPO5	RANBP6	RAB23	MED1	STAT3	SUMO1	OTUD7B	CREBBP	MARK3	KAT7	KPNA3	TPR	E2F3	NGFR
GO:BP	regulation of intracellular transport	GO:0032386	false	0.00189098	2.72331	266	3442	75	21031	MAP2	ARFIP1	SH3TC2	MSN	MAPK1	MECP2	PTPN14	TMEM30A	UHMK1	NUP54	KHDRBS1	GAS1	SCP2	NUP153	SORL1	PGAP1	RDX	GSK3B	NF1	XPO1	YOD1	RAB11A	BVES	IPO5	ABCA2	TRIM46	SAR1A	RAB11B	RAB23	SUMO1	RNF139	SEC24B	USP7	OAZ2	CTDSPL2	TPR	PRR5L	ZDHHC2	PARK2	JUP
GO:BP	positive regulation of protein transport	GO:0051222	false	0.0044392	2.3527	253	3442	71	21031	IGF1	CFTR	SOX4	TCF7L2	TMEM30A	LRRC8A	IL1A	ACSL3	ACSL4	PLCB1	CD2AP	SORL1	GSK3B	GCG	WLS	IPO5	SEC24A	PRKAR1A	SAR1A	PDX1	PCSK1	ADAM9	OAZ2	AACS	ISL1	CTDSPL2	TPR	ADCY8	PRR5L	ZDHHC2	JUP	SHH	PLK3	ABAT	TGFB2	TRPM4	APBB1	ITPR1	FFAR1	PTGS2
GO:BP	membrane organization	GO:0061024	true	0.00641766	2.19262	815	3442	183	21031	EMP2	MSR1	NRXN1	ANKFY1	ATP1B1	ANK2	DLG1	NDRG1	BCL2L2	CDH2	TMEM33	SH3TC2	CAV1	ARF1	NEMP1	CRKL	CRK	AP1G1	FCHSD2	TP53	UBXN2A	NRCAM	PITPNM2	PAFAH1B1	TMEM30A	DHCR24	ARHGAP12	SNAP91	EEA1	CLCN3	PICALM	TMCC1	BECN1	KLHL12	MIA3	PDCD6IP	SCP2	TOMM20	VPS4A	NAPA
GO:BP	protein import into nucleus	GO:0006606	false	0.00986754	2.00579	163	3442	50	21031	FAM53C	NUP50	ELAVL1	TP53	TNPO2	CDKN1A	KPNA6	TXNIP	NUP54	KPNA1	NUP153	NF1	IPO7	IPO5	RANBP6	RAB23	MED1	STAT3	SUMO1	KPNA3	TPR	E2F3	JUP	CABP1	SHH	LRRK2	EIF4ENIF1	NFKBIA	IL33	PTGS2	PPP1R10	RGPD4	JAK2	RGPD8	RGPD3	PML	SQSTM1	SMAD3	RGPD2	ZC3H12A
GO:BP	import into nucleus	GO:0051170	false	0.0110822	1.95537	168	3442	51	21031	FAM53C	NUP50	ELAVL1	TP53	TNPO2	CDKN1A	KPNA6	BACH2	TXNIP	NUP54	KPNA1	NUP153	NF1	IPO7	IPO5	RANBP6	RAB23	MED1	STAT3	SUMO1	KPNA3	TPR	E2F3	JUP	CABP1	SHH	LRRK2	EIF4ENIF1	NFKBIA	IL33	PTGS2	PPP1R10	RGPD4	JAK2	RGPD8	RGPD3	PML	SQSTM1	SMAD3	RGPD2
GO:BP	hexose transmembrane transport	GO:0008645	true	0.0157394	1.80301	118	3442	39	21031	IGF1	SLC5A3	TSC1	TRIB3	OCLN	CREBL2	PRKAG2	P56211	SLC2A1	BRAF	NR4A3	SLC45A3	MEF2A	RAB4B	SLC2A12	RHOQ	SESN2	TERT	SLC45A1	SLC27A1	PPBP	SLC2A3	PTH	CLIP3	GIP	SLC2A11	ACE	RTN2	SLC2A10	SLC5A1	SLC5A10	SLC5A4	RNASEL	SLC2A4	GRB10	SLC2A14	OSBPL8	PIK3R1	FFAR4
GO:BP	nuclear transport	GO:0051169	false	0.0180017	1.74469	334	3442	86	21031	FAM53C	ATXN1	YTHDC1	SMG7	NUP50	ELAVL1	PTPN14	TP53	TNPO2	CDKN1A	KPNA6	BACH2	SMG1	UHMK1	TXNIP	NUP54	KPNA1	KHDRBS1	ENY2	NUP153	EIF4E	MALT1	GSK3B	STYX	NF1	XPO1	IPO7	NXT2	IPO5	AGFG1	RANBP6	RAB23	MED1	STAT3	ALKBH5	SUMO1	NCBP3	HNRNPA2B1	FMR1	KPNA3
GO:BP	nucleocytoplasmic transport	GO:0006913	false	0.0180017	1.74469	334	3442	86	21031	FAM53C	ATXN1	YTHDC1	SMG7	NUP50	ELAVL1	PTPN14	TP53	TNPO2	CDKN1A	KPNA6	BACH2	SMG1	UHMK1	TXNIP	NUP54	KPNA1	KHDRBS1	ENY2	NUP153	EIF4E	MALT1	GSK3B	STYX	NF1	XPO1	IPO7	NXT2	IPO5	AGFG1	RANBP6	RAB23	MED1	STAT3	ALKBH5	SUMO1	NCBP3	HNRNPA2B1	FMR1	KPNA3
GO:BP	regulation of locomotion	GO:0040012	false	2.34324e-22	21.6302	1038	3442	301	21031	ONECUT2	ARID4B	EMP2	ERBB4	RAP2C	ARRDC3	SP1	SYNPO2	BMPR2	MAGI2	IGF1	ARHGAP5	NR2F2	ATP2B4	MSN	CAV1	ACVR1	SEMA3A	ABHD2	CDK6	PLXNC1	MAPK1	NRP1	SASH1	CRKL	IGF1R	CRK	MECP2	MMP2	ST6GAL1	ATP1B2	BCL6	TET1	FOXP1	SIN3B	IL1A	BMP2	DOCK4	ZEB2	TGFBR2
GO:BP	positive regulation of transport	GO:0051050	false	4.16312e-15	14.3806	844	3442	237	21031	ATP2B1	ANKFY1	MAGI2	ATP1B1	IGF1	MAP2	ANK2	DLG1	CALM2	CREB1	CDH2	MSN	CAV1	CFTR	AZIN1	SOX4	AP1G1	MECP2	SCN3B	CXCL9	ATP1B2	SLC6A4	ACSL1	TCF7L2	TMEM30A	LRRC8A	IL1A	BMP2	STIM2	ACSL3	OCLN	ACSL4	AKAP7	PLCB1	KHDRBS1	CD2AP	PDCD6IP	SCP2	LRRC55	P2RY1
GO:BP	positive regulation of locomotion	GO:0040017	false	3.81017e-10	9.41906	583	3442	165	21031	ONECUT2	SP1	SYNPO2	BMPR2	IGF1	ARHGAP5	CAV1	ACVR1	SEMA3A	MAPK1	NRP1	SASH1	CRKL	IGF1R	CRK	MMP2	BCL6	FOXP1	IL1A	BMP2	DOCK4	TGFBR2	RAPGEF2	ATP7A	ITGAV	PTK2	MIA3	VEGFD	SEMA6A	NIPBL	FERMT2	RDX	KITLG	RAB11A	RAC1	AKT3	SHTN1	BVES	SEMA7A	SWAP70
GO:BP	cellular macromolecule localization	GO:0070727	false	3.84807e-10	9.41476	2742	3442	585	21031	ARL4C	EMP2	FBN2	MSR1	KIF13B	JARID2	ERBB4	FAM53C	YWHAZ	NRXN1	ARRDC3	MAGI2	ATP1B1	PRKAA2	IGF1	MAP2	WBP2	ANK2	HNRNPU	QKI	TFAP2B	DLG1	STAU1	PYGO1	CDH2	ARFIP1	ATRX	ATP2B4	EIF2AK3	SH3TC2	TNKS2	MSN	NUP50	CAV1	ARF1	CFTR	ELAVL1	RAP1A	SPTSSA	CANX
GO:BP	establishment of localization in cell	GO:0051649	false	1.89393e-09	8.72264	1972	3442	438	21031	ARL4C	EMP2	MSR1	KIF13B	FAM53C	YWHAZ	NRXN1	SGO1	ANKFY1	ATXN1	ATP1B1	YTHDC1	MAP2	HNRNPU	DLG1	STAU1	SLC38A2	DYNC1I1	SMG7	CDH2	ARFIP1	REPS2	GSG1L	SH3TC2	MSN	NUP50	CAV1	ARF1	KAT2B	CFTR	ELAVL1	RAP1A	CANX	MAPK1	TANC2	AP1G1	MECP2	TBC1D13	SLC6A4	PTPN14
GO:BP	positive regulation of cellular component organization	GO:0051130	false	4.69208e-09	8.32863	1116	3442	271	21031	SLAIN1	NRXN1	SYNPO2	BMPR2	ANKFY1	MAGI2	IGF1	DLG1	WASF3	ATRX	PPM1E	TNKS2	MSN	CAV1	KAT2B	RAP1A	PLXNC1	EREG	MAPK1	TSC1	NRP1	VLDLR	IGF1R	ULK1	MECP2	CXCL9	ATP1B2	NTRK2	FCHSD2	TP53	BCL11A	PAFAH1B1	TMEM30A	IL1A	BMP2	SEPTIN7	SHOC2	RAPGEF2	OCLN	ATP7A
GO:BP	negative regulation of locomotion	GO:0040013	false	7.92872e-09	8.1008	336	3442	106	21031	ARID4B	RAP2C	ARRDC3	MAGI2	NR2F2	ATP2B4	SEMA3A	ABHD2	NRP1	CRK	MECP2	ST6GAL1	ATP1B2	TET1	SIN3B	ZEB2	TP53INP1	DACH1	SPRED1	TAFA5	ROBO1	PLCB1	MIA3	SEMA6A	NF1	MIF	BMPR1A	RAC1	PTEN	DAG1	SEMA7A	MMRN2	SEMA4G	STAT3	SEMA3F	IGFBP5	GPR173	BRMS1L	SRGAP2	BRAF
GO:BP	lipid transport	GO:0006869	false	1.16152e-08	7.93497	435	3442	128	21031	MSR1	CAV1	CFTR	VLDLR	ACSL1	PITPNM2	TMEM30A	IL1A	PSAP	ACSL3	ITGAV	ACSL4	OSBPL6	ZDHHC5	SCP2	VPS4A	PTCH1	CHKA	MIF	ARL8B	TRIAP1	ATP11A	SLC10A3	VPS13D	ABCA2	SEC24A	SYT7	SLC2A1	SLC10A6	SGPP1	ATG9A	PITPNM3	VAPA	ZDHHC8	OSBPL3	KDM5B	ABCC11	PARK2	ATP10A	ATP10D
GO:BP	intracellular transport	GO:0046907	false	2.17117e-07	6.66331	1371	3442	313	21031	ARL4C	EMP2	KIF13B	FAM53C	ANKFY1	ATXN1	ATP1B1	YTHDC1	MAP2	HNRNPU	STAU1	DYNC1I1	SMG7	ARFIP1	REPS2	SH3TC2	MSN	NUP50	ARF1	ELAVL1	MAPK1	TANC2	AP1G1	MECP2	TBC1D13	PTPN14	FBXW11	GPIHBP1	TP53	TNPO2	CDKN1A	KPNA6	BACH2	PAFAH1B1	TMEM30A	PSAP	CCDC88C	SMG1	ARF4	UHMK1
GO:BP	negative regulation of cell migration	GO:0030336	false	3.19721e-07	6.49523	285	3442	90	21031	ARID4B	RAP2C	MAGI2	NR2F2	ATP2B4	ABHD2	MECP2	ATP1B2	TET1	SIN3B	ZEB2	TP53INP1	DACH1	SPRED1	TAFA5	ROBO1	PLCB1	MIA3	NF1	MIF	BMPR1A	RAC1	PTEN	DAG1	MMRN2	STAT3	IGFBP5	GPR173	BRMS1L	SRGAP2	BRAF	JAG1	CDH11	NGFR	CYGB	PIP5KL1	RHOB	KLF4	JUP	EPHA4
GO:BP	establishment of protein localization to extracellular region	GO:0035592	false	2.52169e-06	5.59831	367	3442	106	21031	IGF1	TFAP2B	ARFIP1	CFTR	CANX	SOX4	AP1G1	KLF7	REST	TCF7L2	PAFAH1B1	LRRC8A	RFX3	IL1A	ACSL4	PLCB1	CD2AP	MIA3	ENY2	CLOCK	SLC12A2	CAMK2G	OPRM1	NEO1	GCG	WLS	SEC24A	PRKAR1A	RAB11B	HNF4A	PDX1	SYT7	PCSK1	M6PR	TMEM167A	SIDT2	ADAM9	AACS	FKBP1B	ISL1
GO:BP	regulation of lipid localization	GO:1905952	false	0.000209998	3.67779	162	3442	54	21031	MSR1	CAV1	ACSL1	TMEM30A	IL1A	ITGAV	ACSL4	OSBPL6	SCP2	PTCH1	MIF	TRIAP1	ABCA2	SEC24A	ZDHHC8	KDM5B	PARK2	SPP1	ABCA3	IL6	CYP19A1	SHH	ABCA12	ABCA5	PTGES	ABCA8	ABCA7	POMC	NTSR1	PLTP	REN	LRAT	NFKBIA	LRP1	GDF9	P2RX4	LIPG	PPARA	ABCG8	PLA2G10
GO:BP	amide transport	GO:0042886	false	0.00245063	2.61072	319	3442	86	21031	TFAP2B	CFTR	SOX4	KLF7	REST	TCF7L2	LRRC8A	RFX3	PSAP	ACSL4	PLCB1	ENY2	CLOCK	CAMK2G	CHD7	GCG	AIMP1	ABCA2	PRKAR1A	RAB11B	HNF4A	PDX1	SYT7	RASL10B	SLC16A2	SIDT2	SGPP1	AACS	VAPA	FKBP1B	ISL1	SLC7A11	ADCY8	TIAM1	ABCC5	PTPRN2	BIRC5	PARK2	FOXO1	IL6
GO:BP	locomotory behavior	GO:0007626	false	0.00288571	2.53975	214	3442	63	21031	ARRDC3	NR4A2	PBX3	SOBP	TSC1	MECP2	CCND2	PAFAH1B1	ATP7A	GRM5	CLCN3	PUM1	NCOA2	GLRB	SCN1A	CALB1	GIGYF2	TMBIM4	CHD7	PAK5	PTEN	TAL1	ABCA2	SOD2	EGR1	SHANK3	ZMPSTE24	SHANK2	ZDHHC8	ADCY8	LMX1A	PARK2	EPHA4	LRRK2	FOXA2	DBH	GRIN2D	ABAT	DMBX1	SNCG
GO:BP	substrate adhesion-dependent cell spreading	GO:0034446	false	0.0049274	2.30738	101	3442	36	21031	ANTXR1	NRP1	CRKL	CRK	ST6GAL1	SPRY4	ITGAV	PTK2	SRCIN1	FERMT2	RAC1	BVES	FN1	LPXN	RAC3	RCC2	SRGAP2	BRAF	GBP1	MERTK	EFNA1	TACSTD2	NTN4	UNC13D	EPHA1	KANK1	EFNA5	OLFM4	PXN	LAMA5	DAB2	LAMB1	CDC42	FZD7	PIK3R1	RAB1A
GO:BP	tissue migration	GO:0090130	false	1.22308e-05	4.91254	313	3442	92	21031	EMP2	SP1	BMPR2	ARHGAP5	NR2F2	ATP2B4	NRP1	SASH1	MECP2	EGR3	FOXP1	ZEB2	TGFBR2	SPRED1	ROBO1	PTK2	MIA3	PKN2	NF1	KITLG	RAB11A	RAC1	PTEN	AKT3	FBXW7	LPXN	MMRN2	MAPRE2	ADAM9	ROCK1	MET	GATA2	LRG1	EFNA1	RHOB	KLF4	JUP	VEGFA	FGF16	ITGB2
GO:BP	tissue remodeling	GO:0048771	false	0.000879861	3.05559	177	3442	56	21031	BMPR2	FOXC1	NPR3	CAV1	MMP2	TP53	LEPR	IL1A	ATP7A	NF1	CHD7	TMEM64	SYT7	SLC4A2	TRAF6	HOXA3	IGFBP5	NOTCH2	ROCK1	JAG1	SPP1	IL6	MMP14	RSPO3	SFRP1	FGF8	DBH	GDF5	NOS3	CTHRC1	LIPA	LIF	ACVR2B	PTH	CCR2	NDP	PML	EGFR	ACE	EFNA2
[truncated: 1,137 more columns]

## Sheet: Angiogenesis
source	term_name	term_id	highlighted	adjusted_p_value	negative_log10_of_adjusted_p_value	term_size	query_size	intersection_size	effective_domain_size	intersections
GO:BP	blood vessel development	GO:0001568	false	2.4939e-19	18.6031	721	3442	222	21031	EMP2	NRXN1	SP1	ANTXR1	BMPR2	FOXC1	THSD7A	QKI	NPR3	TFAP2B	NR2F2	RORA	CDH2	ATP2B4	EIF2AK3	CAV1	ACVR1	RASA1	RAP1A	MTDH	EREG	MAPK1	SOX4	HEY1	NRP1	SASH1	CRKL	FMNL3	MECP2	MMP2	EGR3	COL8A2	NTRK2	NRCAM	TCF7L2	FZD5	LEPR	IL1A	TGFBR2	RAPGEF2
GO:BP	vasculature development	GO:0001944	false	2.5361e-19	18.5958	752	3442	229	21031	EMP2	NRXN1	SP1	ANTXR1	BMPR2	FOXC1	THSD7A	QKI	NPR3	TFAP2B	NR2F2	RORA	CDH2	ATP2B4	EIF2AK3	CAV1	ACVR1	RASA1	RAP1A	MTDH	EREG	MAPK1	SOX4	HEY1	NRP1	SASH1	CRKL	FMNL3	MECP2	MMP2	EGR3	COL8A2	PTPN14	NTRK2	NRCAM	TCF7L2	FZD5	LEPR	IL1A	BMP2
GO:BP	blood vessel morphogenesis	GO:0048514	false	2.116e-17	16.6745	625	3442	195	21031	EMP2	NRXN1	SP1	FOXC1	THSD7A	QKI	NPR3	TFAP2B	NR2F2	RORA	CDH2	ATP2B4	EIF2AK3	CAV1	ACVR1	RASA1	RAP1A	MTDH	EREG	SOX4	HEY1	NRP1	SASH1	FMNL3	MECP2	MMP2	EGR3	COL8A2	NTRK2	NRCAM	FZD5	LEPR	IL1A	TGFBR2	RAPGEF2	SPRED1	HOXB3	ITGAV	TAFA5	ROBO1
GO:BP	blood circulation	GO:0008015	false	2.1484e-08	7.66788	507	3442	143	21031	EMP2	ATP2B1	BMPR2	ATP1B1	FOXC1	ANK2	NPR3	NR2F2	DLG1	CALM2	HTR7	CELF2	ATP2B4	CAV1	KAT2B	ITGA1	MECP2	SCN3B	MMP2	ATP1B2	SLC6A4	TJP3	DOCK4	ZEB2	OCLN	TMEM161B	ZDHHC21	P2RY1	THRB	FERMT2	SCN1A	CHD7	SHOX2	AR	BVES	ITGA9	SOD2	RASL10B	GATA6	TJP1
GO:BP	endothelial cell differentiation	GO:0045446	false	5.8564e-05	4.23237	113	3442	43	21031	RAP2C	BMPR2	NR2F2	MSN	ACVR1	RAP1A	HEY1	NRP1	TJP3	RAPGEF2	PLCB1	ZDHHC21	COL27A1	RDX	TJP1	VEZF1	ROCK1	JAG1	MET	VEGFA	KDR	CDH5	FZD1	CLDN1	PDE2A	KDM6B	HAPLN2	DLL1	ROBO4	LIPA	PROX1	ICAM1	IKBKB	ACVR2B	PDE4D	NDP	ZEB1	SOX18	CLIC4	F11R
GO:BP	regulation of vasculature development	GO:1901342	false	8.9434e-05	4.0485	293	3442	85	21031	EMP2	SP1	FOXC1	QKI	ATP2B4	MTDH	NRP1	SASH1	MECP2	IL1A	TGFBR2	SPRED1	TAFA5	GTF2I	VEGFD	SEMA6A	SLC12A2	NF1	AKT3	CEMIP2	STAT3	GATA6	TJP1	ISL1	ROCK1	CCR3	GATA2	LRG1	EFNA1	EGLN1	CHRNA7	RHOB	KLF4	JUP	VEGFA	IL6	ITGB2	KDR	ANGPT4	SFRP1
GO:BP	endothelial cell development	GO:0001885	false	0.0114258	1.94211	65	3442	26	21031	RAP2C	MSN	RAP1A	TJP3	RAPGEF2	PLCB1	ZDHHC21	COL27A1	RDX	TJP1	VEZF1	ROCK1	MET	VEGFA	CDH5	CLDN1	PDE2A	HAPLN2	ROBO4	ICAM1	IKBKB	PDE4D	SOX18	CLIC4	F11R	RAPGEF3
GO:BP	vasculogenesis	GO:0001570	false	0.0327164	1.48523	84	3442	30	21031	EMP2	QKI	CAV1	RASA1	RAP1A	HEY1	NRP1	NTRK2	TGFBR2	RAPGEF2	SPRED1	ITGAV	ZFP36L1	FBXW7	HIF1AN	WNT7B	VEGFA	KDR	SHH	TEAD2	CITED2	CUL7	ZMIZ1	RASIP1	TBX5	SOX18	ITGB8	ASB4	SOX17	RIN2
GO:BP	positive regulation of angiogenesis	GO:0045766	false	0.0328054	1.48405	165	3442	49	21031	EMP2	SP1	MTDH	NRP1	SASH1	IL1A	TGFBR2	VEGFD	AKT3	STAT3	GATA6	TJP1	ISL1	CCR3	GATA2	LRG1	CHRNA7	RHOB	KLF4	JUP	VEGFA	ITGB2	KDR	ANGPT4	CDH5	CXCR2	CCL24	CYSLTR1	TERT	EPHA1	HMOX1	NOS3	DLL1	SMOC2	BRCA1	ZC3H12A	PTK2B	ITGB8	SLC39A12	IL8
GO:BP	regulation of endothelial cell migration	GO:0010594	false	0.00915833	2.03818	167	3442	51	21031	EMP2	SP1	NR2F2	ATP2B4	NRP1	SASH1	MECP2	FOXP1	SPRED1	PTK2	NF1	RAC1	AKT3	FBXW7	MMRN2	MET	GATA2	EFNA1	RHOB	KLF4	JUP	VEGFA	FGF16	KDR	ANGPT4	SH3BP1	SERPINF1	APOH	RGCC	NRP2	PIK3C2A	HMOX1	VASH1	PTGS2	NOS3	P2RX4	SMOC2	PROX1	MEOX2	FGF4
GO:BP	circulatory system process	GO:0003013	false	1.7808e-12	11.7494	592	3442	174	21031	EMP2	ATP2B1	BMPR2	ATP1B1	FOXC1	ANK2	NPR3	NR2F2	DLG1	CALM2	HTR7	SLC38A2	CELF2	ATP2B4	CAV1	KAT2B	ITGA1	SLC5A3	MECP2	SCN3B	MMP2	AKAP13	SLC4A4	ATP1B2	SLC6A4	TJP3	LEPR	DOCK4	ZEB2	WWTR1	OCLN	SLC2A13	TMEM161B	ZDHHC21	P2RY1	THRB	SLC12A2	FERMT2	SLC16A7	SCN1A
GO:BP	vascular process in circulatory system	GO:0003018	false	1.5168e-08	7.81907	271	3442	90	21031	ATP2B1	BMPR2	FOXC1	HTR7	SLC38A2	ATP2B4	CAV1	KAT2B	ITGA1	SLC5A3	MMP2	SLC4A4	ATP1B2	SLC6A4	TJP3	LEPR	DOCK4	ZEB2	OCLN	SLC2A13	ZDHHC21	P2RY1	SLC12A2	FERMT2	SLC16A7	SLC38A1	ABCA2	ITGA9	SOD2	SLC7A5	SLC2A1	TJP1	SLC16A2	SLC7A1	ROCK1	ABCC5	ADCY6	ECE1	HRH2	VEGFA
GO:BP	regulation of angiogenesis	GO:0045765	false	3.7669e-05	4.42401	288	3442	85	21031	EMP2	SP1	FOXC1	QKI	ATP2B4	MTDH	NRP1	SASH1	MECP2	IL1A	TGFBR2	SPRED1	TAFA5	GTF2I	VEGFD	SEMA6A	SLC12A2	NF1	AKT3	CEMIP2	STAT3	GATA6	TJP1	ISL1	ROCK1	CCR3	GATA2	LRG1	EFNA1	EGLN1	CHRNA7	RHOB	KLF4	JUP	VEGFA	IL6	ITGB2	KDR	ANGPT4	SFRP1
GO:BP	blood vessel endothelial cell migration	GO:0043534	false	0.00057198	3.24262	117	3442	42	21031	EMP2	SP1	ATP2B4	NRP1	MECP2	EGR3	SPRED1	ROBO1	MIA3	NF1	AKT3	FBXW7	MMRN2	GATA2	EFNA1	KLF4	JUP	VEGFA	KDR	ANGPT4	SH3BP1	CDH5	RGCC	PIK3C2A	HMOX1	VASH1	PTGS2	NOS3	P2RX4	EPHB4	MEOX2	ANXA1	MAP2K5	SOX18	NR4A1	PTK2B	CLEC14A	VEGFC	AGTR2	HMGB1
GO:BP	endothelial cell migration	GO:0043542	false	0.00143073	2.84444	219	3442	65	21031	EMP2	SP1	NR2F2	ATP2B4	NRP1	SASH1	MECP2	EGR3	FOXP1	ZEB2	SPRED1	ROBO1	PTK2	MIA3	NF1	RAC1	AKT3	FBXW7	LPXN	MMRN2	MET	GATA2	EFNA1	RHOB	KLF4	JUP	VEGFA	FGF16	ITGB2	KDR	ANGPT4	SH3BP1	SERPINF1	CDH5	PIK3CA	APOH	PLXND1	RGCC	NRP2	PIK3C2A
GO:BP	vascular transport	GO:0010232	false	0.0026333	2.5795	87	3442	33	21031	SLC38A2	ATP2B4	SLC5A3	SLC4A4	ATP1B2	LEPR	SLC2A13	SLC12A2	SLC16A7	SLC38A1	ABCA2	SLC7A5	SLC2A1	SLC16A2	SLC7A1	ABCC5	SLC4A8	SLC1A4	SLC6A9	ABCC3	SLC22A2	LRP1	SLC27A1	SLC2A3	ATP8A1	SLC2A10	SLC1A1	SLC5A1	CD36	SLC2A4	SLC6A6	AVPR1B	ABCG2
GO:BP	regulation of blood circulation	GO:1903522	false	0.0105228	1.97787	254	3442	70	21031	ATP2B1	BMPR2	ATP1B1	ANK2	DLG1	CALM2	CELF2	ATP2B4	CAV1	SCN3B	MMP2	ATP1B2	DOCK4	TMEM161B	ZDHHC21	THRB	SHOX2	BVES	ITGA9	CALM1	ZMPSTE24	FKBP1B	ISL1	KCNH2	MEF2A	ECE1	SCN1B	HRH2	JUP	TRDN	PDE5A	TACR3	DMPK	DBH	TGFB2	TRPM4	CLIC2	CHRM2	TBXAS1	HRC
GO:BP	blood vessel remodeling	GO:0001974	false	0.0217822	1.6619	45	3442	20	21031	BMPR2	FOXC1	NPR3	ATP7A	CHD7	HOXA3	JAG1	RSPO3	FGF8	DBH	NOS3	LIF	ACVR2B	CCR2	NDP	ACE	FGF10	CST3	MDM2	AGTR2
GO:BP	regulation of blood vessel endothelial cell migration	GO:0043535	false	0.0247563	1.60631	91	3442	32	21031	SP1	ATP2B4	NRP1	MECP2	SPRED1	NF1	AKT3	FBXW7	MMRN2	GATA2	EFNA1	KLF4	JUP	VEGFA	KDR	ANGPT4	SH3BP1	RGCC	PIK3C2A	HMOX1	VASH1	PTGS2	NOS3	P2RX4	MEOX2	ANXA1	MAP2K5	VEGFC	AGTR2	HMGB1	ETS1	THBS1
[truncated: 189 more columns]

## Sheet: Immune System
source	term_name	term_id	highlighted	adjusted_p_value	negative_log10_of_adjusted_p_value	term_size	query_size	intersection_size	effective_domain_size	intersections
GO:BP	immune system process	GO:0002376	false	9.8446e-13	12.0068	2776	3442	606	21031	EMP2	KIF13B	JARID2	YWHAZ	BMI1	CNOT7	UBE2K	LY75	ATP1B1	OTUD4	IGF1	QKI	KLK7	ACVR2A	DLG1	NDRG1	DNAJB9	CTC1	RORA	CREB1	TMEM33	PCBP2	MSN	CAV1	CADM1	SH2B3	ITGA1	CD22	IRF6	CDK6	EREG	KLF13	MAPK1	SOX4	TSC1	KMT5B	CRKL	IGF1R	RBFOX2	CRK
GO:BP	leukocyte activation	GO:0045321	false	4.3175e-10	9.36477	946	3442	241	21031	EMP2	KIF13B	BMI1	IGF1	DLG1	NDRG1	DNAJB9	RORA	MSN	CAV1	CD22	CDK6	SOX4	TSC1	KMT5B	AP1G1	EGR3	BCL6	CD276	TP53	CDKN1A	TNFRSF21	HLA-DRB5	FZD5	FOXP1	LRRC8A	KMT2A	LEPR	IL1A	TGFBR2	ZBTB1	ATP7A	FGL2	SOCS6	RIPK2	CUL4A	CAMK4	SLAMF6	ZFP36L2	TOP2B
GO:BP	T cell differentiation	GO:0030217	false	4.8256e-09	8.31645	308	3442	100	21031	BMI1	RORA	CDK6	SOX4	TSC1	EGR3	BCL6	TP53	FZD5	FOXP1	KMT2A	LEPR	IL1A	TGFBR2	ZBTB1	ATP7A	FGL2	RIPK2	CAMK4	SLAMF6	ZFP36L2	ZFP36L1	MALT1	CHD7	SMARCD2	ENTPD7	ARID1A	STAT3	SLC4A2	EGR1	SMARCD1	SP3	SMARCA4	BRAF	GBA	SMARCA2	AP3B1	RUNX2	KLRC1	JAG2
GO:BP	positive regulation of immune system process	GO:0002684	false	5.6471e-08	7.24818	1054	3442	254	21031	BMI1	UBE2K	OTUD4	IGF1	KLK7	DNAJB9	CREB1	PCBP2	CAV1	CADM1	CD22	EREG	MAPK1	SOX4	KMT5B	CRKL	AP1G1	EGR3	BCL6	CD276	CDKN1A	TNFRSF21	HLA-DRB5	FZD5	FOXP1	IL1A	TGFBR2	ZBTB1	RBM47	PUM1	KLHL6	SH2D1A	RIPK2	USP15	PTK2	KHDRBS1	ZDHHC5	MIA3	SLAMF6	VEGFD
GO:BP	lymphocyte differentiation	GO:0030098	false	9.9482e-08	7.00225	434	3442	125	21031	BMI1	DNAJB9	RORA	CDK6	SOX4	TSC1	EGR3	BCL6	TP53	FZD5	FOXP1	LRRC8A	KMT2A	LEPR	IL1A	TGFBR2	ZBTB1	ATP7A	FGL2	RIPK2	CAMK4	SLAMF6	ZFP36L2	TOP2B	ZFP36L1	MALT1	CHD7	SMARCD2	TPD52	ENTPD7	ARID1A	STAT3	SLC4A2	EGR1	NOTCH2	SMARCD1	SP3	SMARCA4	BRAF	GBA
GO:BP	T cell activation	GO:0042110	false	1.0904e-07	6.96243	555	3442	151	21031	KIF13B	BMI1	IGF1	DLG1	RORA	MSN	CAV1	CDK6	SOX4	TSC1	EGR3	BCL6	CD276	TP53	TNFRSF21	HLA-DRB5	FZD5	FOXP1	KMT2A	LEPR	IL1A	TGFBR2	ZBTB1	ATP7A	FGL2	SOCS6	RIPK2	CUL4A	CAMK4	SLAMF6	ZFP36L2	ZFP36L1	MALT1	CHD7	KITLG	SMARCD2	CYRIB	IGF2	ENTPD7	PRKAR1A
GO:BP	lymphocyte activation	GO:0046649	false	4.3591e-07	6.3606	783	3442	196	21031	EMP2	KIF13B	BMI1	IGF1	DLG1	DNAJB9	RORA	MSN	CAV1	CD22	CDK6	SOX4	TSC1	KMT5B	AP1G1	EGR3	BCL6	CD276	TP53	CDKN1A	TNFRSF21	HLA-DRB5	FZD5	FOXP1	LRRC8A	KMT2A	LEPR	IL1A	TGFBR2	ZBTB1	ATP7A	FGL2	SOCS6	RIPK2	CUL4A	CAMK4	SLAMF6	ZFP36L2	TOP2B	ZFP36L1
GO:BP	regulation of leukocyte differentiation	GO:1902105	false	5.9005e-07	6.22911	323	3442	98	21031	QKI	CREB1	CDK6	SOX4	EGR3	BCL6	FOXP1	TGFBR2	ZBTB1	FGL2	RIPK2	CUL4A	CAMK4	ZFP36L2	ZFP36L1	MALT1	NF1	KITLG	SMARCD2	TMEM64	TAL1	FBXW7	FBN1	ARID1A	SLC4A2	TRAF6	CEBPB	NOTCH2	SMARCD1	SMARCA4	BRAF	CCR1	SMARCA2	RB1	GATA2	AP3B1	IL17A	ROR2	SOX13	TRIB1
GO:BP	leukocyte cell-cell adhesion	GO:0007159	false	2.3071e-06	5.63694	403	3442	114	21031	BMI1	IGF1	DLG1	MSN	CAV1	SOX4	NFAT5	EGR3	BCL6	CD276	TNFRSF21	HLA-DRB5	IL1A	TGFBR2	ZBTB1	FGL2	SOCS6	RIPK2	ZDHHC21	MIA3	ADD2	MALT1	KITLG	SMARCD2	CYRIB	IGF2	PRKAR1A	ARID1A	ABL2	SLC4A2	TRAF6	CEBPB	SMARCD1	SMARCA4	SLC7A1	SMARCA2	NR4A3	ROCK1	EFNB1	AP3B1
GO:BP	regulation of leukocyte activation	GO:0002694	false	2.1514e-05	4.66728	561	3442	144	21031	BMI1	IGF1	DLG1	RORA	CAV1	CD22	SOX4	KMT5B	EGR3	BCL6	CD276	CDKN1A	TNFRSF21	HLA-DRB5	IL1A	TGFBR2	ZBTB1	FGL2	SOCS6	RIPK2	CAMK4	ZFP36L2	ZFP36L1	SYT11	MALT1	LRFN5	MIF	KITLG	SMARCD2	CYRIB	IGF2	FN1	PRKAR1A	ARID1A	ABL2	SLC4A2	TRAF6	CEBPB	SMARCD1	SMARCA4
GO:BP	leukocyte migration	GO:0050900	false	2.7746e-05	4.5568	396	3442	109	21031	EMP2	MSN	ITGA1	MAPK1	CRKL	CRK	MMP2	CXCL9	PAFAH1B1	IL1A	PLCB1	PTK2	MIA3	VEGFD	ADD2	SLC12A2	NF1	MIF	KITLG	RAC1	AIMP1	SWAP70	ITGA9	ABL2	RAC3	CCL16	OXSR1	GBA	CCR1	ROCK1	IL17A	CCL15	ROR2	VEGFA	IL6	DAPK2	MMP14	ITGB2	CSF1	CYP19A1
GO:BP	regulation of leukocyte cell-cell adhesion	GO:1903037	false	3.4947e-05	4.45659	365	3442	102	21031	BMI1	IGF1	DLG1	CAV1	SOX4	NFAT5	EGR3	BCL6	CD276	TNFRSF21	HLA-DRB5	IL1A	TGFBR2	ZBTB1	FGL2	SOCS6	RIPK2	ZDHHC21	MIA3	MALT1	KITLG	SMARCD2	CYRIB	IGF2	PRKAR1A	ARID1A	ABL2	SLC4A2	TRAF6	CEBPB	SMARCD1	SMARCA4	SLC7A1	SMARCA2	NR4A3	EFNB1	AP3B1	KLF4	SOX13	IL6
GO:BP	regulation of immune response	GO:0050776	false	0.00063115	3.19987	881	3442	201	21031	YWHAZ	CNOT7	UBE2K	OTUD4	KLK7	PCBP2	CAV1	CADM1	CD22	EREG	MAPK1	KMT5B	CRKL	CRK	AP1G1	BCL6	CD276	TNFRSF21	HLA-DRB5	FZD5	FOXP1	ZBTB1	RBM47	FGL2	PUM1	KLHL6	SH2D1A	RIPK2	USP15	PTK2	KHDRBS1	ZDHHC5	SLAMF6	C9	MALT1	GIGYF2	PTPRD	N4BP1	RNF185	IPO5
GO:BP	regulation of T cell activation	GO:0050863	false	0.00097848	3.00945	374	3442	99	21031	BMI1	IGF1	DLG1	CAV1	SOX4	EGR3	BCL6	CD276	TNFRSF21	HLA-DRB5	IL1A	TGFBR2	ZBTB1	FGL2	SOCS6	RIPK2	CAMK4	MALT1	KITLG	SMARCD2	CYRIB	IGF2	PRKAR1A	ARID1A	ABL2	SLC4A2	TRAF6	CEBPB	SMARCD1	SMARCA4	SLC7A1	BRAF	SMARCA2	EFNB1	AP3B1	SOX13	IL6	TNFSF9	TNFRSF9	SHH
GO:BP	regulation of lymphocyte activation	GO:0051249	false	0.00120162	2.92023	497	3442	124	21031	BMI1	IGF1	DLG1	CAV1	CD22	SOX4	KMT5B	EGR3	BCL6	CD276	CDKN1A	TNFRSF21	HLA-DRB5	IL1A	TGFBR2	ZBTB1	FGL2	SOCS6	RIPK2	CAMK4	ZFP36L2	ZFP36L1	MALT1	MIF	KITLG	SMARCD2	CYRIB	IGF2	PRKAR1A	ARID1A	ABL2	SLC4A2	TRAF6	CEBPB	SMARCD1	SMARCA4	SLC7A1	BRAF	DCAF15	SMARCA2
GO:BP	myeloid leukocyte migration	GO:0097529	false	0.00144054	2.84148	237	3442	69	21031	EMP2	ITGA1	MAPK1	MMP2	CXCL9	PAFAH1B1	IL1A	PLCB1	PTK2	VEGFD	NF1	MIF	KITLG	RAC1	SWAP70	ITGA9	RAC3	CCL16	CCR1	IL17A	CCL15	ROR2	VEGFA	IL6	DAPK2	MMP14	ITGB2	CSF1	CYP19A1	RARRES2	DEFB104A	PLA2G7	LBP	CXCR2	TGFB2	CCL26	CXCR1	CCL25	CD99L2	CCL24
GO:BP	inflammatory response	GO:0006954	false	0.00152044	2.81803	829	3442	189	21031	LY75	IGF1	PER1	RORA	ACVR1	CXCL9	BCL6	KPNA6	FOXP1	SPATA2	IL1A	BMP2	ZEB2	SCN9A	TXNIP	RIPK2	CAMK4	ACER3	CLOCK	SYT11	CDO1	LRFN5	ATRN	MIF	RAC1	SEMA7A	AIMP1	FN1	OTULIN	STAT3	NKIRAS2	CCL16	MAPK13	CEBPB	NDST1	NOTCH2	TBK1	GBA	CCR1	ISL1
GO:BP	regulation of myeloid leukocyte differentiation	GO:0002761	false	0.00204758	2.68876	126	3442	43	21031	QKI	CREB1	CDK6	FOXP1	CUL4A	CAMK4	ZFP36L1	NF1	KITLG	TMEM64	TAL1	FBXW7	FBN1	TRAF6	CEBPB	NOTCH2	CCR1	RB1	GATA2	IL17A	ROR2	TRIB1	MAFB	CSF1	TFE3	SFRP1	IL5	LILRB4	LRRC17	MYC	LIF	IL4	TLR4	RBP1	DCSTAMP	IAPP	CD101	FOS	TMEM178A	CTNNBIP1
GO:BP	positive regulation of leukocyte differentiation	GO:1902107	false	0.00270839	2.56729	187	3442	57	21031	CREB1	SOX4	EGR3	BCL6	TGFBR2	ZBTB1	RIPK2	ZFP36L1	MALT1	KITLG	SMARCD2	TMEM64	ARID1A	TRAF6	NOTCH2	SMARCD1	SMARCA4	CCR1	SMARCA2	RB1	AP3B1	IL17A	ROR2	SOX13	TRIB1	MMP14	CSF1	TNFSF9	SHH	FOXO3	LGALS9	AP3D1	IL5	CD27	CD46	ZMIZ1	LILRB4	TESPA1	RASGRP1	CCL19
GO:BP	positive regulation of leukocyte cell-cell adhesion	GO:1903039	false	0.00352129	2.4533	270	3442	75	21031	BMI1	IGF1	CAV1	SOX4	NFAT5	EGR3	BCL6	CD276	HLA-DRB5	IL1A	TGFBR2	ZBTB1	RIPK2	MALT1	KITLG	SMARCD2	CYRIB	IGF2	ARID1A	ABL2	TRAF6	SMARCD1	SMARCA4	SLC7A1	SMARCA2	NR4A3	EFNB1	AP3B1	SOX13	IL6	ITGB2	TNFSF9	PTAFR	SHH	MAP3K8	IL6ST	KLRK1	FOXO3	LGALS9	PIK3CA
GO:BP	regulation of T cell differentiation	GO:0045580	false	0.00461417	2.33591	181	3442	55	21031	SOX4	EGR3	BCL6	TGFBR2	ZBTB1	FGL2	RIPK2	CAMK4	MALT1	SMARCD2	ARID1A	SLC4A2	SMARCD1	SMARCA4	BRAF	SMARCA2	AP3B1	SOX13	TNFSF9	SHH	FOXO3	IL27	LGALS9	DTX1	AP3D1	JAK3	SLC46A2	CD27	CD46	ZMIZ1	LILRB4	TESPA1	RASGRP1	CCL19	SPINK5	IL4	CCR2	ASCL2	ZEB1	IL7
GO:BP	regulation of lymphocyte differentiation	GO:0045619	false	0.00529946	2.27577	213	3442	62	21031	SOX4	EGR3	BCL6	TGFBR2	ZBTB1	FGL2	RIPK2	CAMK4	ZFP36L2	ZFP36L1	MALT1	SMARCD2	ARID1A	SLC4A2	SMARCD1	SMARCA4	BRAF	SMARCA2	AP3B1	SOX13	MMP14	TNFSF9	SHH	SFRP1	FOXO3	IL27	LGALS9	DTX1	AP3D1	JAK3	SLC46A2	CD27	CD46	ZMIZ1	LILRB4	TESPA1	RASGRP1	CCL19	SPINK5	IL4
GO:BP	positive regulation of T cell activation	GO:0050870	false	0.00734632	2.13393	247	3442	69	21031	BMI1	IGF1	CAV1	SOX4	EGR3	BCL6	CD276	HLA-DRB5	IL1A	TGFBR2	ZBTB1	RIPK2	MALT1	KITLG	SMARCD2	CYRIB	IGF2	ARID1A	ABL2	TRAF6	SMARCD1	SMARCA4	SLC7A1	SMARCA2	EFNB1	AP3B1	SOX13	IL6	TNFSF9	SHH	MAP3K8	IL6ST	KLRK1	FOXO3	LGALS9	PIK3CA	IGFBP2	AP3D1	LCK	CD27
GO:BP	regulation of leukocyte migration	GO:0002685	false	0.00920007	2.03621	230	3442	65	21031	MSN	MAPK1	CRKL	CRK	IL1A	PLCB1	PTK2	MIA3	VEGFD	NF1	MIF	KITLG	RAC1	SWAP70	ABL2	RAC3	OXSR1	CCR1	VEGFA	IL6	DAPK2	MMP14	CSF1	CYP19A1	RARRES2	PTAFR	KLRK1	LGALS9	PLA2G7	LBP	CXCR2	FUT9	CCL25	CD99L2	CCL24	ITGA2	HMOX1	IL33	CCL20	P2RX4
GO:BP	T cell differentiation involved in immune response	GO:0002292	false	0.0108322	1.96528	84	3442	31	21031	RORA	TSC1	BCL6	FOXP1	KMT2A	ATP7A	FGL2	RIPK2	SLAMF6	MALT1	ENTPD7	STAT3	IL6	STAT6	IL6ST	IL27	LGALS9	JAK3	CD46	CCL19	IL4	ASCL2	ANXA1	ZC3H12A	ZBTB7B	RORC	NFKBIZ	RC3H1	HMGB1	MYB	SPN
GO:BP	positive regulation of immune response	GO:0050778	false	0.0116527	1.93357	718	3442	163	21031	UBE2K	OTUD4	KLK7	PCBP2	CAV1	CADM1	CD22	EREG	MAPK1	KMT5B	CRKL	AP1G1	CD276	TNFRSF21	HLA-DRB5	FZD5	FOXP1	ZBTB1	RBM47	PUM1	KLHL6	SH2D1A	RIPK2	USP15	PTK2	KHDRBS1	ZDHHC5	SLAMF6	C9	MALT1	RNF185	IPO5	EIF2B1	CYRIB	EIF2B5	PAK1	OTULIN	LPXN	RPS6KA3	MED1
GO:BP	myeloid leukocyte activation	GO:0002274	false	0.0155862	1.80726	238	3442	66	21031	NDRG1	RORA	FOXP1	TGFBR2	CAMK4	SYT11	LRFN5	MIF	FN1	CD93	TRAF6	NOTCH2	ADAM9	NR4A3	GATA2	DNASE1L3	IL6	ITGB2	CSF1	PTAFR	KMT2E	LRRK2	LDLR	GAB2	LGALS9	LBP	PJA2	UNC13D	NR1D1	CXCR2	UBD	PRG3	C1QA	PTGDS	SPACA3	BATF2	KIT	IL33	TSLP	LILRB4
GO:BP	CD4-positive, alpha-beta T cell differentiation involved in immune response	GO:0002294	false	0.0240513	1.61886	75	3442	28	21031	RORA	BCL6	FOXP1	KMT2A	ATP7A	RIPK2	SLAMF6	MALT1	ENTPD7	STAT3	IL6	STAT6	IL6ST	IL27	LGALS9	JAK3	CCL19	IL4	ASCL2	ANXA1	ZC3H12A	ZBTB7B	RORC	NFKBIZ	RC3H1	HMGB1	MYB	SPN
GO:BP	activation of immune response	GO:0002253	false	0.0248359	1.60492	531	3442	125	21031	OTUD4	PCBP2	CAV1	CD22	MAPK1	CRKL	CD276	TNFRSF21	FOXP1	PUM1	KLHL6	SH2D1A	RIPK2	USP15	PTK2	KHDRBS1	ZDHHC5	C9	MALT1	IPO5	EIF2B1	EIF2B5	PAK1	OTULIN	LPXN	RPS6KA3	TRAF6	PRKCH	CREBBP	WDFY1	TBK1	BRAF	PPP6C	NR4A3	ESR1	GBP1	AP3B1	CACNB3	KLRC1	CD14
GO:BP	alpha-beta T cell differentiation	GO:0046632	false	0.029013	1.53741	125	3442	40	21031	RORA	BCL6	FOXP1	KMT2A	TGFBR2	ATP7A	RIPK2	SLAMF6	MALT1	ENTPD7	STAT3	SLC4A2	BRAF	AP3B1	IL6	STAT6	SHH	IL6ST	IL27	LGALS9	AP3D1	JAK3	LILRB4	CCL19	IL4	ASCL2	ANXA1	ZC3H12A	ZBTB7B	RORC	ATF2	NFKBIZ	RC3H1	RUNX1	HMGB1	BCL11B	PRDM1	MYB	ITPKB	SPN
GO:BP	alpha-beta T cell activation involved in immune response	GO:0002287	false	0.0321761	1.49247	76	3442	28	21031	RORA	BCL6	FOXP1	KMT2A	ATP7A	RIPK2	SLAMF6	MALT1	ENTPD7	STAT3	IL6	STAT6	IL6ST	IL27	LGALS9	JAK3	CCL19	IL4	ASCL2	ANXA1	ZC3H12A	ZBTB7B	RORC	NFKBIZ	RC3H1	HMGB1	MYB	SPN
GO:BP	alpha-beta T cell differentiation involved in immune response	GO:0002293	false	0.0321761	1.49247	76	3442	28	21031	RORA	BCL6	FOXP1	KMT2A	ATP7A	RIPK2	SLAMF6	MALT1	ENTPD7	STAT3	IL6	STAT6	IL6ST	IL27	LGALS9	JAK3	CCL19	IL4	ASCL2	ANXA1	ZC3H12A	ZBTB7B	RORC	NFKBIZ	RC3H1	HMGB1	MYB	SPN
GO:BP	immune response	GO:0006955	false	0.0355036	1.44973	1988	3442	393	21031	EMP2	YWHAZ	BMI1	CNOT7	UBE2K	LY75	ATP1B1	OTUD4	KLK7	RORA	TMEM33	PCBP2	CAV1	CADM1	CD22	EREG	MAPK1	TSC1	KMT5B	CRKL	IGF1R	CRK	AP1G1	ST6GAL1	CXCL9	BCL6	CD276	GBP4	TP53	TNFRSF21	BACH2	HLA-DRB5	FZD5	FOXP1	KMT2A	IL1A	ZBTB1	RBM47	ATP7A	FGL2
GO:BP	interleukin-1 beta production	GO:0032611	false	0.0412633	1.38444	93	3442	32	21031	IGF1	FZD5	FOXP1	RIPK2	MALT1	STAT3	EGR1	RAD21	ISL1	IL17A	IL6	NLRC4	LGALS9	SERPINB1	FFAR1	NLRP1	IFI16	TRIM16	LILRB4	JAK2	CCL19	CCR7	NLRP7	PML	TLR4	SMAD3	ZC3H12A	NLRP2	CD36	CD33	LILRA5	FFAR4
GO:BP	regulation of interleukin-1 beta production	GO:0032651	true	0.0412633	1.38444	93	3442	32	21031	IGF1	FZD5	FOXP1	RIPK2	MALT1	STAT3	EGR1	RAD21	ISL1	IL17A	IL6	NLRC4	LGALS9	SERPINB1	FFAR1	NLRP1	IFI16	TRIM16	LILRB4	JAK2	CCL19	CCR7	NLRP7	PML	TLR4	SMAD3	ZC3H12A	NLRP2	CD36	CD33	LILRA5	FFAR4
GO:BP	positive regulation of leukocyte migration	GO:0002687	false	0.0419745	1.37701	153	3442	46	21031	MAPK1	IL1A	PTK2	MIA3	VEGFD	KITLG	RAC1	SWAP70	ABL2	OXSR1	CCR1	VEGFA	IL6	DAPK2	MMP14	CSF1	RARRES2	PTAFR	LGALS9	PLA2G7	LBP	CXCR2	CD99L2	CCL24	ITGA2	CCL20	P2RX4	CCL19	ICAM1	IL4	CCR7	CCR2	ASCL2	TRPV4	PTK2B	ADAM8	IL8	C5AR1	VEGFC	HMGB1
GO:BP	T-helper cell differentiation	GO:0042093	false	0.0420511	1.37622	73	3442	27	21031	RORA	BCL6	FOXP1	KMT2A	ATP7A	RIPK2	SLAMF6	MALT1	ENTPD7	STAT3	IL6	STAT6	IL6ST	IL27	JAK3	CCL19	IL4	ASCL2	ANXA1	ZC3H12A	ZBTB7B	RORC	NFKBIZ	RC3H1	HMGB1	MYB	SPN
GO:BP	regulation of immune system process	GO:0002682	false	7.2366e-16	15.1405	1512	3442	378	21031	YWHAZ	BMI1	CNOT7	UBE2K	OTUD4	IGF1	QKI	KLK7	ACVR2A	DLG1	DNAJB9	RORA	CREB1	PCBP2	MSN	CAV1	CADM1	CD22	CDK6	EREG	KLF13	MAPK1	SOX4	KMT5B	CRKL	RBFOX2	CRK	AP1G1	EGR3	BCL6	CD276	CDKN1A	TNFRSF21	HLA-DRB5	FZD5	FOXP1	IL1A	KAT6A	TGFBR2	ZBTB1
GO:BP	leukocyte differentiation	GO:0002521	false	3.0249e-13	12.5193	627	3442	184	21031	BMI1	QKI	DNAJB9	RORA	CREB1	CDK6	SOX4	TSC1	EGR3	BCL6	TP53	FZD5	PAFAH1B1	FOXP1	LRRC8A	KMT2A	LEPR	IL1A	BMP2	TGFBR2	ZBTB1	ATP7A	FGL2	CBFA2T3	RIPK2	CUL4A	CALCR	CAMK4	SLAMF6	ZFP36L2	TOP2B	ZFP36L1	MALT1	NF1	CHD7	KITLG	SMARCD2	TMEM64	TAL1	TPD52
[truncated: 566 more columns]

## Sheet: Cell cycle and apoptosis
source	term_name	term_id	highlighted	adjusted_p_value	negative_log10_of_adjusted_p_value	term_size	query_size	intersection_size	effective_domain_size	intersections
GO:BP	cell differentiation	GO:0030154	false	2.90276e-64	63.5372	4366	3442	1109	21031	ONECUT2	FNDC3A	ARID4B	BCL7A	EMP2	FBN2	MSR1	KIF13B	RTKN2	JARID2	ERBB4	WDR77	MAF	RAP2C	NRXN1	EN2	BMI1	BMPR2	DCX	KMT2D	MAGI2	FOXC1	YTHDC1	IGF1	SNRK	MAP2	ANK2	THSD7A	HNRNPU	QKI	TFAP2B	NR2F2	NR4A2	ACVR2A	NDRG1	STAU1	DNAJB9	CTC1	RORA	TAOK1
GO:BP	neuron differentiation	GO:0030182	false	8.76042e-29	28.0575	1431	3442	405	21031	ONECUT2	KIF13B	ERBB4	NRXN1	EN2	BMPR2	DCX	MAGI2	MAP2	NR4A2	RORA	TAOK1	ULK2	CREB1	CDH2	NFIB	MYOT	PBX3	KAT2B	ITGA1	SEMA3A	RAP1A	ENAH	PLXNC1	SOX4	TANC2	HEY1	NRP1	VLDLR	CRKL	MYEF2	IGF1R	RBFOX2	ULK1	CRK	DDX6	MECP2	MMP2	ATP1B2	BCL6
GO:BP	positive regulation of cell differentiation	GO:0045597	false	2.12647e-26	25.6723	864	3442	273	21031	EMP2	FBN2	MSR1	BMPR2	FOXC1	IGF1	HNRNPU	QKI	ACVR2A	CREB1	ACVR1	PIM1	RAP1A	PLXNC1	SOX4	NRP1	RPS6KA1	MECP2	EGR3	CXCL9	BCL6	LIN28A	NTRK2	REST	NRCAM	TCF7L2	BCL11A	PAFAH1B1	LRRC8A	RFX3	BMP2	NAP1L1	ZEB2	TGFBR2	ZBTB1	SHOC2	MMD	RAPGEF2	WWTR1	GRM5
GO:BP	cell death	GO:0008219	false	2.61205e-14	13.583	1988	3442	465	21031	EMP2	RTKN2	ERBB4	YWHAZ	EN2	BMI1	BMPR2	FOXC1	PHLDA1	PRKAA2	IGF1	TFAP2B	NR4A2	TAOK1	CREB1	BCL2L2	RYBP	EIF2AK3	PLAGL2	CAV1	CADM1	ACVR1	ITGA1	CSRNP3	PIM1	GLS2	RASA1	MTDH	MAPK1	SOX4	NRP1	CRKL	IGF1R	RPS6KA1	MECP2	MMP2	EGR3	PCDHGC4	PCDHGC5	PCDHGC3
GO:BP	programmed cell death	GO:0012501	false	2.93015e-14	13.5331	1984	3442	464	21031	EMP2	RTKN2	ERBB4	YWHAZ	EN2	BMI1	BMPR2	FOXC1	PHLDA1	PRKAA2	IGF1	TFAP2B	NR4A2	TAOK1	CREB1	BCL2L2	RYBP	EIF2AK3	PLAGL2	CAV1	CADM1	ACVR1	ITGA1	CSRNP3	PIM1	GLS2	RASA1	MTDH	MAPK1	SOX4	NRP1	CRKL	IGF1R	RPS6KA1	MECP2	MMP2	EGR3	PCDHGC4	PCDHGC5	PCDHGC3
GO:BP	apoptotic process	GO:0006915	false	1.53209e-13	12.8147	1913	3442	447	21031	EMP2	RTKN2	ERBB4	YWHAZ	EN2	BMI1	BMPR2	FOXC1	PHLDA1	PRKAA2	IGF1	TFAP2B	NR4A2	TAOK1	CREB1	BCL2L2	RYBP	EIF2AK3	PLAGL2	CAV1	CADM1	ACVR1	ITGA1	CSRNP3	PIM1	GLS2	RASA1	MTDH	MAPK1	SOX4	NRP1	CRKL	IGF1R	RPS6KA1	MECP2	MMP2	EGR3	PCDHGC4	PCDHGC5	PCDHGC3
GO:BP	regulation of programmed cell death	GO:0043067	false	5.72924e-13	12.2419	1506	3442	365	21031	RTKN2	ERBB4	YWHAZ	EN2	BMI1	FOXC1	PHLDA1	PRKAA2	IGF1	TFAP2B	NR4A2	CREB1	BCL2L2	RYBP	EIF2AK3	PLAGL2	CAV1	ACVR1	ITGA1	CSRNP3	PIM1	GLS2	RASA1	MTDH	SOX4	NRP1	IGF1R	RPS6KA1	MECP2	MMP2	EGR3	PCDHGC4	PCDHGC5	PCDHGC3	ST6GAL1	BCL6	NTRK2	CCND2	TP53	CDKN1A
GO:BP	regulation of apoptotic process	GO:0042981	false	3.80027e-12	11.4202	1463	3442	353	21031	RTKN2	ERBB4	YWHAZ	EN2	BMI1	FOXC1	PHLDA1	PRKAA2	IGF1	TFAP2B	NR4A2	CREB1	BCL2L2	RYBP	EIF2AK3	PLAGL2	CAV1	ACVR1	ITGA1	CSRNP3	PIM1	GLS2	RASA1	MTDH	SOX4	NRP1	IGF1R	RPS6KA1	MECP2	MMP2	EGR3	PCDHGC4	PCDHGC5	PCDHGC3	ST6GAL1	BCL6	NTRK2	CCND2	TP53	CDKN1A
GO:BP	cell fate commitment	GO:0045165	false	2.57419e-11	10.5894	290	3442	101	21031	ONECUT2	ERBB4	NR2F2	NFIB	ACVR1	NRP1	CHD4	TP53	TCF7L2	TLX3	BMP2	SOX1	FOXA1	SLAMF6	GAS1	TEAD3	CDC73	SOX2	PTCH1	AR	BMPR1A	TAL1	WNT8B	RAB10	STAT3	GATA6	GAP43	NFIA	NOTCH2	GLIS1	BRAF	ISL1	POU5F1	JAG1	GATA2	RUNX2	WNT9A	POU6F2	JAG2	SOX5
GO:BP	negative regulation of apoptotic process	GO:0043066	false	5.38327e-11	10.269	881	3442	231	21031	RTKN2	ERBB4	YWHAZ	EN2	BMI1	FOXC1	PRKAA2	IGF1	TFAP2B	NR4A2	CREB1	BCL2L2	CAV1	ACVR1	PIM1	RASA1	MTDH	NRP1	IGF1R	RPS6KA1	MECP2	EGR3	PCDHGC4	PCDHGC5	PCDHGC3	ST6GAL1	BCL6	NTRK2	CCND2	TP53	CDKN1A	TCF7L2	FOXP1	MDM4	IL1A	ARF4	ITGAV	FZD3	BECN1	PTK2
GO:BP	mononuclear cell differentiation	GO:1903131	false	1.00371e-09	8.99839	484	3442	142	21031	BMI1	DNAJB9	RORA	CDK6	SOX4	TSC1	EGR3	BCL6	TP53	FZD5	FOXP1	LRRC8A	KMT2A	LEPR	IL1A	TGFBR2	ZBTB1	ATP7A	FGL2	RIPK2	CAMK4	SLAMF6	ZFP36L2	TOP2B	ZFP36L1	MALT1	CHD7	SMARCD2	TPD52	ENTPD7	ARID1A	MED1	STAT3	SLC4A2	TRAF6	EGR1	CEBPB	NOTCH2	SMARCD1	SP3
GO:BP	fat cell differentiation	GO:0045444	false	1.20492e-08	7.91904	237	3442	82	21031	HNRNPU	TFAP2B	NR4A2	RORA	CREB1	PIM1	TRIB3	TBL1XR1	TCF7L2	BMP2	WWTR1	PLCB1	ZFP36L2	CREBL2	NIPBL	MEX3C	FERMT2	ZFP36L1	AXIN2	KLF5	TMEM64	ARID5B	MED1	SOD2	CEBPB	SLC39A13	GLIS1	NR4A3	JAG1	GATA2	LRG1	PNPLA3	KLF4	SOX13	DDIT3	FOXO1	IL6	MAFB	RARRES2	WIF1
GO:BP	epithelial cell differentiation	GO:0030855	false	1.35643e-08	7.8676	740	3442	193	21031	ONECUT2	FNDC3A	ARID4B	ERBB4	WDR77	MAF	RAP2C	BMPR2	MAGI2	FOXC1	NR2F2	CREB1	CDH2	ATRX	NFIB	MSN	CAV1	ACVR1	SPRED2	RAP1A	IRF6	CDK6	EREG	SOX4	HEY1	NRP1	KLF7	TJP3	CDKN1A	FZD5	PAFAH1B1	RFX3	IL1A	PSAP	CCDC88C	BMP2	RAPGEF2	MYO6	WWTR1	SPRED1
GO:BP	cell growth	GO:0016049	false	2.23663e-07	6.65041	499	3442	138	21031	BMPR2	DCX	KMT2D	IGF1	MAP2	ULK2	SEMA3A	NRP1	CRKL	ULK1	CRK	RPS6KA1	MECP2	BCL6	TP53	CDKN1A	NRCAM	BCL11A	PAFAH1B1	FOXP1	TGFBR2	ACSL4	GOLGA4	CDC73	SEMA6A	MEX3C	TAF9B	GSK3B	AUTS2	AKAP6	PAK5	FLRT3	NDRG3	TMEM108	SHTN1	TSC22D4	NRN1	SEMA7A	FSTL4	TRIM46
GO:BP	myeloid leukocyte differentiation	GO:0002573	false	7.76753e-07	6.10972	238	3442	78	21031	QKI	CREB1	CDK6	PAFAH1B1	FOXP1	BMP2	TGFBR2	CBFA2T3	CUL4A	CALCR	CAMK4	ZFP36L1	NF1	KITLG	TMEM64	TAL1	FBXW7	FBN1	MED1	SLC4A2	TRAF6	CEBPB	NOTCH2	SP3	GBA	CCR1	RB1	GATA2	AP3B1	IL17A	ROR2	VEGFA	IL25	TRIB1	MAFB	CSF1	TFE3	SFRP1	GAB2	UBD
GO:BP	osteoblast differentiation	GO:0001649	false	1.06719e-06	5.97176	231	3442	76	21031	FBN2	BMPR2	IGF1	HNRNPU	ACVR2A	CRIM1	ACVR1	CDK6	SATB2	REST	BMP2	WWTR1	PTK2	TPM4	FERMT2	SOX2	AXIN2	PTCH1	GSK3B	NF1	SHOX2	IPO7	BMPR1A	TMEM64	SEMA7A	IGF2	SYNCRIP	SND1	IGFBP5	CEBPB	GLIS1	JAG1	MEF2D	TNC	RUNX2	WNT7B	SPP1	RRBP1	IL6	FGF23
GO:BP	stem cell differentiation	GO:0048863	false	1.42607e-06	5.84586	245	3442	79	21031	JARID2	ERBB4	FOXC1	HNRNPU	CDH2	SH2B3	ACVR1	SEMA3A	CDK6	MAPK1	NRP1	CHD4	LIN28A	TP53	REST	TGFBR2	PUM1	KLHL12	FOXA1	ZFP36L2	SEMA6A	GSK3B	CDK13	KITLG	MLLT3	BMPR1A	RBM24	SEMA7A	TAL1	FN1	PDX1	MED1	SEMA4G	STAT3	PSMD11	SEMA3F	GATA6	RDH10	KDM4C	ISL1
GO:BP	regulation of cytokine production	GO:0001817	false	4.01057e-06	5.39679	773	3442	190	21031	ATP2B1	IGF1	QKI	PER1	RORA	EIF2AK3	CADM1	EREG	BCL6	CD276	KPNA6	TNFRSF21	FZD5	FOXP1	IL1A	ZBTB1	RBM47	ZBTB20	ITGAV	PLCB1	RIPK2	CD2AP	SLAMF6	ZNF131	SORL1	SYT11	MALT1	MIF	N4BP1	BMPR1A	IGF2BP3	RAC1	PPM1B	CYRIB	ZBTB33	SEMA7A	JPH4	FN1	ZBTB2	ZBTB39
GO:BP	cytokine production	GO:0001816	false	4.47862e-06	5.34886	779	3442	191	21031	ATP2B1	IGF1	QKI	PER1	RORA	EIF2AK3	CADM1	EREG	BCL6	CD276	KPNA6	TNFRSF21	FZD5	FOXP1	IL1A	ZBTB1	RBM47	ZBTB20	ITGAV	PLCB1	RIPK2	CD2AP	SLAMF6	ZNF131	SORL1	SYT11	MALT1	MIF	N4BP1	BMPR1A	IGF2BP3	RAC1	PPM1B	CYRIB	ZBTB33	SEMA7A	JPH4	FN1	ZBTB2	ZBTB39
GO:BP	cell cycle G1/S phase transition	GO:0044843	true	2.20515e-05	4.65656	241	3442	75	21031	BCL7A	DLG1	ATP2B4	ACVR1	CDK6	MN1	PHF8	CCND2	TP53	CDKN1A	CTDSP2	PLCB1	KHDRBS1	CTDSPL	CUL4A	RFWD3	CDC73	WAC	SOX2	EIF4E	RDX	NPAT	GIGYF2	CRADD	TRIAP1	SMARCD2	PTEN	GSPT1	BCL7B	CDK2AP2	FBXW7	ARID1A	RBM38	PIM2	SMARCD1	SMARCA4	PSME3	USP37	SMARCA2	PPP6C
GO:BP	muscle cell differentiation	GO:0042692	false	0.000182923	3.73773	395	3442	106	21031	BMPR2	IGF1	ANK2	HNRNPU	QKI	RORA	CDH2	BCL9	ACVR1	EREG	HEY1	TSC1	MYEF2	MECP2	AKAP13	CXCL9	TMOD2	FOXP1	BMP2	CCNT2	NEO1	XK	AKAP6	SHOX2	BMPR1A	DNER	RBM24	KLF5	ATP11A	BVES	IGF2	SYNPO2L	PRKAR1A	RBM38	SOD2	NID1	GATA6	IGFBP5	PTCD2	BDNF
GO:BP	regulation of cell cycle G1/S phase transition	GO:1902806	false	0.00019591	3.70794	187	3442	60	21031	BCL7A	DLG1	ATP2B4	ACVR1	MN1	CCND2	TP53	CDKN1A	CTDSP2	PLCB1	CTDSPL	CUL4A	RFWD3	CDC73	WAC	SOX2	RDX	GIGYF2	CRADD	TRIAP1	SMARCD2	PTEN	BCL7B	CDK2AP2	FBXW7	ARID1A	RBM38	SMARCD1	SMARCA4	PSME3	SMARCA2	RB1	DCUN1D3	PPP2R5C	KLF4	KMT2E	PLK3	STOX1	APBB1	RGCC
GO:BP	G1/S transition of mitotic cell cycle	GO:0000082	false	0.000471316	3.32669	213	3442	65	21031	BCL7A	DLG1	ACVR1	CDK6	PHF8	CCND2	TP53	CDKN1A	CTDSP2	PLCB1	KHDRBS1	CTDSPL	CUL4A	RFWD3	CDC73	WAC	EIF4E	RDX	GIGYF2	CRADD	TRIAP1	SMARCD2	PTEN	GSPT1	BCL7B	CDK2AP2	ARID1A	RBM38	PIM2	SMARCD1	SMARCA4	PSME3	USP37	SMARCA2	PPP6C	RB1	E2F3	DCUN1D3	PPP2R5C	USP29
GO:BP	cell fate specification	GO:0001708	false	0.00217373	2.66279	114	3442	40	21031	NFIB	NRP1	CHD4	TLX3	SOX1	FOXA1	SOX2	PTCH1	AR	BMPR1A	NFIA	ISL1	POU5F1	ESRP1	TBX15	SHH	HOXA11	DHH	FOXA2	NANOG	MYT1L	FKBP8	ATOH1	MTA2	TBX19	DLL1	SOX9	OLIG3	TBX22	DMRT3	MGA	TBX5	TENM4	SOX18	CDON	SOX17	DKK1	EYA1	FZD7	RBBP4
GO:BP	negative regulation of cell cycle G1/S phase transition	GO:1902807	false	0.00234806	2.62929	79	3442	31	21031	DLG1	ACVR1	TP53	CDKN1A	CTDSP2	CTDSPL	RFWD3	CDC73	WAC	SOX2	GIGYF2	CRADD	TRIAP1	PTEN	CDK2AP2	RBM38	RB1	DCUN1D3	PPP2R5C	KLF4	PLK3	APBB1	MUC1	DACT1	PML	FHL1	RBL2	MDM2	JADE1	INHBA	FBXO31
GO:BP	regulation of G1/S transition of mitotic cell cycle	GO:2000045	false	0.00275898	2.55925	161	3442	51	21031	BCL7A	DLG1	ACVR1	CCND2	TP53	CDKN1A	CTDSP2	PLCB1	CTDSPL	CUL4A	RFWD3	CDC73	WAC	RDX	GIGYF2	CRADD	TRIAP1	SMARCD2	PTEN	BCL7B	CDK2AP2	ARID1A	RBM38	SMARCD1	SMARCA4	PSME3	SMARCA2	RB1	DCUN1D3	PPP2R5C	KLF4	KMT2E	PLK3	STOX1	RGCC	TERT	MUC1	DACT1	PML	EGFR
GO:BP	negative regulation of neuron apoptotic process	GO:0043524	false	0.00275898	2.55925	161	3442	51	21031	EN2	TFAP2B	NR4A2	RASA1	NRP1	MECP2	PCDHGC4	PCDHGC5	PCDHGC3	NTRK2	TMBIM4	TOX3	SET	SYNGAP1	BOK	SOD2	BDNF	CEBPB	SNX6	MAP3K12	BRAF	RAD21	GBA	KRAS	ISL1	ROCK1	KDM2B	CPEB4	BIRC5	PARK2	HYOU1	KDR	IL6ST	FGF8	PIK3CA	PPARGC1A	FZD1	PLXND1	GDF5	VSTM2L
GO:BP	negative regulation of G1/S transition of mitotic cell cycle	GO:2000134	false	0.00387653	2.41156	73	3442	29	21031	DLG1	ACVR1	TP53	CDKN1A	CTDSP2	CTDSPL	RFWD3	CDC73	WAC	GIGYF2	CRADD	TRIAP1	PTEN	CDK2AP2	RBM38	RB1	DCUN1D3	PPP2R5C	KLF4	PLK3	MUC1	DACT1	PML	FHL1	RBL2	MDM2	JADE1	INHBA	FBXO31
GO:BP	astrocyte differentiation	GO:0048708	false	0.0062145	2.20659	86	3442	32	21031	QKI	CDK6	MAPK1	MECP2	BMP2	ZEB2	NF1	VIM	TAL1	EIF2B5	STAT3	GAP43	KRAS	ROR2	EPHA4	IL6	GFAP	SHH	LDLR	IL6ST	NR1D1	C1QA	LRP1	DLL1	GPR37L1	SOX9	LIF	EGFR	TLR4	ID4	BIN1	C5AR1
GO:BP	negative regulation of osteoblast differentiation	GO:0045668	false	0.00957284	2.01896	50	3442	22	21031	CRIM1	CDK6	AXIN2	PTCH1	GSK3B	IPO7	TMEM64	IGFBP5	FGF23	HOXA2	SFRP1	SEMA4D	TRPM4	SOX9	UCMA	LRP5	AREG	SMAD3	TMEM53	RORB	VEGFC	TWIST1
GO:BP	mitotic cell cycle phase transition	GO:0044772	false	0.0101931	1.99169	432	3442	107	21031	BCL7A	DTL	CCNG2	DLG1	CALM2	CTC1	TAOK1	NFIB	ACVR1	NABP1	CDK6	MECP2	PHF8	CCND2	TP53	CDKN1A	CDC14B	CTDSP2	PLCB1	NEK11	KHDRBS1	CTDSPL	CUL4A	ZFP36L2	VPS4A	RFWD3	CDC73	WAC	ZFP36L1	EIF4E	RDX	GIGYF2	CKS2	CRADD	TRIAP1	RAB11A	SMARCD2	PTEN	GSPT1	CKS1B
GO:BP	central nervous system neuron differentiation	GO:0021953	false	0.0105015	1.97875	181	3442	54	21031	NRXN1	DCX	MAP2	NR4A2	RORA	TAOK1	NFIB	NRP1	NTRK2	B4GALT6	PAFAH1B1	SOX1	RAPGEF2	ATP7A	PTCH1	GIGYF2	BMPR1A	PTEN	TAL1	SPOCK1	RAC3	SHANK3	PALS1	ISL1	LMX1A	GATA2	CDH11	NPY	ARHGEF28	SCN1B	LHX6	EPHA4	GBX2	ARX	SHH	FGF8	PLXNA4	NRP2	TTLL1	MDGA2
GO:BP	columnar/cuboidal epithelial cell differentiation	GO:0002065	false	0.014295	1.84482	126	3442	41	21031	WDR77	CDH2	NFIB	CAV1	CDK6	SOX4	CDKN1A	FZD5	RFX3	BMP2	FOXA1	CLOCK	GSK3B	IPO7	KLF5	YIPF6	PGR	PDX1	GATA6	CEBPB	SIDT2	JAG1	GATA2	NPY	KLF4	CLCN2	IL6ST	FGF8	RARG	DLL1	SOX9	PROX1	AGR2	ZNF800	GATA5	CDX2	SPDEF	NKX3-2	IL31RA	PRDM1
GO:BP	regulation of cell cycle	GO:0051726	false	0.0177119	1.75174	1105	3442	235	21031	BCL7A	DTL	FOXC1	IGF1	CCNG2	LIN9	HNRNPU	NR2F2	DLG1	CALM2	CTC1	TAOK1	ATRX	ATP2B4	KAT2B	ACVR1	NABP1	CDK6	EREG	MN1	TSC1	IGF1R	MECP2	BCL6	SLC6A4	CCND2	RPRM	TP53	CDKN1A	CDC14B	CTDSP2	PAFAH1B1	MDM4	HECA	IL1A	BMP2	CCNT2	UHMK1	TP53INP1	DACH1
GO:BP	regulation of mitotic cell cycle	GO:0007346	false	0.0260992	1.58337	496	3442	118	21031	BCL7A	DTL	FOXC1	IGF1	HNRNPU	DLG1	CTC1	TAOK1	ACVR1	NABP1	CDK6	EREG	MECP2	BCL6	CCND2	RPRM	TP53	CDKN1A	CDC14B	CTDSP2	PAFAH1B1	HECA	IL1A	PLCB1	FZD3	NEK11	CTDSPL	CUL4A	FOXA1	GAS1	ZFP36L2	VPS4A	RFWD3	CDC73	WAC	ZFP36L1	PTCH1	EIF4E	ANGEL2	PKN2
GO:BP	positive regulation of programmed cell death	GO:0043068	false	0.0273159	1.56358	532	3442	125	21031	PHLDA1	TFAP2B	RYBP	PLAGL2	CAV1	ITGA1	CSRNP3	SOX4	MMP2	BCL6	TP53	CDKN1A	REST	FOXP1	ATF6	BMP2	TP53INP1	RAPGEF2	TXNIP	STK17A	BECN1	RIPK2	FOXA1	SRPK2	NF1	SKIL	CRADD	SERINC3	TP73	EIF2B5	FBXW7	ST8SIA2	BOK	SOD2	HRK	GATA6	NOTCH2	DAPK1	E2F3	GBP1
GO:BP	positive regulation of cell growth	GO:0030307	false	0.0273595	1.56289	164	3442	49	21031	BMPR2	IGF1	NRP1	CRK	RPS6KA1	MECP2	BCL11A	PAFAH1B1	ACSL4	GOLGA4	TAF9B	AKAP6	SHTN1	SEMA7A	FN1	RPS6KA3	BDNF	RIMS1	KDM2B	PARK2	VEGFA	BRAT1	CPNE5	MMP14	SFRP1	CPNE6	SEMA4D	RNF157	TGFB2	SYT1	RICTOR	ARMC12	EFNA5	EGFR	WNT3	MACF1	MAP2K5	EXTL3	AVP	PTK2B
GO:BP	regulation of apoptotic signaling pathway	GO:2001233	false	0.0289662	1.53811	382	3442	95	21031	RTKN2	BMI1	IGF1	NR4A2	BCL2L2	EIF2AK3	PLAGL2	CAV1	ACVR1	NRP1	TP53	TCF7L2	IL1A	ITGAV	BECN1	USP15	TAF9B	GSK3B	NF1	SKIL	CRADD	MIF	AR	TRIAP1	PAK5	SERINC3	FBXW7	MNT	PDX1	BOK	SOD2	BDNF	PSME3	RRN3	YBX3	RB1	NGFR	SYVN1	PARK2	HSPA1B
GO:BP	mitotic cell cycle process	GO:1903047	false	0.029455	1.53084	745	3442	166	21031	BCL7A	STAG2	DTL	IGF1	CCNG2	HNRNPU	DLG1	CALM2	CTC1	TAOK1	NFIB	ARF1	KAT2B	ACVR1	RASA1	NABP1	CDK6	EREG	MECP2	PHF8	BCL6	CCND2	FBXW11	TP53	CDKN1A	CDC14B	CTDSP2	PAFAH1B1	IL1A	PLCB1	BECN1	NEK11	KHDRBS1	CTDSPL	CUL4A	PDCD6IP	ZFP36L2	VPS4A	RFWD3	CDC73
GO:BP	cell cycle phase transition	GO:0044770	false	0.0435902	1.36061	537	3442	125	21031	BCL7A	DTL	CCNG2	DLG1	CALM2	CTC1	TAOK1	NFIB	ATP2B4	ACVR1	NABP1	CDK6	MN1	MECP2	PHF8	CCND2	TP53	CDKN1A	CDC14B	CTDSP2	PLCB1	NEK11	KHDRBS1	CTDSPL	CUL4A	ZFP36L2	VPS4A	CLOCK	RFWD3	CDC73	WAC	ZFP36L1	SOX2	EIF4E	RDX	NPAT	GIGYF2	CKS2	CRADD	TRIAP1
GO:BP	negative regulation of cell differentiation	GO:0045596	false	1.7143e-17	16.7659	681	3442	208	21031	BCL7A	BMPR2	IGF1	MAP2	HNRNPU	QKI	RORA	ULK2	CAV1	CRIM1	SEMA3A	SPRED2	CDK6	EREG	KLF13	MAPK1	SOX4	HEY1	NRP1	ULK1	DDX6	MECP2	BCL6	SLC6A4	LIN28A	TRIB3	TP53	REST	BCL11A	FOXP1	TLX3	IL1A	BMP2	SHOC2	TP53INP1	RAPGEF2	WWTR1	SPRED1	FGL2	ITGAV
GO:BP	negative regulation of programmed cell death	GO:0043069	false	1.93394e-11	10.7136	907	3442	238	21031	RTKN2	ERBB4	YWHAZ	EN2	BMI1	FOXC1	PRKAA2	IGF1	TFAP2B	NR4A2	CREB1	BCL2L2	CAV1	ACVR1	PIM1	RASA1	MTDH	NRP1	IGF1R	RPS6KA1	MECP2	EGR3	PCDHGC4	PCDHGC5	PCDHGC3	ST6GAL1	BCL6	NTRK2	CCND2	TP53	CDKN1A	TCF7L2	FOXP1	MDM4	IL1A	ARF4	ITGAV	FZD3	BECN1	PTK2
GO:BP	positive regulation of osteoblast differentiation	GO:0045669	false	0.0408511	1.3888	69	3442	26	21031	FBN2	BMPR2	IGF1	ACVR2A	ACVR1	BMP2	WWTR1	FERMT2	BMPR1A	CEBPB	JAG1	RUNX2	WNT7B	IL6	IL6ST	JUND	FZD1	CTHRC1	ACVR2B	WNT3	LRP5	IFITM1	WNT10B	GDF10	CTNNBIP1	FFAR4
GO:BP	positive regulation of myeloid cell differentiation	GO:0045639	false	0.0181483	1.74116	102	3442	35	21031	ACVR2A	CREB1	ZFP36L1	KITLG	TMEM64	SMAP1	TAL1	RCOR1	MED1	STAT3	TRAF6	NOTCH2	CCR1	RB1	JAG1	GATA2	IL17A	HSPA1B	ROR2	TRIB1	CSF1	FOXO3	IL5	SCIN	GATA1	LIF	HSPA1A	DCSTAMP	CD101	FOS	CTNNBIP1	RUNX1	MTURN	ETS1	INHBA
GO:BP	negative regulation of cell population proliferation	GO:0008285	false	3.38232e-12	11.4708	701	3442	197	21031	KLF9	JARID2	ERBB4	WDR77	CNOT7	BMPR2	MAGI2	TFAP2B	NR2F2	DLG1	NDRG1	NFIB	CAV1	SH2B3	KAT2B	ITGA1	IRF6	CDK6	EREG	KLF13	MN1	SOX4	TSC1	ULK1	BCL6	SLC6A4	PTPN14	TP53	CDKN1A	REST	TNFRSF21	FZD5	DHCR24	KMT2A	MDM4	IL1A	BMP2	SHOC2	TP53INP1	RAPGEF2
GO:BP	positive regulation of cell population proliferation	GO:0008284	false	6.95308e-12	11.1578	962	3442	251	21031	BCL7A	EMP2	RTKN2	ERBB4	WDR77	SP1	BMI1	CNOT7	KMT2D	IGF1	ARHGAP5	HNRNPU	TFAP2B	DLG1	CTC1	PIM1	CDK6	EREG	MAPK1	SOX4	NRP1	CRKL	IGF1R	MECP2	MMP2	EGR3	ST6GAL1	BCL6	CD276	LIN28A	NTRK2	CCND2	CDKN1A	TCF7L2	LIFR	FOXP1	SSR1	IL1A	BMP2	NAP1L1
GO:BP	striated muscle cell differentiation	GO:0051146	false	0.000605758	3.2177	291	3442	82	21031	IGF1	HNRNPU	CDH2	BCL9	ACVR1	TSC1	MYEF2	AKAP13	CXCL9	TMOD2	FOXP1	BMP2	NEO1	XK	AKAP6	SHOX2	BMPR1A	DNER	RBM24	KLF5	ATP11A	BVES	IGF2	SYNPO2L	PRKAR1A	RBM38	GATA6	IGFBP5	BDNF	ADAMTS5	KRAS	ZMPSTE24	CASP7	ISL1	RB1	NEBL	MEF2A	KRT19	SORBS2	VEGFA
GO:BP	regulation of cell size	GO:0008361	false	0.0250337	1.60148	195	3442	56	21031	BMPR2	MAP2	ARHGAP5	CLCN6	ULK2	CREB1	MSN	SEMA3A	TSC1	NRP1	ULK1	NRCAM	BCL11A	PAFAH1B1	LRRC8A	ATP7A	CLCN3	GOLGA4	SEMA6A	SLC12A2	XK	RDX	GSK3B	RAC1	PTEN	AKT3	SHTN1	SEMA7A	FSTL4	TRIM46	FN1	WDTC1	SEMA4G	SEMA3F	BDNF	OXSR1	SHANK3	SLC12A5	SEMA3B	SPP1
GO:BP	regulation of cell population proliferation	GO:0042127	false	6.34568e-26	25.1975	1683	3442	449	21031	KLF9	BCL7A	EMP2	RTKN2	JARID2	ERBB4	WDR77	SP1	BMI1	CNOT7	BMPR2	KMT2D	MAGI2	IGF1	ARHGAP5	HNRNPU	NPR3	TFAP2B	NR2F2	DLG1	NDRG1	CTC1	CDH2	NFIB	CAV1	SH2B3	KAT2B	ITGA1	CD22	PIM1	IRF6	CDK6	EREG	KLF13	MN1	MAPK1	SOX4	TSC1	NRP1	CRKL
GO:BP	regulation of cellular process	GO:0050794	false	2.57492e-59	58.5892	11738	3442	2360	21031	KLF9	ONECUT2	MTMR4	GARRE1	CPEB2	ARID4B	KCNAB1	BCL7A	EMP2	BPTF	FBN2	CREB5	MSR1	KIF13B	KDM5A	TMEM135	RTKN2	JARID2	ERBB4	WDR77	MAF	PSIP1	DYRK1A	YWHAZ	SLAIN1	MBNL2	CTNND1	RAP2C	NRXN1	DCP2	ARRDC3	EN2	SP1	BMI1	ANTXR1	ATP2B1	CNOT7	SYNPO2	BMPR2	PDS5A
GO:BP	negative regulation of cellular process	GO:0048523	false	6.38682e-36	35.1947	5541	3442	1224	21031	KLF9	ONECUT2	MTMR4	CPEB2	ARID4B	KCNAB1	BCL7A	BPTF	FBN2	MSR1	KDM5A	RTKN2	JARID2	ERBB4	WDR77	MAF	DYRK1A	YWHAZ	CTNND1	RAP2C	NRXN1	DCP2	ARRDC3	EN2	BMI1	ANTXR1	ATP2B1	CNOT7	BMPR2	PDS5A	ITPR2	DTL	KMT2D	MAGI2	FXR2	ATXN1	FOXC1	YTHDC1	HELZ	OTUD4
GO:BP	cell activation	GO:0001775	false	1.90291e-10	9.72058	1092	3442	272	21031	EMP2	KIF13B	BMI1	IGF1	DLG1	NDRG1	DNAJB9	RORA	MSN	CAV1	SH2B3	CD22	CDK6	SOX4	TSC1	KMT5B	MYL12A	RPS6KA1	AP1G1	EGR3	BCL6	SLC6A4	CD276	TP53	CDKN1A	TNFRSF21	HLA-DRB5	FZD5	FOXP1	LRRC8A	KMT2A	LEPR	IL1A	ZEB2	TGFBR2	ZBTB1	ATP7A	FGL2	PLCB1	KPNA1
GO:BP	epithelial cell proliferation	GO:0050673	false	1.3827e-09	8.85927	441	3442	132	21031	KLF9	WDR77	SP1	BMPR2	IGF1	NR2F2	ACVR2A	DLG1	BCL2L2	NFIB	CAV1	IRF6	CDK6	EREG	MAPK1	NRP1	RPS6KA1	EGR3	COL8A2	CDKN1A	TCF7L2	ZEB2	DACH1	ATP7A	ROBO1	VEGFD	NRAS	CDC73	ZFP36L1	SOX2	PTCH1	NF1	AR	BMPR1A	AKT3	IGF2	AIMP1	FBXW7	PGR	PDX1
GO:BP	stem cell population maintenance	GO:0019827	false	3.48525e-08	7.45777	181	3442	67	21031	ARID4B	BCL7A	CDH2	NFIB	BCL9	ELAVL1	MED21	SOX4	DDX6	LIN28A	REST	TET1	CUL4A	ZFP36L2	CDC73	NIPBL	LDB2	SOX2	EIF4E	SRRT	BMPR1A	BCL7B	TAL1	VPS72	ARID1A	STAT3	BRMS1L	SMARCD1	SMARCA4	IGF2BP1	BRAF	SMARCA2	KDM4C	POU5F1	KDM2B	MED6	JAG1	GATA2	KLF4	FOXO1
GO:BP	maintenance of cell number	GO:0098727	false	3.56757e-08	7.44763	185	3442	68	21031	ARID4B	BCL7A	IGF1	CDH2	NFIB	BCL9	ELAVL1	MED21	SOX4	DDX6	LIN28A	REST	TET1	CUL4A	ZFP36L2	CDC73	NIPBL	LDB2	SOX2	EIF4E	SRRT	BMPR1A	BCL7B	TAL1	VPS72	ARID1A	STAT3	BRMS1L	SMARCD1	SMARCA4	IGF2BP1	BRAF	SMARCA2	KDM4C	POU5F1	KDM2B	MED6	JAG1	GATA2	KLF4
GO:BP	regulation of epithelial cell proliferation	GO:0050678	false	1.17459e-07	6.93011	363	3442	109	21031	KLF9	WDR77	SP1	IGF1	NR2F2	DLG1	NFIB	CAV1	IRF6	CDK6	EREG	NRP1	EGR3	TCF7L2	ATP7A	ROBO1	VEGFD	NRAS	CDC73	ZFP36L1	SOX2	PTCH1	NF1	AR	BMPR1A	AKT3	IGF2	AIMP1	FBXW7	PGR	PDX1	MMRN2	MED1	STAT3	CASK	NOTCH2	UHRF1	NR4A3	RB1	JAG1
GO:BP	regulation of cell growth	GO:0001558	false	8.09531e-07	6.09177	424	3442	120	21031	BMPR2	IGF1	MAP2	ULK2	SEMA3A	NRP1	CRKL	ULK1	CRK	RPS6KA1	MECP2	BCL6	TP53	CDKN1A	NRCAM	BCL11A	PAFAH1B1	FOXP1	ACSL4	GOLGA4	CDC73	SEMA6A	TAF9B	GSK3B	AKAP6	PAK5	NDRG3	SHTN1	SEMA7A	FSTL4	TRIM46	FN1	HNF4A	RPS6KA3	SPOCK1	SEMA4G	SEMA3F	IGFBP5	SERTAD2	BDNF
GO:BP	negative regulation of cell growth	GO:0030308	false	1.1648e-06	5.93375	190	3442	66	21031	BMPR2	MAP2	ULK2	SEMA3A	NRP1	ULK1	MECP2	BCL6	TP53	CDKN1A	BCL11A	FOXP1	SEMA6A	NDRG3	SEMA7A	FSTL4	TRIM46	HNF4A	SEMA4G	SEMA3F	SERTAD2	SMARCA4	SMARCA2	RB1	DCUN1D3	SEMA3B	TSPYL2	HSPA1B	SPP1	CTDP1	SFRP1	HDAC6	SEMA4D	TRIM40	TGFB2	SEMA4B	PTPRJ	RERG	SESN2	GDF9
GO:BP	regulation of osteoblast differentiation	GO:0045667	false	2.84281e-06	5.54625	130	3442	50	21031	FBN2	BMPR2	IGF1	ACVR2A	CRIM1	ACVR1	CDK6	REST	BMP2	WWTR1	PTK2	FERMT2	AXIN2	PTCH1	GSK3B	IPO7	BMPR1A	TMEM64	IGFBP5	CEBPB	JAG1	RUNX2	WNT7B	IL6	FGF23	HOXA2	SFRP1	IL6ST	SEMA4D	JUND	TRPM4	FZD1	GLI1	SOX9	CTHRC1	UCMA	ACVR2B	WNT3	LRP5	AREG
GO:BP	myeloid cell differentiation	GO:0030099	false	5.9605e-06	5.22472	437	3442	120	21031	MAF	SNRK	QKI	ACVR2A	CREB1	SH2B3	CDK6	KLF13	RBFOX2	BCL6	PAFAH1B1	FOXP1	BMP2	KAT6A	TGFBR2	CBFA2T3	CUL4A	CALCR	CAMK4	PRDX3	CDC73	ZFP36L1	NF1	KITLG	TMEM64	SMAP1	TAL1	RCOR1	FBXW7	FBN1	MED1	STAT3	SLC4A2	TRAF6	CEBPB	NOTCH2	PURB	SP3	GBA	CCR1
GO:BP	glial cell proliferation	GO:0014009	false	7.78666e-06	5.10865	58	3442	29	21031	NFIB	SOX4	MECP2	TP53	LEPR	NF1	SLC7A5	PRKCH	NFIA	SHANK3	ORC3	GBA	KRAS	RB1	IL6	CSF1	GFAP	SHH	ETV5	CYSLTR1	IL33	NDP	EGFR	ASCL2	ABCC8	AREG	PTK2B	VEGFC	MYB
GO:BP	regulation of cell activation	GO:0050865	false	1.40336e-05	4.85283	616	3442	156	21031	BMI1	IGF1	DLG1	RORA	CAV1	SH2B3	CD22	SOX4	KMT5B	RPS6KA1	EGR3	BCL6	CD276	CDKN1A	TNFRSF21	HLA-DRB5	IL1A	TGFBR2	ZBTB1	FGL2	SOCS6	RIPK2	CAMK4	ZFP36L2	ZFP36L1	SYT11	MALT1	LRFN5	MIF	KITLG	SMARCD2	CYRIB	IGF2	FN1	PRKAR1A	ARID1A	ABL2	SLC4A2	TRAF6	CEBPB
GO:BP	glial cell differentiation	GO:0010001	false	2.44084e-05	4.61246	259	3442	79	21031	QKI	NDRG1	CDH2	WASF3	NFIB	SH3TC2	CDK6	MAPK1	SOX4	MECP2	LIN28A	NTRK2	TNFRSF21	B4GALT6	BMP2	ZEB2	SOX1	SOX2	NF1	SRSF1	DNER	VIM	PTEN	DAG1	EIF2B1	TAL1	TP73	ABCA2	EIF2B5	BOK	STAT3	POU3F1	GAP43	NFIA	PALS1	GBA	KRAS	CERS5	SLC45A3	ROR2
GO:BP	regulation of fat cell differentiation	GO:0045598	false	3.81932e-05	4.41801	131	3442	48	21031	HNRNPU	RORA	CREB1	PIM1	TRIB3	BMP2	WWTR1	ZFP36L2	CREBL2	MEX3C	FERMT2	ZFP36L1	AXIN2	KLF5	TMEM64	SOD2	CEBPB	JAG1	GATA2	SOX13	DDIT3	FOXO1	IL6	RARRES2	WIF1	TAF8	TFE3	SFRP1	HDAC6	NR1D1	ADIG	TRPM4	PTGS2	LMO3	INSIG1	ID4	TRPV4	AXIN1	LRP5	ZBTB7C
GO:BP	regulation of myeloid cell differentiation	GO:0045637	false	5.24037e-05	4.28064	215	3442	68	21031	QKI	ACVR2A	CREB1	CDK6	KLF13	RBFOX2	FOXP1	CUL4A	CAMK4	CDC73	ZFP36L1	NF1	KITLG	TMEM64	SMAP1	TAL1	RCOR1	FBXW7	FBN1	MED1	STAT3	TRAF6	CEBPB	NOTCH2	PURB	CCR1	RB1	JAG1	GATA2	IL17A	HSPA1B	ROR2	TRIB1	MAFB	CSF1	TFE3	SFRP1	FOXO3	RARG	IL5
GO:BP	neuron apoptotic process	GO:0051402	false	0.000106954	3.9708	276	3442	81	21031	EN2	TFAP2B	NR4A2	ITGA1	RASA1	NRP1	MECP2	PCDHGC4	PCDHGC5	PCDHGC3	NTRK2	TP53	TNFRSF21	SRPK2	THRB	NF1	TMBIM4	FBXW7	TOX3	SET	SYNGAP1	ST8SIA2	BOK	SOD2	EGR1	BDNF	CEBPB	SNX6	MAP3K12	BRAF	RAD21	GBA	KRAS	CASP7	ISL1	ROCK1	KDM2B	RB1	SCN2A	CPEB4
GO:BP	somatic stem cell population maintenance	GO:0035019	false	0.000107354	3.96918	67	3442	30	21031	BCL9	MED21	SOX4	REST	CUL4A	ZFP36L2	NIPBL	LDB2	SOX2	BMPR1A	TAL1	VPS72	STAT3	BRAF	POU5F1	MED6	GATA2	KLF4	SALL4	SFRP1	NANOG	KIT	SOX9	MYC	LIF	ASCL2	FGF4	LRP5	FGF10	CDX2
GO:BP	regulation of neuron apoptotic process	GO:0043523	false	0.000150797	3.82161	229	3442	70	21031	EN2	TFAP2B	NR4A2	ITGA1	RASA1	NRP1	MECP2	PCDHGC4	PCDHGC5	PCDHGC3	NTRK2	TP53	SRPK2	NF1	TMBIM4	FBXW7	TOX3	SET	SYNGAP1	ST8SIA2	BOK	SOD2	EGR1	BDNF	CEBPB	SNX6	MAP3K12	BRAF	RAD21	GBA	KRAS	ISL1	ROCK1	KDM2B	CPEB4	BIRC5	PARK2	HYOU1	DDIT3	KDR
GO:BP	regulation of neuron differentiation	GO:0045664	false	0.000395337	3.40303	199	3442	62	21031	HEY1	DDX6	BCL6	SLC6A4	LIN28A	REST	NRCAM	BCL11A	TLX3	BMP2	SHOC2	MMD	FOXA1	SOX2	EIF4E	GSK3B	YWHAH	TP73	SIX3	MED1	RAC3	BDNF	MOSMO	TGIF2	ISL1	ROCK1	JAG1	LMX1A	TIAM1	GATA2	ESRP1	HOXA2	SHH	LRRK2	SFRP1	FOXO3	ETV5	DTX1	NEUROG1	NOTCH3
GO:BP	muscle cell proliferation	GO:0033002	false	0.000418423	3.37838	208	3442	64	21031	JARID2	ERBB4	BMPR2	FOXC1	IGF1	PIM1	EREG	IGF1R	MMP2	CDKN1A	TCF7L2	FOXP1	BMP2	TAFA5	KPNA1	OGN	NF1	BMPR1A	PTEN	TP73	PRKAR1A	SOD2	GATA6	IGFBP5	NR4A3	MEF2D	KLF4	DDIT3	IL6	TRIB1	VIP	PTAFR	SHH	DBH	PIK3CA	PPARGC1A	TGFB2	NOTCH3	CITED2	ITGA2
GO:BP	fibroblast proliferation	GO:0048144	false	0.000741623	3.12982	110	3442	40	21031	BMI1	IGF1	CTC1	CAV1	CDK6	EREG	TP53	CDKN1A	KMT2A	TP53INP1	DACH1	VEGFD	CDC73	NF1	CKS2	MIF	DAZAP1	CKS1B	FN1	SOD2	RRN3	ZMPSTE24	ESR1	NGFR	WNT7B	SFRP1	LZTS2	ZMIZ1	MYC	LIF	NUPR1	COL3A1	PML	HTN3	EGFR	FGF10	PARP10	BTC	MYB	PEX2
GO:BP	smooth muscle cell proliferation	GO:0048659	false	0.00222766	2.65215	143	3442	47	21031	BMPR2	IGF1	EREG	IGF1R	MMP2	CDKN1A	TCF7L2	FOXP1	BMP2	TAFA5	OGN	NF1	BMPR1A	PTEN	SOD2	IGFBP5	NR4A3	MEF2D	KLF4	DDIT3	IL6	TRIB1	VIP	PTAFR	DBH	PIK3CA	PPARGC1A	NOTCH3	ITGA2	TERT	HMOX1	PTGS2	NOS3	JAK2	ANG	EGFR	TLR4	PDCD4	CTNNBIP1	MDM2
GO:BP	regulation of smooth muscle cell proliferation	GO:0048660	false	0.00232996	2.63265	139	3442	46	21031	BMPR2	IGF1	EREG	IGF1R	MMP2	CDKN1A	TCF7L2	FOXP1	BMP2	TAFA5	OGN	NF1	BMPR1A	PTEN	SOD2	IGFBP5	NR4A3	MEF2D	KLF4	IL6	TRIB1	VIP	PTAFR	DBH	PIK3CA	PPARGC1A	NOTCH3	ITGA2	TERT	HMOX1	PTGS2	NOS3	JAK2	ANG	EGFR	TLR4	PDCD4	CTNNBIP1	MDM2	GNA12
GO:BP	regulation of fibroblast proliferation	GO:0048145	false	0.00841601	2.07489	91	3442	33	21031	BMI1	IGF1	CTC1	CAV1	CDK6	EREG	TP53	CDKN1A	KMT2A	TP53INP1	DACH1	CDC73	NF1	MIF	FN1	SOD2	ZMPSTE24	ESR1	NGFR	SFRP1	LZTS2	ZMIZ1	MYC	LIF	NUPR1	PML	HTN3	EGFR	FGF10	PARP10	BTC	MYB	PEX2
GO:BP	positive regulation of epithelial cell proliferation	GO:0050679	false	0.0136429	1.86509	205	3442	59	21031	SP1	IGF1	NRP1	EGR3	TCF7L2	ATP7A	VEGFD	NRAS	NF1	AR	BMPR1A	AKT3	IGF2	PDX1	MED1	STAT3	NOTCH2	NR4A3	CCR3	GATA2	RUNX2	LRG1	KDM5B	VEGFA	VIP	KDR	SHH	SFRP1	HDAC6	CCL26	CDH3	CLDN1	NRP2	GPBAR1	CCL24	HMOX1	SOX9	POLD4	MYC	DLX5
GO:BP	positive regulation of cellular process	GO:0048522	false	4.39683e-61	60.3569	5717	3442	1352	21031	ONECUT2	ARID4B	BCL7A	EMP2	BPTF	FBN2	CREB5	MSR1	KDM5A	RTKN2	ERBB4	WDR77	MAF	PSIP1	DYRK1A	SLAIN1	RAP2C	NRXN1	DCP2	ARRDC3	EN2	SP1	BMI1	CNOT7	SYNPO2	BMPR2	DTL	KMT2D	ANKFY1	UBE2K	MAGI2	FXR2	ATP1B1	FOXC1	OTUD4	PHLDA1	PRKAA2	IGF1	MAP2	WBP2
[truncated: 2,320 more columns]

## Sheet: Cell communication and stimulus
source	term_name	term_id	highlighted	adjusted_p_value	negative_log10_of_adjusted_p_value	term_size	query_size	intersection_size	effective_domain_size	intersections
GO:BP	response to stimulus	GO:0050896	false	1.259e-63	62.9	8976	3442	1930	21031	KLF9	ONECUT2	MTMR4	GARRE1	CPEB2	ARID4B	BCL7A	EMP2	BPTF	FBN2	MSR1	KIF13B	TMEM135	RTKN2	JARID2	ERBB4	MAF	PSIP1	DYRK1A	YWHAZ	CTNND1	RAP2C	NRXN1	ARRDC3	SP1	BMI1	ATP2B1	CNOT7	BMPR2	ITPR2	DCX	DTL	KMT2D	UBE2K	MAGI2	LY75	ATP1B1	KCTD12	FOXC1	OTUD4
GO:BP	cellular response to stimulus	GO:0051716	false	9.8327e-58	57.0073	7394	3442	1639	21031	KLF9	ONECUT2	MTMR4	GARRE1	CPEB2	ARID4B	BCL7A	EMP2	FBN2	MSR1	KIF13B	RTKN2	JARID2	ERBB4	MAF	DYRK1A	YWHAZ	CTNND1	RAP2C	NRXN1	ARRDC3	SP1	BMI1	ATP2B1	CNOT7	BMPR2	ITPR2	DCX	DTL	KMT2D	UBE2K	MAGI2	ATP1B1	KCTD12	FOXC1	OTUD4	PRKAA2	IGF1	SNRK	WBP2
GO:BP	cell communication	GO:0007154	false	2.1204e-57	56.6736	6537	3442	1487	21031	ONECUT2	MTMR4	GARRE1	ARID4B	EMP2	FBN2	KIF13B	RTKN2	ERBB4	DYRK1A	YWHAZ	CTNND1	RAP2C	NRXN1	ARRDC3	SP1	BMI1	CNOT7	BMPR2	ITPR2	DCX	DTL	KMT2D	UBE2K	MAGI2	ATP1B1	KCTD12	FOXC1	OTUD4	PRKAA2	IGF1	SNRK	WBP2	ARHGAP5	ANK2	SORCS1	NPR3	TFAP2B	NR2F2	NR4A2
GO:BP	regulation of cell communication	GO:0010646	false	9.0393e-50	49.0439	3443	3442	883	21031	ONECUT2	MTMR4	ARID4B	EMP2	FBN2	RTKN2	ERBB4	DYRK1A	YWHAZ	CTNND1	NRXN1	ARRDC3	BMI1	CNOT7	BMPR2	KMT2D	UBE2K	MAGI2	KCTD12	OTUD4	PRKAA2	IGF1	WBP2	ARHGAP5	ANK2	TFAP2B	NR4A2	ACVR2A	DLG1	STAU1	DNAJB9	CALM2	PER1	RORA	TAOK1	CREB1	SLC38A2	PSD3	BCL2L2	CDH2
GO:BP	regulation of response to stimulus	GO:0048583	false	1.3902e-49	48.8569	3939	3442	979	21031	ONECUT2	MTMR4	ARID4B	BCL7A	EMP2	FBN2	RTKN2	JARID2	ERBB4	DYRK1A	YWHAZ	CTNND1	NRXN1	ARRDC3	BMI1	ATP2B1	CNOT7	BMPR2	KMT2D	UBE2K	MAGI2	KCTD12	OTUD4	PRKAA2	IGF1	WBP2	ARHGAP5	TFAP2B	KLK7	NR4A2	ACVR2A	DLG1	DNAJB9	CALM2	PER1	RORA	TAOK1	SLC38A2	PSD3	BCL2L2
GO:BP	response to organic substance	GO:0010033	false	5.856e-39	38.2324	2637	3442	687	21031	KLF9	CPEB2	MSR1	JARID2	SP1	ATP2B1	CNOT7	ITPR2	KMT2D	UBE2K	FOXC1	OTUD4	PRKAA2	IGF1	WBP2	ANK2	HNRNPU	NR2F2	NR4A2	DNAJB9	PER1	RORA	CREB1	BCL2L2	TMEM33	ATRX	GRIA1	ATP2B4	EIF2AK3	PPM1E	LPIN2	MSN	CAV1	LCOR	SH2B3	KAT2B	DNAJB14	ABHD2	PIM1	CREBRF
GO:BP	response to endogenous stimulus	GO:0009719	false	1.3023e-35	34.8853	1678	3442	478	21031	KLF9	ONECUT2	MTMR4	CPEB2	ARID4B	BPTF	FBN2	ERBB4	NRXN1	SP1	ATP2B1	BMPR2	ITPR2	KMT2D	MAGI2	FOXC1	PRKAA2	IGF1	WBP2	HNRNPU	TFAP2B	NR4A2	ACVR2A	PER1	CREB1	BCL2L2	GRIA1	ATP2B4	LPIN2	CAV1	CRIM1	KAT2B	ACVR1	ABHD2	SPRED2	CFTR	RAP1A	EREG	MAPK1	NR3C2
GO:BP	cellular response to chemical stimulus	GO:0070887	false	8.2521e-33	32.0834	2683	3442	675	21031	KLF9	CPEB2	MSR1	JARID2	NRXN1	SP1	ATP2B1	CNOT7	ITPR2	KMT2D	UBE2K	FOXC1	OTUD4	PRKAA2	IGF1	WBP2	HNRNPU	NR4A2	NDRG1	STAU1	DNAJB9	PER1	RORA	CREB1	SLC38A2	BCL2L2	TMEM33	ATRX	GRIA1	ATP2B4	EIF2AK3	PPM1E	LPIN2	MSN	CAV1	LCOR	SH2B3	KAT2B	DNAJB14	ITGA1
GO:BP	cell-cell signaling	GO:0007267	false	1.8489e-30	29.7331	1704	3442	468	21031	CTNND1	NRXN1	MAGI2	PRKAA2	ANK2	TFAP2B	NR4A2	DLG1	STAU1	HTR7	PYGO1	CREB1	SLC38A2	CDH2	GRIA1	PRICKLE2	TNKS2	CAV1	ARF1	BCL9	CFTR	RAP1A	EREG	MAPK1	SOX4	RBMS3	NRP1	CRKL	RPS6KA1	MECP2	SCN3B	RSPO4	EGR3	CXCL9	SLC6A4	VANGL2	NTRK2	FCHSD2	FBXW11	KLF7
GO:BP	response to chemical	GO:0042221	false	2.1452e-30	29.6685	3957	3442	910	21031	KLF9	CPEB2	MSR1	TMEM135	JARID2	NRXN1	SP1	ATP2B1	CNOT7	BMPR2	ITPR2	KMT2D	UBE2K	FOXC1	OTUD4	PRKAA2	IGF1	WBP2	ANK2	HNRNPU	TFAP2B	NR2F2	NR4A2	NDRG1	STAU1	DNAJB9	CALM2	PER1	RORA	CREB1	SLC38A2	BCL2L2	TMEM33	ATRX	GRIA1	ATP2B4	EIF2AK3	PPM1E	LPIN2	MSN
GO:BP	cellular response to organic substance	GO:0071310	false	9.995e-30	29.0002	1971	3442	521	21031	KLF9	CPEB2	MSR1	JARID2	SP1	ATP2B1	CNOT7	ITPR2	KMT2D	UBE2K	FOXC1	OTUD4	PRKAA2	IGF1	WBP2	HNRNPU	NR4A2	DNAJB9	PER1	RORA	CREB1	BCL2L2	TMEM33	GRIA1	EIF2AK3	PPM1E	LPIN2	MSN	CAV1	LCOR	SH2B3	KAT2B	DNAJB14	ABHD2	PIM1	CREBRF	CFTR	RAP1A	MTDH	EREG
GO:BP	cellular response to endogenous stimulus	GO:0071495	false	2.1771e-27	26.6621	1432	3442	401	21031	KLF9	ONECUT2	MTMR4	CPEB2	ARID4B	BPTF	FBN2	ERBB4	NRXN1	SP1	ATP2B1	BMPR2	ITPR2	KMT2D	MAGI2	FOXC1	PRKAA2	IGF1	WBP2	HNRNPU	TFAP2B	NR4A2	ACVR2A	PER1	CREB1	BCL2L2	GRIA1	ATP2B4	LPIN2	CAV1	CRIM1	KAT2B	ACVR1	ABHD2	SPRED2	CFTR	RAP1A	MAPK1	NR3C2	NRP1
GO:BP	response to oxygen-containing compound	GO:1901700	false	1.7791e-24	23.7498	1663	3442	440	21031	KLF9	CPEB2	SP1	ATP2B1	ITPR2	PRKAA2	IGF1	WBP2	NR2F2	NR4A2	PER1	RORA	CREB1	SLC38A2	BCL2L2	GRIA1	ATP2B4	PPM1E	LPIN2	MSN	CAV1	LCOR	KAT2B	ABHD2	PIM1	CFTR	RAP1A	MTDH	EREG	MN1	MAPK1	SOX4	TSC1	SASH1	CRKL	IGF1R	CRK	MECP2	MMP2	ST6GAL1
GO:BP	enzyme-linked receptor protein signaling pathway	GO:0007167	false	5.2711e-24	23.2781	967	3442	290	21031	ONECUT2	MTMR4	ARID4B	FBN2	ERBB4	NRXN1	BMPR2	MAGI2	FOXC1	IGF1	TFAP2B	ACVR2A	REPS2	EIF2AK3	SH3TC2	CAV1	CRIM1	CADM1	SH2B3	ACVR1	ITGA1	SPRED2	RASA1	EREG	MAPK1	NRP1	CRKL	IGF1R	ZNF451	CRK	MMP2	SPRY4	NTRK2	TP53	TET1	LIFR	BMP2	ZEB2	TGFBR2	SESN3
GO:BP	response to external stimulus	GO:0009605	false	8.0801e-23	22.0926	2723	3442	644	21031	TMEM135	YWHAZ	NRXN1	SP1	CNOT7	BMPR2	UBE2K	ATP1B1	OTUD4	PRKAA2	IGF1	KLK7	NR4A2	CLCN6	PER1	RORA	ULK2	SLC38A2	CDH2	TMEM33	NFIB	PCBP2	EIF2AK3	PPM1E	CAV1	ARF1	CADM1	SH2B3	KAT2B	ITGA1	SEMA3A	PIM1	CDK6	MTDH	EREG	MN1	MAPK1	TSC1	NRP1	SASH1
GO:BP	positive regulation of response to stimulus	GO:0048584	false	1.2318e-22	21.9095	2274	3442	556	21031	BCL7A	EMP2	RTKN2	ERBB4	NRXN1	ARRDC3	BMPR2	KMT2D	UBE2K	OTUD4	IGF1	WBP2	KLK7	ACVR2A	TAOK1	CDH2	TMEM33	PCBP2	TNKS2	PLAGL2	CAV1	CADM1	ACVR1	ITGA1	SEMA3A	CD22	PIM1	SPRED2	RAP1A	MTDH	EREG	MN1	MAPK1	NPAS2	MIER1	SOX4	NR3C2	NRP1	KMT5B	SASH1
GO:BP	response to hormone	GO:0009725	false	4.2074e-22	21.376	874	3442	264	21031	KLF9	CPEB2	SP1	ATP2B1	KMT2D	PRKAA2	WBP2	HNRNPU	NR4A2	PER1	CREB1	GRIA1	LPIN2	CAV1	KAT2B	ABHD2	EREG	MAPK1	NR3C2	TSC1	IGF1R	RBFOX2	CRK	MMP2	ACSL1	TRIB3	CDKN1A	REST	FOXP1	DHCR24	LEPR	ACACA	SESN3	SHOC2	TXNIP	PLCB1	PTK2	FOXA1	CALCR	NCOA2
GO:BP	response to lipid	GO:0033993	false	1.1946e-21	20.9228	920	3442	273	21031	KLF9	KMT2D	PRKAA2	WBP2	HNRNPU	NR2F2	PER1	RORA	CREB1	BCL2L2	GRIA1	PPM1E	MSN	CAV1	LCOR	ABHD2	PIM1	CFTR	MTDH	MN1	MAPK1	NR3C2	SASH1	IGF1R	RBFOX2	MECP2	MMP2	CXCL9	SLC6A4	ACSL1	CDKN1A	REST	FOXP1	IL1A	TGFBR2	ACACA	TXNIP	PLCB1	RIPK2	FOXA1
GO:BP	cellular response to oxygen-containing compound	GO:1901701	false	1.3629e-20	19.8655	1179	3442	326	21031	KLF9	CPEB2	SP1	ATP2B1	ITPR2	PRKAA2	IGF1	NR4A2	RORA	CREB1	SLC38A2	BCL2L2	GRIA1	ATP2B4	PPM1E	LPIN2	MSN	CAV1	LCOR	KAT2B	PIM1	CFTR	RAP1A	MTDH	MN1	MAPK1	SOX4	SASH1	CRKL	IGF1R	CRK	MMP2	CXCL9	SLC6A4	LIN28A	NTRK2	TRIB3	KLF7	TP53	BCL11A
GO:BP	negative regulation of signaling	GO:0023057	false	9.9901e-20	19.0004	1398	3442	369	21031	ONECUT2	MTMR4	ARID4B	FBN2	RTKN2	DYRK1A	YWHAZ	CTNND1	ARRDC3	BMI1	CNOT7	MAGI2	OTUD4	PRKAA2	IGF1	NR4A2	DLG1	DNAJB9	PER1	RORA	BCL2L2	CDH2	GRIA1	ATP2B4	PCBP2	CAV1	CRIM1	ARF1	CADM1	SH2B3	ACVR1	ITGA1	CD22	CREBRF	SPRED2	HEY1	TSC1	RBMS3	NRP1	IGF1R
GO:BP	negative regulation of cell communication	GO:0010648	false	1.9363e-19	18.713	1398	3442	368	21031	ONECUT2	MTMR4	ARID4B	FBN2	RTKN2	DYRK1A	YWHAZ	CTNND1	ARRDC3	BMI1	CNOT7	MAGI2	OTUD4	PRKAA2	IGF1	NR4A2	DLG1	DNAJB9	PER1	RORA	BCL2L2	CDH2	GRIA1	ATP2B4	PCBP2	CAV1	CRIM1	ARF1	CADM1	SH2B3	ACVR1	ITGA1	CD22	CREBRF	SPRED2	HEY1	TSC1	RBMS3	NRP1	IGF1R
GO:BP	negative regulation of response to stimulus	GO:0048585	false	1.2404e-18	17.9064	1648	3442	416	21031	ONECUT2	MTMR4	ARID4B	FBN2	RTKN2	DYRK1A	YWHAZ	CTNND1	NRXN1	ARRDC3	BMI1	CNOT7	MAGI2	OTUD4	PRKAA2	IGF1	NR4A2	DLG1	DNAJB9	PER1	RORA	BCL2L2	CDH2	ATP2B4	PCBP2	CAV1	CRIM1	CADM1	SH2B3	ACVR1	ITGA1	SEMA3A	CD22	CREBRF	SPRED2	HEY1	TSC1	RBMS3	NRP1	USP25
GO:BP	response to stress	GO:0006950	false	1.1565e-17	16.9368	3855	3442	831	21031	CPEB2	BCL7A	TMEM135	MAF	PSIP1	DYRK1A	YWHAZ	SP1	CNOT7	BMPR2	ITPR2	DTL	UBE2K	LY75	ATP1B1	OTUD4	PRKAA2	IGF1	NPR3	KLK7	NR4A2	NDRG1	STAU1	DNAJB9	CTC1	PER1	RORA	TAOK1	ULK2	SLC38A2	BCL2L2	TMEM33	ATRX	NFIB	ATP2B4	PCBP2	EIF2AK3	CAV1	CADM1	SH2B3
GO:BP	response to organonitrogen compound	GO:0010243	false	7.7925e-16	15.1083	964	3442	265	21031	CPEB2	SP1	ATP2B1	ITPR2	IGF1	NR4A2	PER1	CREB1	BCL2L2	GRIA1	LPIN2	CAV1	KAT2B	CFTR	RAP1A	EREG	MAPK1	TSC1	USP25	IGF1R	CRK	MECP2	MMP2	SLC6A4	NTRK2	TRIB3	GPIHBP1	TP53	CDKN1A	BCL11A	IL1A	ATF6	SESN3	SHOC2	RAPGEF2	ATP7A	GRM5	TXNIP	AKAP7	PLCB1
GO:BP	response to growth factor	GO:0070848	false	8.5198e-16	15.0696	711	3442	210	21031	ONECUT2	MTMR4	ARID4B	BPTF	FBN2	ERBB4	NRXN1	BMPR2	MAGI2	FOXC1	TFAP2B	ACVR2A	CREB1	GRIA1	ATP2B4	CAV1	CRIM1	ACVR1	SPRED2	RAP1A	MAPK1	NRP1	CRKL	IGF1R	ZNF451	CRK	EGR3	SPRY4	NTRK2	TP53	TET1	KMT2A	BMP2	ZEB2	TGFBR2	SHOC2	RAPGEF2	ATP7A	SPRED1	SLC4A7
GO:BP	cellular response to lipid	GO:0071396	false	1.161e-14	13.9352	609	3442	184	21031	KLF9	KMT2D	PRKAA2	WBP2	HNRNPU	PER1	RORA	CREB1	BCL2L2	PPM1E	MSN	LCOR	ABHD2	PIM1	CFTR	MTDH	MN1	MAPK1	NR3C2	SASH1	IGF1R	RBFOX2	MMP2	CXCL9	SLC6A4	REST	FOXP1	IL1A	ACACA	PLCB1	RIPK2	FOXA1	ZFP36L2	CLOCK	CDC73	ZFP36L1	AXIN2	PTCH1	EIF4E	MALT1
GO:BP	response to organic cyclic compound	GO:0014070	false	1.8048e-14	13.7436	905	3442	248	21031	KLF9	MSR1	SP1	ITPR2	KMT2D	WBP2	HNRNPU	NR2F2	PER1	RORA	CREB1	BCL2L2	GRIA1	MSN	CAV1	LCOR	ABHD2	PIM1	CFTR	RAP1A	MN1	MAPK1	NR3C2	IGF1R	RBFOX2	MECP2	MMP2	SLC6A4	ACSL1	CDKN1A	REST	FOXP1	IL1A	BMP2	TGFBR2	RAPGEF2	TXNIP	AKAP7	PLCB1	BECN1
GO:BP	response to nitrogen compound	GO:1901698	false	2.6144e-14	13.5826	1060	3442	280	21031	CPEB2	SP1	ATP2B1	ITPR2	IGF1	NR4A2	PER1	CREB1	BCL2L2	ATRX	GRIA1	ATP2B4	LPIN2	CAV1	KAT2B	CFTR	RAP1A	EREG	MAPK1	TSC1	USP25	CRKL	IGF1R	CRK	MECP2	MMP2	SLC6A4	NTRK2	TRIB3	GPIHBP1	TP53	CDKN1A	BCL11A	IL1A	ATF6	SESN3	SHOC2	RAPGEF2	ATP7A	GRM5
GO:BP	transmembrane receptor protein serine/threonine kinase signaling pathway	GO:0007178	false	3.52e-14	13.4535	374	3442	128	21031	ONECUT2	MTMR4	ARID4B	FBN2	BMPR2	MAGI2	TFAP2B	ACVR2A	CAV1	CRIM1	ACVR1	SPRED2	ZNF451	TP53	TET1	BMP2	ZEB2	TGFBR2	WWTR1	SPRED1	BECN1	USP15	PTK2	FERMT2	SORL1	NEO1	SKIL	BMPR1A	VIM	UBE2D3	FSTL4	FBN1	HNF4A	LPXN	STAT3	GATA6	SMAD9	EGR1	BRMS1L	NFIA
GO:BP	cell-cell signaling by wnt	GO:0198738	false	3.9208e-14	13.4066	454	3442	147	21031	CTNND1	MAGI2	PRKAA2	NR4A2	PYGO1	CDH2	PRICKLE2	TNKS2	CAV1	BCL9	SOX4	RBMS3	RSPO4	VANGL2	FBXW11	TBL1XR1	TCF7L2	FZD5	CCDC88C	BMP2	DAAM1	ZEB2	WWTR1	KPNA1	FZD3	KLHL12	CDC73	FERMT2	SOX2	AXIN2	OPRM1	GSK3B	MLLT3	RAC1	PPM1B	PTEN	TMEM64	WLS	ZBTB33	BCL7B
GO:BP	cellular response to growth factor stimulus	GO:0071363	false	5.9377e-14	13.2264	681	3442	198	21031	ONECUT2	MTMR4	ARID4B	BPTF	FBN2	ERBB4	NRXN1	BMPR2	MAGI2	FOXC1	TFAP2B	ACVR2A	CREB1	GRIA1	ATP2B4	CAV1	CRIM1	ACVR1	SPRED2	RAP1A	NRP1	CRKL	IGF1R	ZNF451	CRK	EGR3	SPRY4	NTRK2	TP53	TET1	KMT2A	BMP2	ZEB2	TGFBR2	SHOC2	RAPGEF2	ATP7A	SPRED1	SLC4A7	ROBO1
GO:BP	cellular response to hormone stimulus	GO:0032870	false	3.0362e-13	12.5177	609	3442	180	21031	KLF9	CPEB2	SP1	ATP2B1	KMT2D	PRKAA2	WBP2	HNRNPU	NR4A2	PER1	GRIA1	LPIN2	CAV1	KAT2B	ABHD2	MAPK1	NR3C2	IGF1R	RBFOX2	CRK	ACSL1	TRIB3	REST	FOXP1	LEPR	ACACA	SESN3	SHOC2	PLCB1	PTK2	FOXA1	NCOA2	ZFP36L2	CLOCK	THRB	ZFP36L1	AXIN2	GNRHR	SORL1	EIF4E
GO:BP	cellular response to transforming growth factor beta stimulus	GO:0071560	false	2.2758e-12	11.6429	261	3442	96	21031	ONECUT2	MTMR4	ARID4B	FBN2	CAV1	ACVR1	SPRED2	CRKL	IGF1R	ZNF451	CRK	TP53	TET1	KMT2A	BMP2	ZEB2	TGFBR2	SPRED1	USP15	PTK2	ZFP36L2	FERMT2	ZFP36L1	SKIL	BMPR1A	FBN1	LPXN	STAT3	SMAD9	BRMS1L	ADAM9	CREBBP	SNX6	PALS1	IL17RD	LRG1	GCNT2	SOX5	LATS1	LTBP1
GO:BP	response to transforming growth factor beta	GO:0071559	false	4.0571e-12	11.3918	267	3442	97	21031	ONECUT2	MTMR4	ARID4B	FBN2	CAV1	ACVR1	SPRED2	CRKL	IGF1R	ZNF451	CRK	TP53	TET1	KMT2A	BMP2	ZEB2	TGFBR2	SPRED1	USP15	PTK2	ZFP36L2	FERMT2	ZFP36L1	SKIL	BMPR1A	FBN1	LPXN	STAT3	SMAD9	BRMS1L	ADAM9	CREBBP	SNX6	PALS1	ROCK1	IL17RD	LRG1	GCNT2	SOX5	LATS1
GO:BP	export from cell	GO:0140352	false	6.4349e-12	11.1915	894	3442	237	21031	NRXN1	ATP2B1	ATP1B1	IGF1	TFAP2B	DLG1	CALM2	CREB1	SLC38A2	ARFIP1	CFTR	RAP1A	CANX	SOX4	AP1G1	MECP2	SLC4A4	ATP1B2	SLC6A4	NTRK2	KLF7	REST	TCF7L2	PAFAH1B1	LRRC8A	RFX3	IL1A	BMP2	KCNK5	ACSL4	PLCB1	CD2AP	MIA3	PDCD6IP	ENY2	P2RY1	VPS4A	CLOCK	SRCIN1	NAPA
GO:BP	response to steroid hormone	GO:0048545	false	1.4467e-11	10.8396	337	3442	113	21031	KLF9	KMT2D	WBP2	HNRNPU	PER1	CAV1	ABHD2	MAPK1	NR3C2	IGF1R	RBFOX2	CDKN1A	REST	FOXP1	TXNIP	FOXA1	CALCR	NCOA2	ZFP36L2	CLOCK	ACSBG1	ZFP36L1	AXIN2	EIF4E	CDO1	AR	YWHAH	ESRRG	ABCA2	PAK1	PGR	ARID1A	HNF4A	PDX1	PCSK1	MED1	TAF7	ADAM9	SMARCA4	AGL
GO:BP	response to steroid hormone	GO:0048545	false	1.4467e-11	10.8396	337	3442	113	21031	KLF9	KMT2D	WBP2	HNRNPU	PER1	CAV1	ABHD2	MAPK1	NR3C2	IGF1R	RBFOX2	CDKN1A	REST	FOXP1	TXNIP	FOXA1	CALCR	NCOA2	ZFP36L2	CLOCK	ACSBG1	ZFP36L1	AXIN2	EIF4E	CDO1	AR	YWHAH	ESRRG	ABCA2	PAK1	PGR	ARID1A	HNF4A	PDX1	PCSK1	MED1	TAF7	ADAM9	SMARCA4	AGL
GO:BP	response to peptide	GO:1901652	false	1.8736e-11	10.7273	511	3442	153	21031	CPEB2	SP1	ATP2B1	IGF1	NR4A2	CREB1	BCL2L2	GRIA1	LPIN2	CAV1	KAT2B	EREG	MAPK1	TSC1	IGF1R	CRK	MMP2	TRIB3	TP53	SESN3	SHOC2	GRM5	PLCB1	RIPK2	PTK2	CALCR	NCOA2	EPM2AIP1	ZFP36L1	GNRHR	SORL1	CDO1	GSK3B	GNAI1	VIM	GCG	DAG1	EIF2B1	CPEB1	IGF2
GO:BP	response to abiotic stimulus	GO:0009628	false	2.212e-11	10.6552	1128	3442	283	21031	CPEB2	TMEM135	PSIP1	NRXN1	ITPR2	DTL	IGF1	NR4A2	NDRG1	CLCN6	PER1	RORA	SLC38A2	CDH2	GRIA1	ATP2B4	EIF2AK3	CAV1	NABP1	SOX4	TSC1	IGF1R	MECP2	MMP2	NFAT5	SLC6A4	CCND2	TP53	CDKN1A	REST	LRRC8A	KMT2A	MDM4	PLOD2	IL1A	BMP2	ZEB2	ZBTB1	GUCY1A2	TP53INP1
GO:BP	regulation of response to stress	GO:0080134	false	8.032e-11	10.0952	1340	3442	323	21031	BCL7A	DYRK1A	YWHAZ	CNOT7	UBE2K	OTUD4	IGF1	KLK7	DNAJB9	RORA	TAOK1	SLC38A2	TMEM33	ATP2B4	PCBP2	EIF2AK3	CAV1	CADM1	SH2B3	KAT2B	CREBRF	SPRED2	EREG	MAPK1	NPAS2	SOX4	KMT5B	USP25	IGF1R	KLHL15	CRK	AP1G1	BCL6	TP53	FOXP1	SPATA2	IL1A	ATF6	SESN3	RBM47
GO:BP	cellular response to organic cyclic compound	GO:0071407	false	2.6252e-10	9.58084	535	3442	155	21031	KLF9	MSR1	SP1	ITPR2	KMT2D	WBP2	HNRNPU	PER1	RORA	CREB1	BCL2L2	GRIA1	MSN	CAV1	LCOR	ABHD2	PIM1	CFTR	RAP1A	MN1	MAPK1	NR3C2	IGF1R	RBFOX2	MECP2	MMP2	SLC6A4	REST	FOXP1	BMP2	RAPGEF2	AKAP7	PLCB1	FOXA1	ZFP36L2	P2RY1	CLOCK	TOP2B	ZFP36L1	AXIN2
GO:BP	cellular response to organonitrogen compound	GO:0071417	false	3.4076e-10	9.46755	610	3442	171	21031	CPEB2	SP1	ATP2B1	ITPR2	IGF1	NR4A2	BCL2L2	GRIA1	LPIN2	CAV1	KAT2B	CFTR	RAP1A	MAPK1	IGF1R	CRK	MECP2	MMP2	SLC6A4	NTRK2	TRIB3	TP53	BCL11A	SESN3	SHOC2	RAPGEF2	ATP7A	GRM5	AKAP7	PLCB1	RIPK2	PTK2	NCOA2	P2RY1	TOP2B	ZFP36L1	GNRHR	SORL1	OPRM1	GSK3B
GO:BP	regulation of response to external stimulus	GO:0032101	false	5.8519e-10	9.2327	1077	3442	267	21031	YWHAZ	NRXN1	CNOT7	BMPR2	UBE2K	OTUD4	IGF1	KLK7	RORA	PCBP2	CAV1	CADM1	SH2B3	SEMA3A	EREG	MN1	MAPK1	NRP1	SASH1	IGF1R	CRK	AP1G1	ST6GAL1	BCL6	FOXP1	SPATA2	RBM47	FGL2	PUM1	TAFA5	ROBO1	SH2D1A	RIPK2	USP15	PTK2	ZDHHC5	SLAMF6	VEGFD	CLOCK	SEMA6A
GO:BP	cellular response to nitrogen compound	GO:1901699	false	3.2304e-09	8.49074	672	3442	181	21031	CPEB2	SP1	ATP2B1	ITPR2	IGF1	NR4A2	BCL2L2	ATRX	GRIA1	ATP2B4	LPIN2	CAV1	KAT2B	CFTR	RAP1A	MAPK1	CRKL	IGF1R	CRK	MECP2	MMP2	SLC6A4	NTRK2	TRIB3	TP53	BCL11A	SESN3	SHOC2	RAPGEF2	ATP7A	GRM5	AKAP7	PLCB1	RIPK2	PTK2	NCOA2	P2RY1	TOP2B	ZFP36L1	GNRHR
GO:BP	cellular response to stress	GO:0033554	false	4.1509e-09	8.38186	1770	3442	398	21031	CPEB2	BCL7A	MAF	DYRK1A	YWHAZ	SP1	BMPR2	DTL	PRKAA2	NR4A2	NDRG1	STAU1	DNAJB9	CTC1	RORA	TAOK1	SLC38A2	BCL2L2	TMEM33	ATRX	EIF2AK3	CAV1	KAT2B	DNAJB14	CREBRF	SPRED2	CFTR	NABP1	CDK6	HLTF	MAPK1	NPAS2	SOX4	TSC1	AFF4	KMT5B	USP25	IGF1R	ULK1	KLHL15
GO:BP	vesicle-mediated transport	GO:0016192	false	4.9966e-09	8.30133	1547	3442	355	21031	ARL4C	EMP2	MSR1	NRXN1	ANKFY1	MAGI2	LY75	ANK2	SORCS1	CDH2	ARFIP1	GRIA1	REPS2	GSG1L	MSN	CAV1	ARF1	CD22	CFTR	RAP1A	CANX	CYTH1	MAPK1	NRP1	VLDLR	IGF1R	AP1G1	FCHSD2	GPIHBP1	REST	LEPR	ARF4	ARHGAP12	HOOK1	ACSL3	MYO6	SNAP91	RHOBTB1	EEA1	CLCN3
GO:BP	response to cytokine	GO:0034097	false	4.7486e-08	7.32343	932	3442	230	21031	JARID2	CNOT7	UBE2K	FOXC1	OTUD4	HNRNPU	RORA	CREB1	CAV1	SH2B3	EREG	SRSF7	MAPK1	CRKL	ULK1	MMP2	NFAT5	CXCL9	ACSL1	SPRY4	GBP4	TP53	UBXN2A	TNFRSF21	LIFR	PAFAH1B1	FOXP1	SPATA2	LEPR	IL1A	SOX1	RBM47	ROBO1	PLCB1	RIPK2	ZFP36L2	SLC12A2	ZFP36L1	AFF3	GSK3B
GO:BP	response to peptide hormone	GO:0043434	false	9.2208e-08	7.03523	429	3442	124	21031	CPEB2	SP1	ATP2B1	NR4A2	CREB1	GRIA1	LPIN2	CAV1	KAT2B	EREG	MAPK1	TSC1	IGF1R	CRK	TRIB3	SESN3	SHOC2	PLCB1	PTK2	NCOA2	EPM2AIP1	ZFP36L1	GNRHR	SORL1	CDO1	GSK3B	GNAI1	GCG	DAG1	EIF2B1	CPEB1	IGF2	EIF2B5	WDTC1	PRKAR1A	FBN1	HNF4A	PCSK1	RAB10	STAT3
GO:BP	cellular response to peptide	GO:1901653	false	1.4106e-07	6.85058	364	3442	109	21031	CPEB2	SP1	ATP2B1	IGF1	NR4A2	BCL2L2	GRIA1	LPIN2	CAV1	KAT2B	MAPK1	IGF1R	CRK	TRIB3	TP53	SESN3	SHOC2	GRM5	PLCB1	RIPK2	PTK2	NCOA2	ZFP36L1	GNRHR	SORL1	GSK3B	VIM	GCG	CPEB1	IGF2	WDTC1	PRKAR1A	FBN1	HNF4A	RAB10	STAT3	GPR173	SNX6	MYO5A	IRS4
GO:BP	response to biotic stimulus	GO:0009607	false	5.0882e-07	6.29343	1586	3442	352	21031	YWHAZ	CNOT7	UBE2K	ATP1B1	OTUD4	KLK7	TMEM33	NFIB	PCBP2	EIF2AK3	PPM1E	CAV1	ARF1	CADM1	CDK6	MTDH	EREG	MAPK1	RBMS3	SASH1	CRK	AP1G1	MECP2	CXCL9	GBP4	TP53	FZD5	FOXP1	IL1A	BMP2	ZBTB1	RBM47	DACH1	FGL2	TXNIP	PUM1	BECN1	KLHL6	SH2D1A	RIPK2
GO:BP	cellular response to cytokine stimulus	GO:0071345	false	5.1546e-07	6.2878	839	3442	207	21031	JARID2	CNOT7	UBE2K	FOXC1	OTUD4	HNRNPU	RORA	CREB1	CAV1	SH2B3	EREG	SRSF7	MAPK1	CRKL	ULK1	MMP2	NFAT5	CXCL9	ACSL1	SPRY4	GBP4	TP53	UBXN2A	TNFRSF21	LIFR	PAFAH1B1	FOXP1	SPATA2	LEPR	IL1A	SOX1	RBM47	ROBO1	PLCB1	RIPK2	ZFP36L2	SLC12A2	ZFP36L1	GSK3B	AKAP6
GO:BP	regulation of cellular response to growth factor stimulus	GO:0090287	false	5.2714e-07	6.27808	318	3442	97	21031	ONECUT2	MTMR4	ARID4B	FBN2	NRXN1	TFAP2B	ATP2B4	CAV1	CRIM1	SPRED2	NRP1	ZNF451	SPRY4	TP53	TET1	BMP2	ZEB2	SPRED1	ROBO1	USP15	SEMA6A	SORL1	NEO1	SKIL	TMEM108	UBE2D3	FSTL4	SPRY3	FBN1	MMRN2	GATA6	BRMS1L	CASK	NOTCH2	CREBBP	SNX6	PALS1	CTDSPL2	IL17RD	RUNX2
GO:BP	defense response	GO:0006952	false	6.3013e-07	6.20057	1791	3442	390	21031	YWHAZ	CNOT7	UBE2K	LY75	ATP1B1	OTUD4	IGF1	KLK7	PER1	RORA	TMEM33	PCBP2	CAV1	CADM1	ACVR1	EREG	NPAS2	RBMS3	ZNF148	CRK	AP1G1	MECP2	CXCL9	BCL6	GBP4	TP53	KPNA6	FOXP1	SPATA2	IL1A	BMP2	ZEB2	ZBTB1	RBM47	SCN9A	FGL2	TXNIP	PUM1	BECN1	SH2D1A
GO:BP	response to decreased oxygen levels	GO:0036293	false	1.8955e-06	5.72227	316	3442	95	21031	CPEB2	ITPR2	NR4A2	NDRG1	RORA	CAV1	SOX4	TSC1	MECP2	MMP2	SLC6A4	TP53	REST	MDM4	PLOD2	IL1A	BMP2	ZEB2	ATP7A	CBFA2T3	BECN1	VEGFD	ZFP36L1	SOX2	NF1	AK4	CPEB1	SOD2	ALKBH5	GATA6	SLC2A1	EGR1	ADO	CREBBP	USP19	RAD21	EEF2K	SCN2A	CPEB4	CYGB
GO:BP	response to oxygen levels	GO:0070482	false	2.7979e-06	5.55317	345	3442	101	21031	CPEB2	ITPR2	NR4A2	NDRG1	RORA	CAV1	SOX4	TSC1	MECP2	MMP2	SLC6A4	TP53	CDKN1A	REST	MDM4	PLOD2	IL1A	BMP2	ZEB2	GUCY1A2	ATP7A	CBFA2T3	BECN1	VEGFD	ZFP36L1	SOX2	NF1	AK4	CPEB1	SOD2	ALKBH5	SLC7A5	GATA6	SLC2A1	EGR1	ADO	CREBBP	USP19	RAD21	EEF2K
GO:BP	response to external biotic stimulus	GO:0043207	false	4.7043e-06	5.32751	1551	3442	340	21031	YWHAZ	CNOT7	UBE2K	ATP1B1	OTUD4	KLK7	TMEM33	NFIB	PCBP2	PPM1E	CAV1	ARF1	CADM1	CDK6	MTDH	EREG	MAPK1	SASH1	CRK	AP1G1	MECP2	CXCL9	GBP4	TP53	FZD5	FOXP1	IL1A	BMP2	ZBTB1	RBM47	FGL2	PUM1	BECN1	KLHL6	SH2D1A	RIPK2	USP15	FKBP5	ZDHHC5	SLAMF6
GO:BP	cellular response to chemical stress	GO:0062197	false	5.4469e-06	5.26385	304	3442	91	21031	CPEB2	PRKAA2	NR4A2	STAU1	EIF2AK3	CAV1	KAT2B	MAPK1	MMP2	NFAT5	TP53	FOXP1	TP53INP1	ATP7A	BECN1	USP15	PRDX3	HM13	TOP2B	ZFP36L1	SOD2	MAPK13	SLC2A1	OXSR1	DAPK1	SLC25A24	YBX3	SLC7A11	MET	SCN2A	PRR5L	PARK2	HSPA1B	RHOB	KLF4	SETX	DDIT3	FOXO1	IL6	STAT6
GO:BP	cellular response to steroid hormone stimulus	GO:0071383	false	8.4714e-06	5.07205	215	3442	70	21031	KLF9	KMT2D	WBP2	HNRNPU	PER1	ABHD2	MAPK1	NR3C2	IGF1R	RBFOX2	REST	FOXP1	FOXA1	ZFP36L2	CLOCK	ZFP36L1	AXIN2	EIF4E	AR	YWHAH	ESRRG	PAK1	PGR	ARID1A	HNF4A	MED1	TAF7	SMARCA4	KDM4C	NR4A3	ISL1	ESR1	STRN3	RXRB	HSPA1B	LATS1	SFRP1	FOXO3	HDAC6	SERPINF1
GO:BP	cellular response to peptide hormone stimulus	GO:0071375	false	1.2157e-05	4.91516	304	3442	90	21031	CPEB2	SP1	ATP2B1	NR4A2	GRIA1	LPIN2	CAV1	KAT2B	MAPK1	IGF1R	CRK	TRIB3	SESN3	SHOC2	PLCB1	PTK2	NCOA2	ZFP36L1	GNRHR	SORL1	GSK3B	GCG	CPEB1	IGF2	WDTC1	PRKAR1A	FBN1	HNF4A	RAB10	STAT3	GPR173	MYO5A	IRS4	NR4A3	ROCK1	RB1	AHSG	EEF2K	AP3S1	ADCY8
GO:BP	response to inorganic substance	GO:0010035	false	3.5172e-05	4.45381	531	3442	137	21031	NRXN1	PRKAA2	NDRG1	CALM2	CREB1	SLC38A2	ATRX	GRIA1	ATP2B4	EIF2AK3	CAV1	MAPK1	CRK	MECP2	MMP2	TP53	KMT2A	IL1A	ATP7A	TXNIP	PLCB1	BECN1	PRDX3	TOP2B	SLC12A2	PTCH1	SYT11	SLC25A12	TESMIN	PDX1	CYBRD1	SYT7	PCSK1	SOD2	MAPK13	SUMO1	ABCC6	SLC25A24	ADAM9	CALM1
GO:BP	response to nutrient levels	GO:0031667	false	5.5846e-05	4.25301	496	3442	129	21031	TMEM135	YWHAZ	SP1	BMPR2	PRKAA2	ULK2	SLC38A2	EIF2AK3	CAV1	KAT2B	PIM1	MN1	MAPK1	TSC1	IGF1R	ULK1	SLC6A4	ACSL1	TP53	TBL1XR1	CDKN1A	IL1A	ZEB2	SESN3	BECN1	NUAK1	SOX2	SORL1	CHKA	GDAP1	RRP8	PRKAG2	EIF2A	PDX1	PCSK1	FOXK1	MED1	SOD2	YARS	SLC7A5
GO:BP	hormone transport	GO:0009914	false	7.0424e-05	4.15228	328	3442	93	21031	TFAP2B	CREB1	CFTR	SOX4	KLF7	REST	TCF7L2	LRRC8A	RFX3	ACSL4	PLCB1	ENY2	P2RY1	CLOCK	GNRHR	CAMK2G	CHD7	GCG	AIMP1	PRKAR1A	RAB11B	HNF4A	PDX1	SYT7	SLC7A5	RASL10B	SLC16A2	SIDT2	AACS	FKBP1B	ISL1	ADCY8	TIAM1	PTPRN2	BIRC5	KDM5B	PARK2	SPP1	FOXO1	IL6
GO:BP	hormone secretion	GO:0046879	false	0.00010954	3.96044	317	3442	90	21031	TFAP2B	CREB1	CFTR	SOX4	KLF7	REST	TCF7L2	LRRC8A	RFX3	ACSL4	PLCB1	ENY2	P2RY1	CLOCK	GNRHR	CAMK2G	CHD7	GCG	AIMP1	PRKAR1A	RAB11B	HNF4A	PDX1	SYT7	RASL10B	SLC16A2	SIDT2	AACS	FKBP1B	ISL1	ADCY8	TIAM1	PTPRN2	BIRC5	KDM5B	PARK2	SPP1	FOXO1	IL6	VIP
GO:BP	response to glucocorticoid	GO:0051384	false	0.00014958	3.82513	132	3442	47	21031	KLF9	HNRNPU	IGF1R	CDKN1A	REST	CALCR	ZFP36L2	ACSBG1	ZFP36L1	AXIN2	EIF4E	CDO1	PDX1	PCSK1	ADAM9	AGL	GBA	ISL1	WNT7B	ABCA3	IL6	PTAFR	IL22	FOXO3	HDAC6	SERPINF1	PIK3CA	IGFBP2	FLT3	CLDN1	PTGDS	PTGS2	GJB2	JAK2	TRIM63	HSD3B2	TFAP4	BCHE	EGFR	ACE
GO:BP	response to retinoic acid	GO:0032526	false	0.00024154	3.61701	110	3442	41	21031	CREB1	MMP2	SLC6A4	PTCH1	GSK3B	GDAP1	PHC1	SLC10A3	WNT8B	ABL2	GATA6	TNC	WNT9A	RXRB	WNT7B	KLF4	SETX	DNAAF2	HOXA2	TEAD2	SERPINF1	RARG	IGFBP2	LRAT	GJB2	TRIM16	SOX9	FZD10	SREBF1	WNT3	CYP26A1	RBP1	RORB	WNT10B	PTK2B	CD38	LTK	ZNF35	DKK1	FZD7
GO:BP	regulation of hormone secretion	GO:0046883	false	0.00039208	3.40663	261	3442	76	21031	TFAP2B	CREB1	CFTR	SOX4	KLF7	REST	TCF7L2	LRRC8A	RFX3	ACSL4	PLCB1	ENY2	P2RY1	CLOCK	CHD7	GCG	AIMP1	PRKAR1A	HNF4A	PDX1	SYT7	RASL10B	SIDT2	AACS	FKBP1B	ISL1	ADCY8	TIAM1	BIRC5	KDM5B	PARK2	SPP1	FOXO1	IL6	FGF23	CYP19A1	RAB11FIP1	ABCA12	FOXA2	SFRP1
GO:BP	regulation of cellular response to stress	GO:0080135	false	0.00039686	3.40136	512	3442	129	21031	BCL7A	DYRK1A	DNAJB9	TAOK1	SLC38A2	TMEM33	EIF2AK3	KAT2B	CREBRF	SPRED2	MAPK1	NPAS2	SOX4	KMT5B	USP25	IGF1R	KLHL15	TP53	IL1A	ATF6	SPRED1	RIPK2	USP15	CUL4A	ENY2	RFWD3	TOP2B	AXIN2	OPRM1	TAF9B	EPC2	NEO1	GSK3B	SKIL	MIF	TERF2IP	TRIAP1	SMARCD2	SERINC3	RNF185
GO:BP	response to extracellular stimulus	GO:0009991	false	0.00057207	3.24255	525	3442	131	21031	TMEM135	YWHAZ	SP1	BMPR2	PRKAA2	NR4A2	ULK2	SLC38A2	EIF2AK3	CAV1	KAT2B	PIM1	MN1	MAPK1	TSC1	IGF1R	ULK1	SLC6A4	ACSL1	TP53	TBL1XR1	CDKN1A	IL1A	ZEB2	SESN3	BECN1	NUAK1	SOX2	SORL1	CHKA	GDAP1	RRP8	PRKAG2	EIF2A	PDX1	PCSK1	FOXK1	MED1	SOD2	YARS
GO:BP	response to corticosteroid	GO:0031960	false	0.00059769	3.22352	154	3442	51	21031	KLF9	HNRNPU	IGF1R	CDKN1A	REST	CALCR	ZFP36L2	ACSBG1	ZFP36L1	AXIN2	EIF4E	CDO1	PDX1	PCSK1	ADAM9	AGL	GBA	ISL1	WNT7B	ABCA3	IL6	PTAFR	IL22	FOXO3	HDAC6	SERPINF1	PIK3CA	SCNN1D	IGFBP2	FLT3	SLC12A3	CLDN1	PTGDS	PTGS2	GJB2	JAK2	TRIM63	HSD3B2	TFAP4	BCHE
GO:BP	regulation of cellular response to transforming growth factor beta stimulus	GO:1903844	false	0.00107304	2.96938	144	3442	48	21031	ONECUT2	MTMR4	ARID4B	FBN2	SPRED2	ZNF451	TP53	TET1	BMP2	ZEB2	SPRED1	USP15	SKIL	FBN1	BRMS1L	CREBBP	SNX6	PALS1	IL17RD	LRG1	LATS1	LTBP1	HTRA4	LTBP4	CITED2	LDLRAD4	PPARA	CDKN1C	HTRA3	HSPA1A	IL4	LEMD3	VASN	LOX	ZEB1	AXIN1	ARID4A	HSPA5	SMAD3	SLC2A10
GO:BP	cellular response to nutrient levels	GO:0031669	false	0.0012064	2.91851	245	3442	71	21031	YWHAZ	SP1	BMPR2	PRKAA2	SLC38A2	EIF2AK3	CAV1	KAT2B	PIM1	MN1	MAPK1	TSC1	IGF1R	ULK1	TP53	CDKN1A	SESN3	BECN1	NUAK1	CHKA	GDAP1	RRP8	PRKAG2	MED1	SLC7A5	SLC2A1	CREBBP	GBA	CPEB4	TNC	RXRB	JMY	FOXO1	FGF23	LRRK2	FOXA2	WDR59	SFRP1	FOXO3	FOLR2
GO:BP	steroid hormone mediated signaling pathway	GO:0043401	false	0.00140872	2.85118	141	3442	47	21031	KMT2D	WBP2	PER1	ABHD2	MAPK1	NR3C2	RBFOX2	FOXP1	FOXA1	CLOCK	AR	YWHAH	ESRRG	PAK1	PGR	ARID1A	HNF4A	MED1	TAF7	SMARCA4	KDM4C	NR4A3	ISL1	ESR1	STRN3	RXRB	LATS1	SFRP1	HDAC6	NR1D1	ESRRB	ZMIZ1	LMO3	PAQR8	ESR2	JAK2	PPARA	TRERF1	BRCA1	KDM5D
GO:BP	cellular response to oxidative stress	GO:0034599	false	0.001562	2.80632	242	3442	70	21031	CPEB2	PRKAA2	NR4A2	STAU1	KAT2B	MAPK1	MMP2	TP53	FOXP1	TP53INP1	ATP7A	BECN1	PRDX3	HM13	TOP2B	SOD2	MAPK13	DAPK1	SLC25A24	SLC7A11	MET	PRR5L	PARK2	HSPA1B	RHOB	KLF4	SETX	FOXO1	IL6	STAT6	LRRK2	PLEKHA1	FOXO3	HDAC6	ETV5	PPARGC1A	ERCC6L2	KDM6B	SESN2	NOS3
GO:BP	DNA damage response, signal transduction by p53 class mediator	GO:0030330	true	0.00234806	2.62929	79	3442	31	21031	DYRK1A	NDRG1	ATRX	SPRED2	SOX4	TP53	CDKN1A	MDM4	MYO6	SPRED1	CRADD	MIF	TRIAP1	RBM38	SMYD2	ZMPSTE24	KMT5A	PPP2R5C	ING4	PLK3	FOXO3	SESN2	RPS6KA6	HIC1	MUC1	TFAP4	PML	SNAI1	MDM2	PPM1D	TWIST1
GO:BP	response to ketone	GO:1901654	false	0.00264832	2.57703	218	3442	64	21031	KLF9	SP1	PRKAA2	WBP2	CREB1	MSN	CAV1	ABHD2	CFTR	IGF1R	CDKN1A	FOXP1	ACACA	TXNIP	NCOA2	AXIN2	EIF4E	AR	GNAI1	HOXA10	GBA	ADCY8	TNC	ADCY6	SPP1	KLF4	PTAFR	DEFB104A	HOXA11	SFRP1	FOXO3	HDAC6	SERPINF1	PIK3CA	SCNN1D	TGFB2	CLDN4	SLC12A3	CLDN1	XRN1
GO:BP	response to bacterium	GO:0009617	false	0.00360665	2.4429	720	3442	166	21031	KLK7	NFIB	PPM1E	CAV1	MTDH	MAPK1	SASH1	CXCL9	GBP4	FZD5	FOXP1	IL1A	BMP2	KLHL6	RIPK2	FKBP5	VEGFD	PRDX3	CDC73	SYT11	MALT1	CHD7	MIF	DHX15	TMEM255A	VIM	CYRIB	PPP1R11	RPS6KA3	MMRN2	PCSK1	DIO2	CCDC80	SOD2	SLC7A5	TRAF6	TJP1	CEBPB	NOTCH2	ADAM9
GO:BP	response to starvation	GO:0042594	false	0.0048501	2.31425	217	3442	63	21031	YWHAZ	SP1	BMPR2	PRKAA2	ULK2	SLC38A2	EIF2AK3	CAV1	MAPK1	TSC1	IGF1R	ULK1	TP53	CDKN1A	SESN3	BECN1	NUAK1	CHKA	RRP8	EIF2A	FOXK1	YARS	SLC7A5	SLC2A1	GBA	CPEB4	JMY	DDIT3	FOXO1	LRRK2	WDR59	SFRP1	FOXO3	PPARGC1A	DEPDC5	SESN2	FOXA3	GABARAPL1	IFI16	PPARA
GO:BP	cellular response to starvation	GO:0009267	false	0.00497897	2.30286	177	3442	54	21031	YWHAZ	SP1	BMPR2	PRKAA2	SLC38A2	EIF2AK3	CAV1	MAPK1	TSC1	IGF1R	TP53	CDKN1A	SESN3	BECN1	NUAK1	CHKA	RRP8	SLC7A5	SLC2A1	GBA	CPEB4	JMY	FOXO1	LRRK2	WDR59	SFRP1	FOXO3	DEPDC5	SESN2	FOXA3	GABARAPL1	IFI16	PPARA	SREBF2	SREBF1	FADS1	PIK3C2B	MAP1LC3B	DAP	HSPA5
GO:BP	response to metal ion	GO:0010038	false	0.00672005	2.17263	360	3442	93	21031	NRXN1	PRKAA2	NDRG1	CALM2	CREB1	GRIA1	EIF2AK3	CAV1	MAPK1	MECP2	KMT2A	IL1A	ATP7A	TXNIP	BECN1	SLC12A2	SYT11	SLC25A12	TESMIN	PDX1	CYBRD1	SYT7	PCSK1	SOD2	SUMO1	ABCC6	SLC25A24	ADAM9	CALM1	BRAF	EEF2K	ADCY8	SYT12	MEF2A	CD14	PARK2	KCNC1	CPNE5	FGF23	SLC30A2
GO:BP	response to BMP	GO:0071772	false	0.0119637	1.92213	164	3442	50	21031	BMPR2	TFAP2B	ACVR2A	CAV1	CRIM1	ACVR1	BMP2	USP15	SORL1	NEO1	SKIL	BMPR1A	UBE2D3	FSTL4	FBN1	GATA6	SMAD9	EGR1	NFIA	NOTCH2	POU5F1	CTDSPL2	RUNX2	KDR	SFRP1	CDH5	UBE2O	AMHR2	FZD1	CHRDL2	GDF5	CRB2	FKBP8	SOX9	SOSTDC1	SOST	DLX5	HTRA3	NUMA1	ACVR2B
GO:BP	cellular response to BMP stimulus	GO:0071773	false	0.0119637	1.92213	164	3442	50	21031	BMPR2	TFAP2B	ACVR2A	CAV1	CRIM1	ACVR1	BMP2	USP15	SORL1	NEO1	SKIL	BMPR1A	UBE2D3	FSTL4	FBN1	GATA6	SMAD9	EGR1	NFIA	NOTCH2	POU5F1	CTDSPL2	RUNX2	KDR	SFRP1	CDH5	UBE2O	AMHR2	FZD1	CHRDL2	GDF5	CRB2	FKBP8	SOX9	SOSTDC1	SOST	DLX5	HTRA3	NUMA1	ACVR2B
GO:BP	hormone-mediated signaling pathway	GO:0009755	false	0.0126151	1.89911	200	3442	58	21031	KMT2D	WBP2	PER1	ABHD2	MAPK1	NR3C2	RBFOX2	ACSL1	FOXP1	FOXA1	CLOCK	THRB	AR	YWHAH	ESRRG	PAK1	PGR	ARID1A	HNF4A	ADIPOR2	MED1	TAF7	SMARCA4	KDM4C	NR4A3	ISL1	ESR1	STRN3	RXRB	ASIP	LATS1	SFRP1	HDAC6	RARG	NR1D1	REN	ESRRB	ZMIZ1	LMO3	TSHR
GO:BP	cellular response to alcohol	GO:0097306	false	0.0176434	1.75342	106	3442	36	21031	KLF9	ITPR2	PRKAA2	CREB1	CFTR	IGF1R	ACACA	TP53INP1	PTCH1	GNAI1	DAG1	SOD2	ADCY8	TNC	ADCY6	KLF4	JUP	MLC1	DEFB104A	SFRP1	FOXO3	SCNN1D	XRN1	GLRA2	BRCA1	EFNA5	ACE	CYP7A1	INHBB	ADCY7	DEFB104B	LRP6	FOS	MDM2	GOLPH3	INHBA
GO:BP	cell chemotaxis	GO:0060326	false	0.0191538	1.71775	320	3442	83	21031	ITGA1	MAPK1	NRP1	CRKL	CRK	MMP2	EGR3	CXCL9	DOCK4	PTK2	VEGFD	SLC12A2	MIF	RAC1	SWAP70	ITGA9	RAC3	CCL16	OXSR1	CCR1	MET	TIAM1	CCR3	CCL15	VEGFA	FGF16	IL6	DAPK2	ITGB2	KDR	CSF1	CYP19A1	RARRES2	DEFB104A	KLRK1	LGALS9	PLA2G7	LBP	CXCR2	TGFB2
GO:BP	cellular defense response	GO:0006968	false	0.0208852	1.68016	52	3442	22	21031	ZNF148	CXCL9	BECN1	SH2D1A	RAB23	VEZF1	CCR3	CD5L	LBP	CXCR2	IL33	KLRC2	CD300C	LSP1	CCR2	KLRC3	CCR9	PTK2B	PNLIPRP2	C5AR1	BCL10	SPN
GO:BP	intracellular steroid hormone receptor signaling pathway	GO:0030518	false	0.0233879	1.63101	124	3442	40	21031	KMT2D	WBP2	PER1	MAPK1	NR3C2	RBFOX2	FOXP1	FOXA1	CLOCK	AR	YWHAH	ESRRG	PAK1	PGR	ARID1A	MED1	TAF7	SMARCA4	KDM4C	ISL1	ESR1	STRN3	LATS1	SFRP1	HDAC6	ESRRB	ZMIZ1	LMO3	ESR2	JAK2	TRERF1	BRCA1	KDM5D	CYP7B1	DAB2	SCGB2A2	DNAJA1	HEYL	PARP1	UBR5
GO:BP	cellular response to external stimulus	GO:0071496	false	0.0234631	1.62962	341	3442	87	21031	YWHAZ	SP1	BMPR2	PRKAA2	NR4A2	SLC38A2	EIF2AK3	CAV1	KAT2B	PIM1	MN1	MAPK1	TSC1	IGF1R	ULK1	TP53	CDKN1A	SESN3	BECN1	NUAK1	CHKA	GDAP1	CRADD	RRP8	PRKAG2	DAG1	MED1	SLC7A5	SLC2A1	CREBBP	GBA	MAP3K2	CPEB4	TNC	RXRB	JMY	FOXO1	FGF23	LRRK2	FOXA2
GO:BP	response to chemokine	GO:1990868	false	0.0238585	1.62236	99	3442	34	21031	FOXC1	SH2B3	CXCL9	ROBO1	SLC12A2	CCL16	OXSR1	CCR1	CCR3	TFF2	CCL15	CXCR2	CCL26	CXCR1	CCL25	CCL24	CCL14	CCL20	WBP1L	PPBP	CCL19	CCR4	CCR7	CCR2	CXCL3	CXCL2	GPR17	LOX	ZC3H12A	CCR9	PTK2B	IL8	CXCL10	CXCL5
GO:BP	cellular response to chemokine	GO:1990869	false	0.0238585	1.62236	99	3442	34	21031	FOXC1	SH2B3	CXCL9	ROBO1	SLC12A2	CCL16	OXSR1	CCR1	CCR3	TFF2	CCL15	CXCR2	CCL26	CXCR1	CCL25	CCL24	CCL14	CCL20	WBP1L	PPBP	CCL19	CCR4	CCR7	CCR2	CXCL3	CXCL2	GPR17	LOX	ZC3H12A	CCR9	PTK2B	IL8	CXCL10	CXCL5
GO:BP	cellular response to extracellular stimulus	GO:0031668	false	0.0244767	1.61125	274	3442	73	21031	YWHAZ	SP1	BMPR2	PRKAA2	NR4A2	SLC38A2	EIF2AK3	CAV1	KAT2B	PIM1	MN1	MAPK1	TSC1	IGF1R	ULK1	TP53	CDKN1A	SESN3	BECN1	NUAK1	CHKA	GDAP1	RRP8	PRKAG2	MED1	SLC7A5	SLC2A1	CREBBP	GBA	CPEB4	TNC	RXRB	JMY	FOXO1	FGF23	LRRK2	FOXA2	WDR59	SFRP1	FOXO3
GO:BP	regulation of peptide hormone secretion	GO:0090276	false	0.0245134	1.6106	204	3442	58	21031	TFAP2B	CFTR	SOX4	KLF7	REST	TCF7L2	LRRC8A	RFX3	ACSL4	PLCB1	ENY2	CLOCK	CHD7	GCG	AIMP1	PRKAR1A	HNF4A	PDX1	SYT7	RASL10B	SIDT2	AACS	FKBP1B	ISL1	ADCY8	TIAM1	BIRC5	PARK2	FOXO1	IL6	ABCA12	FOXA2	SFRP1	ILDR1	ABAT	NR1D1	TRPM4	ITPR1	FFAR1	GABBR1
GO:BP	regulation of response to biotic stimulus	GO:0002831	false	0.0286152	1.5434	502	3442	119	21031	YWHAZ	CNOT7	UBE2K	OTUD4	KLK7	PCBP2	CAV1	CADM1	EREG	SASH1	CRK	AP1G1	FOXP1	RBM47	FGL2	PUM1	SH2D1A	RIPK2	USP15	ZDHHC5	SLAMF6	SYT11	GIGYF2	MIF	N4BP1	PPM1B	RNF185	IPO5	PAK1	OTULIN	RPS6KA3	MMRN2	MED1	TRAF6	GATA6	TRIM56	DAPK1	CREBBP	WDFY1	TBK1
GO:BP	defense response to symbiont	GO:0140546	true	0.0298461	1.52511	1113	3442	235	21031	YWHAZ	CNOT7	UBE2K	ATP1B1	OTUD4	KLK7	TMEM33	PCBP2	CAV1	CADM1	EREG	CRK	AP1G1	CXCL9	GBP4	TP53	ZBTB1	RBM47	FGL2	PUM1	BECN1	SH2D1A	RIPK2	USP15	ZDHHC5	SLAMF6	C9	SRPK2	MALT1	GIGYF2	MIF	ARL8B	DHX15	N4BP1	IPO7	VIM	PPM1B	SERINC3	RNF185	IPO5
GO:BP	adaptive thermogenesis	GO:1990845	false	0.0301555	1.52063	169	3442	50	21031	ARRDC3	HNRNPU	QKI	NPR3	CAV1	IGF1R	ACSL1	ELOVL6	EHMT1	LEPR	SORL1	IP6K1	ESRRG	DIO2	ADIPOR2	KSR2	CEBPB	SMARCA4	ADAMTS5	RB1	SLC25A44	IGF2BP2	VEGFA	DDIT3	STAT6	TFE3	DBH	SCD	NR1D1	PPARGC1A	KDM6B	TSHR	JAK2	LIPA	IL4	ACVR2B	NOVA1	CCR2	TLR4	TRPV4
GO:BP	response to fatty acid	GO:0070542	false	0.0337483	1.47175	57	3442	23	21031	ACSL1	PLCB1	PDX1	PCSK1	SMARCD1	FOXO1	PTAFR	LDLR	FOXO3	KCNK4	ILDR1	PIK3CA	SCD	CLDN1	TBXAS1	FFAR1	PTGS2	SOX9	SREBF1	ZC3H12A	PDK4	CD36	TLR2
GO:BP	cold-induced thermogenesis	GO:0106106	false	0.0348142	1.45824	152	3442	46	21031	ARRDC3	QKI	NPR3	CAV1	IGF1R	ACSL1	ELOVL6	EHMT1	LEPR	IP6K1	ESRRG	DIO2	ADIPOR2	KSR2	CEBPB	SMARCA4	ADAMTS5	RB1	SLC25A44	IGF2BP2	VEGFA	DDIT3	STAT6	TFE3	DBH	SCD	NR1D1	PPARGC1A	KDM6B	TSHR	JAK2	IL4	ACVR2B	NOVA1	CCR2	TLR4	TRPM8	ZBTB7B	WNT10B	CD36
GO:BP	cellular response to oxygen levels	GO:0071453	false	0.0392368	1.40631	166	3442	49	21031	CPEB2	NDRG1	RORA	CAV1	TSC1	TP53	MDM4	ATP7A	BECN1	ZFP36L1	AK4	CPEB1	GATA6	ADO	USP19	EEF2K	SCN2A	CPEB4	EGLN1	HYOU1	EPHA4	VEGFA	FOXO1	ANGPT4	PLK3	SFRP1	FOXO3	RGCC	CITED2	CYSLTR1	TERT	HMOX1	PTGS2	MYC	NDP	VASN	MAP1LC3A	FABP1	GNGT1	ADAM8
GO:BP	cellular response to decreased oxygen levels	GO:0036294	false	0.045462	1.34235	149	3442	45	21031	CPEB2	NDRG1	RORA	TSC1	TP53	MDM4	ATP7A	BECN1	ZFP36L1	AK4	CPEB1	GATA6	ADO	USP19	EEF2K	SCN2A	CPEB4	EGLN1	HYOU1	EPHA4	VEGFA	ANGPT4	PLK3	SFRP1	FOXO3	RGCC	CITED2	CYSLTR1	TERT	HMOX1	PTGS2	MYC	NDP	VASN	MAP1LC3A	FABP1	GNGT1	ADAM8	ATF2	SLC2A4
GO:BP	response to hypoxia	GO:0001666	false	0.00010435	3.9815	303	3442	87	21031	CPEB2	ITPR2	NR4A2	NDRG1	RORA	CAV1	SOX4	MECP2	MMP2	SLC6A4	TP53	REST	MDM4	PLOD2	IL1A	BMP2	ATP7A	CBFA2T3	BECN1	VEGFD	ZFP36L1	NF1	AK4	CPEB1	SOD2	ALKBH5	GATA6	SLC2A1	EGR1	ADO	CREBBP	USP19	RAD21	SCN2A	CYGB	EGLN1	CHRNA7	HYOU1	EPHA4	VEGFA
GO:BP	response to other organism	GO:0051707	false	5.6062e-06	5.25133	1548	3442	339	21031	YWHAZ	CNOT7	UBE2K	ATP1B1	OTUD4	KLK7	TMEM33	NFIB	PCBP2	PPM1E	CAV1	ARF1	CADM1	CDK6	MTDH	EREG	MAPK1	SASH1	CRK	AP1G1	MECP2	CXCL9	GBP4	TP53	FZD5	FOXP1	IL1A	BMP2	ZBTB1	RBM47	FGL2	PUM1	BECN1	KLHL6	SH2D1A	RIPK2	USP15	FKBP5	ZDHHC5	SLAMF6
GO:BP	positive regulation of response to external stimulus	GO:0032103	false	1.0897e-05	4.96269	609	3442	155	21031	BMPR2	UBE2K	OTUD4	KLK7	PCBP2	CAV1	CADM1	EREG	MAPK1	NRP1	SASH1	IGF1R	AP1G1	RBM47	PUM1	SH2D1A	RIPK2	USP15	PTK2	ZDHHC5	SLAMF6	VEGFD	CLOCK	MIF	RAC1	RNF185	IPO5	SWAP70	PAK1	OTULIN	RPS6KA3	MMRN2	MED1	MAPK13	TRAF6	TRIM56	SCARF1	OXSR1	CEBPB	CREBBP
GO:BP	regulation of defense response	GO:0031347	false	0.00040701	3.3904	768	3442	180	21031	YWHAZ	CNOT7	UBE2K	OTUD4	IGF1	KLK7	RORA	PCBP2	CAV1	CADM1	EREG	NPAS2	CRK	AP1G1	BCL6	FOXP1	SPATA2	RBM47	FGL2	PUM1	SH2D1A	RIPK2	USP15	ZDHHC5	SLAMF6	CLOCK	SYT11	LRFN5	GIGYF2	N4BP1	PPM1B	RNF185	IPO5	SEMA7A	PAK1	OTULIN	RPS6KA3	MMRN2	MED1	STAT3
GO:BP	response to endoplasmic reticulum stress	GO:0034976	false	0.0037423	2.42686	220	3442	64	21031	DNAJB9	TMEM33	EIF2AK3	CREBRF	CFTR	AFF4	USP25	TRIB3	TP53	CHAC1	ATF6	HM13	MARCHF6	TMTC3	GSK3B	YOD1	CREB3L2	SERINC3	RNF185	EIF2B5	PDX1	BOK	DNAJC10	RNF139	CEBPB	USP19	SYVN1	PARK2	HYOU1	DDIT3	MAN1A1	LRRK2	RNF186	ABCA7	TTC23L	SESN2	ITPR1	HSP90B1	ERMP1	SDF2L1
GO:BP	positive regulation of cell communication	GO:0010647	false	4.4351e-24	23.3531	1777	3442	462	21031	EMP2	RTKN2	ERBB4	NRXN1	ARRDC3	BMPR2	KMT2D	UBE2K	IGF1	WBP2	ACVR2A	STAU1	TAOK1	CREB1	CDH2	TMEM33	GRIA1	TNKS2	PLAGL2	CAV1	ACVR1	ITGA1	SEMA3A	PIM1	SPRED2	CFTR	RAP1A	MTDH	MN1	MAPK1	MIER1	SOX4	NR3C2	NRP1	SASH1	CRKL	IGF1R	CRK	MECP2	RSPO4
GO:BP	positive regulation of secretion by cell	GO:1903532	false	1.86509e-07	6.7293	291	3442	92	21031	IGF1	CREB1	CFTR	SOX4	AP1G1	SLC6A4	TCF7L2	LRRC8A	IL1A	BMP2	ACSL4	PLCB1	CD2AP	PDCD6IP	P2RY1	VPS4A	SLC12A2	MIF	GCG	WLS	AIMP1	SEC24A	PRKAR1A	PDX1	SYT7	PCSK1	RAB2B	RASL10B	ADAM9	AACS	ISL1	ADCY8	GATA2	SPP1	ITGB2	CYP19A1	PTAFR	GAB2	ILDR1	SLC4A8
GO:BP	positive regulation of secretion	GO:0051047	false	3.59157e-07	6.44472	316	3442	97	21031	IGF1	CREB1	CFTR	SOX4	AP1G1	SLC6A4	TCF7L2	LRRC8A	IL1A	BMP2	ACSL3	ACSL4	PLCB1	CD2AP	PDCD6IP	P2RY1	VPS4A	SLC12A2	MIF	GCG	WLS	AIMP1	SEC24A	PRKAR1A	PDX1	SYT7	PCSK1	RAB2B	RASL10B	ADAM9	AACS	ISL1	ADCY8	GATA2	SPP1	VIP	ITGB2	CYP19A1	PTAFR	GAB2
[truncated: 1,890 more columns]

## Sheet: Metabolism and biosynthesis
source	term_name	term_id	highlighted	adjusted_p_value	negative_log10_of_adjusted_p_value	term_size	query_size	intersection_size	effective_domain_size	intersections
GO:BP	positive regulation of cellular biosynthetic process	GO:0031328	false	2.5316e-31	30.5966	2685	3442	670	21031	ONECUT2	ARID4B	BPTF	CREB5	KDM5A	ERBB4	WDR77	MAF	PSIP1	DYRK1A	RAP2C	NRXN1	EN2	SP1	CNOT7	BMPR2	KMT2D	FXR2	FOXC1	IGF1	WBP2	ANK2	HNRNPU	QKI	TFAP2B	NR2F2	KLK7	NR4A2	ACVR2A	DNAJB9	PER1	RORA	PYGO1	CREB1	SLC38A2	ZNF267	ATRX	GRIA1	RYBP	NFIB
GO:BP	positive regulation of biosynthetic process	GO:0009891	false	5.1567e-31	30.2876	2706	3442	673	21031	ONECUT2	ARID4B	BPTF	CREB5	KDM5A	ERBB4	WDR77	MAF	PSIP1	DYRK1A	RAP2C	NRXN1	EN2	SP1	CNOT7	BMPR2	KMT2D	FXR2	FOXC1	IGF1	WBP2	ANK2	HNRNPU	QKI	TFAP2B	NR2F2	KLK7	NR4A2	ACVR2A	DNAJB9	PER1	RORA	PYGO1	CREB1	SLC38A2	ZNF267	ATRX	GRIA1	RYBP	NFIB
GO:BP	positive regulation of macromolecule biosynthetic process	GO:0010557	false	1.4816e-30	29.8293	2603	3442	651	21031	ONECUT2	ARID4B	BPTF	CREB5	KDM5A	ERBB4	WDR77	MAF	PSIP1	DYRK1A	RAP2C	NRXN1	EN2	SP1	CNOT7	BMPR2	KMT2D	FXR2	FOXC1	IGF1	WBP2	ANK2	HNRNPU	QKI	TFAP2B	NR2F2	KLK7	NR4A2	ACVR2A	DNAJB9	PER1	RORA	PYGO1	CREB1	SLC38A2	ZNF267	ATRX	GRIA1	RYBP	NFIB
GO:BP	positive regulation of RNA biosynthetic process	GO:1902680	false	3.987e-28	27.3994	1706	3442	461	21031	ONECUT2	ARID4B	BPTF	CREB5	KDM5A	ERBB4	WDR77	MAF	PSIP1	DYRK1A	RAP2C	EN2	SP1	CNOT7	BMPR2	KMT2D	FOXC1	IGF1	WBP2	HNRNPU	QKI	TFAP2B	NR2F2	NR4A2	ACVR2A	PER1	RORA	PYGO1	CREB1	ZNF267	ATRX	RYBP	NFIB	DMRT2	PCBP2	EIF2AK3	HLF	LPIN2	PLAGL2	PBX3
GO:BP	positive regulation of DNA-templated transcription	GO:0045893	false	5.2079e-28	27.2833	1703	3442	460	21031	ONECUT2	ARID4B	BPTF	CREB5	KDM5A	ERBB4	WDR77	MAF	PSIP1	DYRK1A	RAP2C	EN2	SP1	CNOT7	BMPR2	KMT2D	FOXC1	IGF1	WBP2	HNRNPU	QKI	TFAP2B	NR2F2	NR4A2	ACVR2A	PER1	RORA	PYGO1	CREB1	ZNF267	ATRX	RYBP	NFIB	DMRT2	PCBP2	EIF2AK3	HLF	LPIN2	PLAGL2	PBX3
GO:BP	regulation of transcription by RNA polymerase II	GO:0006357	false	4.1052e-27	26.3867	2567	3442	631	21031	KLF9	ONECUT2	ARID4B	BCL7A	BPTF	CREB5	KDM5A	JARID2	WDR77	MAF	PSIP1	DYRK1A	YWHAZ	EN2	SP1	BMI1	CNOT7	BMPR2	KMT2D	ATXN1	FOXC1	IGF1	WBP2	LIN9	HNRNPU	TFAP2B	NR2F2	NR4A2	ACVR2A	DLG1	PER1	RORA	PYGO1	CREB1	ZNF267	MIER3	ATRX	RYBP	NFIB	ATP2B4
GO:BP	regulation of RNA biosynthetic process	GO:2001141	false	3.5951e-25	24.4443	3464	3442	795	21031	KLF9	ONECUT2	ARID4B	BCL7A	BPTF	CREB5	KDM5A	RTKN2	JARID2	ERBB4	WDR77	MAF	PSIP1	DYRK1A	YWHAZ	RAP2C	EN2	SP1	BMI1	CNOT7	BMPR2	KMT2D	ATXN1	FOXC1	IGF1	WBP2	LIN9	HNRNPU	QKI	TFAP2B	NR2F2	NR4A2	ACVR2A	DLG1	PER1	RORA	PYGO1	CREB1	ZNF267	MIER3
GO:BP	positive regulation of transcription by RNA polymerase II	GO:0045944	false	7.4726e-25	24.1265	1253	3442	355	21031	ONECUT2	ARID4B	BPTF	MAF	PSIP1	EN2	SP1	CNOT7	BMPR2	KMT2D	FOXC1	IGF1	WBP2	HNRNPU	TFAP2B	NR2F2	NR4A2	ACVR2A	PER1	RORA	PYGO1	CREB1	ZNF267	ATRX	NFIB	DMRT2	PCBP2	HLF	LPIN2	PLAGL2	PBX3	KAT2B	BCL9	ACVR1	CSRNP3	CREBRF	IRF6	HLTF	KLF13	MED21
GO:BP	transcription by RNA polymerase II	GO:0006366	false	1.515e-24	23.8196	2691	3442	645	21031	KLF9	ONECUT2	ARID4B	BCL7A	BPTF	CREB5	KDM5A	JARID2	WDR77	MAF	PSIP1	DYRK1A	YWHAZ	EN2	SP1	BMI1	CNOT7	BMPR2	KMT2D	ATXN1	FOXC1	IGF1	WBP2	LIN9	HNRNPU	TFAP2B	NR2F2	NR4A2	ACVR2A	DLG1	PER1	RORA	PYGO1	CREB1	ZNF267	MIER3	ATRX	RYBP	NFIB	ATP2B4
GO:BP	RNA biosynthetic process	GO:0032774	false	1.7697e-23	22.7521	3601	3442	813	21031	KLF9	ONECUT2	ARID4B	BCL7A	BPTF	CREB5	KDM5A	RTKN2	JARID2	ERBB4	WDR77	MAF	PSIP1	DYRK1A	YWHAZ	RAP2C	EN2	SP1	BMI1	CNOT7	BMPR2	KMT2D	ATXN1	FOXC1	IGF1	WBP2	LIN9	HNRNPU	QKI	TFAP2B	NR2F2	NR4A2	ACVR2A	DLG1	PER1	RORA	PYGO1	CREB1	ZNF267	MIER3
GO:BP	DNA-templated transcription	GO:0006351	false	1.8002e-23	22.7447	3569	3442	807	21031	KLF9	ONECUT2	ARID4B	BCL7A	BPTF	CREB5	KDM5A	RTKN2	JARID2	ERBB4	WDR77	MAF	PSIP1	DYRK1A	YWHAZ	RAP2C	EN2	SP1	BMI1	CNOT7	BMPR2	KMT2D	ATXN1	FOXC1	IGF1	WBP2	LIN9	HNRNPU	QKI	TFAP2B	NR2F2	NR4A2	ACVR2A	DLG1	PER1	RORA	PYGO1	CREB1	ZNF267	MIER3
GO:BP	organic cyclic compound biosynthetic process	GO:1901362	false	1.3135e-21	20.8816	4264	3442	926	21031	KLF9	ONECUT2	ARID4B	BCL7A	BPTF	CREB5	KDM5A	RTKN2	JARID2	MMUT	ERBB4	WDR77	MAF	PSIP1	DYRK1A	YWHAZ	RAP2C	DCP2	EN2	SP1	BMI1	CNOT7	BMPR2	DTL	KMT2D	ATXN1	FOXC1	PRKAA2	IGF1	WBP2	LIN9	HNRNPU	QKI	TFAP2B	NR2F2	NR4A2	ACVR2A	DLG1	CTC1	PER1
GO:BP	negative regulation of RNA biosynthetic process	GO:1902679	false	2.2007e-21	20.6574	1347	3442	364	21031	ARID4B	BCL7A	BPTF	KDM5A	JARID2	MAF	YWHAZ	BMI1	CNOT7	ATXN1	FOXC1	HNRNPU	TFAP2B	NR2F2	NR4A2	DLG1	PER1	CREB1	MIER3	RYBP	NFIB	CAV1	LCOR	BAHD1	KAT2B	CREBRF	CDK6	MTDH	EREG	MIER1	SOX4	MXI1	HEY1	SATB2	RBFOX2	MAX	ZNF451	ZNF148	MECP2	CHD4
GO:BP	nucleobase-containing compound biosynthetic process	GO:0034654	false	1.0946e-19	18.9608	4027	3442	873	21031	KLF9	ONECUT2	ARID4B	BCL7A	BPTF	CREB5	KDM5A	RTKN2	JARID2	MMUT	ERBB4	WDR77	MAF	PSIP1	DYRK1A	YWHAZ	RAP2C	DCP2	EN2	SP1	BMI1	CNOT7	BMPR2	DTL	KMT2D	ATXN1	FOXC1	IGF1	WBP2	LIN9	HNRNPU	QKI	TFAP2B	NR2F2	NR4A2	ACVR2A	DLG1	CTC1	PER1	RORA
GO:BP	aromatic compound biosynthetic process	GO:0019438	false	1.8681e-19	18.7286	4116	3442	888	21031	KLF9	ONECUT2	ARID4B	BCL7A	BPTF	CREB5	KDM5A	RTKN2	JARID2	MMUT	ERBB4	WDR77	MAF	PSIP1	DYRK1A	YWHAZ	RAP2C	DCP2	EN2	SP1	BMI1	CNOT7	BMPR2	DTL	KMT2D	ATXN1	FOXC1	IGF1	WBP2	LIN9	HNRNPU	QKI	TFAP2B	NR2F2	NR4A2	ACVR2A	DLG1	CTC1	PER1	RORA
GO:BP	negative regulation of transcription by RNA polymerase II	GO:0000122	false	4.2058e-19	18.3762	986	3442	280	21031	ARID4B	BPTF	KDM5A	JARID2	MAF	YWHAZ	BMI1	ATXN1	FOXC1	HNRNPU	TFAP2B	NR2F2	NR4A2	DLG1	PER1	MIER3	RYBP	CAV1	LCOR	KAT2B	CREBRF	CDK6	MTDH	MIER1	SOX4	MXI1	HEY1	SATB2	MAX	ZNF451	ZNF148	MECP2	CHD4	BCL6	RLIM	TRIB3	KLF7	TP53	TBL1XR1	REST
GO:BP	heterocycle biosynthetic process	GO:0018130	false	3.8867e-18	17.4104	4105	3442	879	21031	KLF9	ONECUT2	ARID4B	BCL7A	BPTF	CREB5	KDM5A	RTKN2	JARID2	MMUT	ERBB4	WDR77	MAF	PSIP1	DYRK1A	YWHAZ	RAP2C	DCP2	EN2	SP1	BMI1	CNOT7	BMPR2	DTL	KMT2D	ATXN1	FOXC1	IGF1	WBP2	LIN9	HNRNPU	QKI	TFAP2B	NR2F2	NR4A2	ACVR2A	DLG1	CTC1	PER1	RORA
GO:BP	regulation of biosynthetic process	GO:0009889	false	7.8453e-18	17.1054	5813	3442	1181	21031	KLF9	ONECUT2	CPEB2	ARID4B	BCL7A	BPTF	CREB5	MSR1	KDM5A	RTKN2	JARID2	ERBB4	WDR77	MAF	PSIP1	DYRK1A	YWHAZ	MBNL2	RAP2C	NRXN1	DCP2	EN2	SP1	BMI1	ATP2B1	CNOT7	BMPR2	KMT2D	FXR2	ATXN1	ATP1B1	FOXC1	YTHDC1	HELZ	PRKAA2	IGF1	WBP2	ANK2	LIN9	HNRNPU
GO:BP	regulation of cellular biosynthetic process	GO:0031326	false	1.3429e-17	16.872	5781	3442	1174	21031	KLF9	ONECUT2	CPEB2	ARID4B	BCL7A	BPTF	CREB5	MSR1	KDM5A	RTKN2	JARID2	ERBB4	WDR77	MAF	PSIP1	DYRK1A	YWHAZ	MBNL2	RAP2C	NRXN1	DCP2	EN2	SP1	BMI1	ATP2B1	CNOT7	BMPR2	KMT2D	FXR2	ATXN1	ATP1B1	FOXC1	YTHDC1	HELZ	PRKAA2	IGF1	WBP2	ANK2	LIN9	HNRNPU
GO:BP	cellular nitrogen compound biosynthetic process	GO:0044271	false	7.4686e-17	16.1268	4836	3442	1003	21031	KLF9	ONECUT2	CPEB2	ARID4B	BCL7A	BPTF	CREB5	KDM5A	RTKN2	JARID2	MMUT	ERBB4	WDR77	MAF	PSIP1	DYRK1A	YWHAZ	RAP2C	DCP2	EN2	SP1	BMI1	CNOT7	BMPR2	DTL	KMT2D	FXR2	ATXN1	FOXC1	IGF1	WBP2	LIN9	HNRNPU	QKI	TFAP2B	NR2F2	NR4A2	ACVR2A	DLG1	CTC1
GO:BP	regulation of macromolecule biosynthetic process	GO:0010556	false	5.2757e-16	15.2777	5654	3442	1142	21031	KLF9	ONECUT2	CPEB2	ARID4B	BCL7A	BPTF	CREB5	MSR1	KDM5A	RTKN2	JARID2	ERBB4	WDR77	MAF	PSIP1	DYRK1A	YWHAZ	MBNL2	RAP2C	NRXN1	DCP2	EN2	SP1	BMI1	ATP2B1	CNOT7	BMPR2	KMT2D	FXR2	ATXN1	ATP1B1	FOXC1	YTHDC1	HELZ	PRKAA2	IGF1	WBP2	ANK2	LIN9	HNRNPU
GO:BP	regulation of cellular component biogenesis	GO:0044087	false	8.2235e-10	9.08494	971	3442	245	21031	DYRK1A	SLAIN1	NRXN1	ANTXR1	SYNPO2	FXR2	PRKAA2	MAP2	HNRNPU	DLG1	PPM1E	MSN	CAV1	KAT2B	RASA1	RAP1A	TSC1	NRP1	ULK1	MECP2	CHD4	NTRK2	FCHSD2	CAPZA1	TP53	REST	TMOD2	FZD5	BCL11A	ARF4	SEPTIN7	RAPGEF2	OCLN	ATP7A	ATF7IP	BECN1	ABI2	PTK2	AIDA	PDCD6IP
GO:BP	negative regulation of cellular metabolic process	GO:0031324	false	8.5972e-10	9.06564	3226	3442	671	21031	CPEB2	ARID4B	BCL7A	BPTF	MSR1	KDM5A	JARID2	MAF	DYRK1A	YWHAZ	NRXN1	DCP2	BMI1	ATP2B1	CNOT7	PDS5A	KMT2D	FXR2	ATXN1	FOXC1	YTHDC1	HELZ	PRKAA2	IGF1	HNRNPU	QKI	TFAP2B	NR2F2	NR4A2	DLG1	STAU1	CALM2	CTC1	PER1	CREB1	SMG7	MIER3	ATRX	RYBP	NFIB
GO:BP	negative regulation of biosynthetic process	GO:0009890	false	6.5543e-09	8.18347	2838	3442	595	21031	CPEB2	ARID4B	BCL7A	BPTF	MSR1	KDM5A	JARID2	MAF	DYRK1A	YWHAZ	NRXN1	DCP2	BMI1	ATP2B1	CNOT7	KMT2D	FXR2	ATXN1	FOXC1	YTHDC1	HELZ	PRKAA2	IGF1	HNRNPU	QKI	TFAP2B	NR2F2	NR4A2	DLG1	STAU1	CTC1	PER1	CREB1	SMG7	MIER3	ATRX	RYBP	NFIB	ATP2B4	EIF2AK3
GO:BP	negative regulation of macromolecule biosynthetic process	GO:0010558	false	1.4381e-08	7.84222	2773	3442	581	21031	CPEB2	ARID4B	BCL7A	BPTF	MSR1	KDM5A	JARID2	MAF	DYRK1A	YWHAZ	NRXN1	DCP2	BMI1	ATP2B1	CNOT7	KMT2D	FXR2	ATXN1	FOXC1	YTHDC1	HELZ	PRKAA2	IGF1	HNRNPU	QKI	TFAP2B	NR2F2	NR4A2	DLG1	STAU1	CTC1	PER1	CREB1	SMG7	MIER3	ATRX	RYBP	NFIB	ATP2B4	EIF2AK3
GO:BP	lipid biosynthetic process	GO:0008610	false	1.0445e-07	6.98107	727	3442	187	21031	MTMR4	PRKAA2	QKI	HACD4	CREB1	LPIN2	KAT2B	ACBD3	ABHD2	CFTR	SPTSSA	KDSR	IGF1R	ST8SIA3	ACSL1	TRIB3	ELOVL6	REST	B4GALT6	PITPNM2	DHCR24	IL1A	BMP2	SMG1	ACACA	ACSL3	ZBTB20	ACSL4	HACD2	OSBPL6	PIP5K1B	BECN1	SOCS6	ACER3	SCP2	ACSBG1	MPPE1	CREBL2	IP6K1	CHKA
GO:BP	regulation of miRNA transcription	GO:1902893	false	2.0743e-06	5.68312	75	3442	35	21031	NFIB	TP53	REST	BMP2	FOXA1	AR	BMPR1A	KLF5	STAT3	GATA6	EGR1	NOTCH2	SMARCA4	POU5F1	ESR1	GATA2	NGFR	KLF4	VEGFA	FOXO3	TGFB2	NOTCH3	TERT	SOX9	LILRB4	MYC	PPARA	SREBF2	SREBF1	EGFR	SMAD3	FOS	ETS1	MYB	TWIST1
GO:BP	miRNA transcription	GO:0061614	false	3.2417e-06	5.48923	76	3442	35	21031	NFIB	TP53	REST	BMP2	FOXA1	AR	BMPR1A	KLF5	STAT3	GATA6	EGR1	NOTCH2	SMARCA4	POU5F1	ESR1	GATA2	NGFR	KLF4	VEGFA	FOXO3	TGFB2	NOTCH3	TERT	SOX9	LILRB4	MYC	PPARA	SREBF2	SREBF1	EGFR	SMAD3	FOS	ETS1	MYB	TWIST1
GO:BP	organic hydroxy compound biosynthetic process	GO:1901617	false	2.2052e-05	4.65656	241	3442	75	21031	PRKAA2	QKI	NR4A2	CREB1	CFTR	SPTSSA	REST	DHCR24	BMP2	ZEB2	RAPGEF2	ATP7A	OSBPL6	ACER3	SCP2	P2RY1	IP6K1	PRKAG2	DHDDS	ABCA2	GBA	HMGCR	SLC7A11	OSBPL3	MSMO1	ALDH2	ACOT8	ASIP	DHCR7	CYP19A1	PTAFR	CLCN2	HMGCS1	DBH	PMEL	NR1D1	TGFB2	CDH3	NTSR1	PLTP
GO:BP	small molecule biosynthetic process	GO:0044283	false	0.00043802	3.35851	592	3442	145	21031	SEPHS1	PRKAA2	QKI	HACD4	CREB1	ATP2B4	KAT2B	ABHD2	GLS2	CFTR	SPTSSA	TRIB3	ELOVL6	REST	TCF7L2	DHCR24	LEPR	PLOD2	BMP2	ACACA	HACD2	OSBPL6	ACER3	SCP2	PPTC7	P2RY1	ACSBG1	IP6K1	AASDHPPT	CDO1	MIF	PRKAG2	DHDDS	GCG	SERINC3	SLC38A1	SLC25A12	ABCA2	P56211	WDTC1
GO:BP	positive regulation of cellular component biogenesis	GO:0044089	false	0.00449923	2.34686	509	3442	124	21031	SLAIN1	NRXN1	SYNPO2	DLG1	PPM1E	MSN	CAV1	TSC1	NRP1	ULK1	MECP2	NTRK2	FCHSD2	TP53	SEPTIN7	OCLN	ATP7A	ATF7IP	BECN1	ABI2	PDCD6IP	LRRTM2	VPS4A	LDB2	FERMT2	GSK3B	AUTS2	FAM98A	CCDC88A	PTPRD	PAN3	CAPRIN1	RAC1	FLRT3	DAG1	CKAP5	TAL1	SWAP70	PAK1	SYNPO2L
GO:BP	steroid biosynthetic process	GO:0006694	false	0.00726536	2.13874	179	3442	54	21031	PRKAA2	QKI	CREB1	ACBD3	CFTR	IGF1R	REST	DHCR24	IL1A	BMP2	OSBPL6	SCP2	PRKAG2	MED1	EGR1	HSD17B12	HMGCR	OSBPL3	MSMO1	ACOT8	CYP21A2	DHCR7	CYP19A1	CLCN2	DHH	HMGCS1	NR1D1	INSIG2	LIPA	HSD3B2	PROX1	HSD17B3	G6PD	INSIG1	SREBF2	SREBF1	CYP7A1	SNAI1	FDFT1	H6PD
GO:BP	mRNA transcription	GO:0009299	false	0.0302123	1.51982	53	3442	22	21031	CREB1	HLTF	EREG	TP53	ZBTB1	NCOA2	THRB	MED1	STAT3	TAF12	TAF7	TAF5	NCBP3	AP3B1	RXRB	TAF8	TAF1	SREBF1	HIPK3	ATF2	C5AR1	NFKBIZ
GO:BP	glycoprotein biosynthetic process	GO:0009101	true	0.0383121	1.41666	311	3442	80	21031	HS3ST1	BMPR2	PHLDA1	IGF1	FUT11	GXYLT1	ST6GAL1	ST8SIA3	TCF7L2	B4GALT6	TET1	GFPT1	ATP7A	PLCB1	TMTC1	TMTC3	TUSC3	DHDDS	ABCA2	CHPF	GALNT13	EXTL2	MLEC	ST8SIA2	TET3	GFPT2	HS2ST1	NDST1	GALNT1	TMEM260	GCNT2	UGDH	ST6GALNAC1	CYTL1	ACOT8	GALNT16	GALNT12	GALNT5	NECAB1	TET2
GO:BP	peptidyl-S-diacylglycerol-L-cysteine biosynthetic process from peptidyl-cysteine	GO:0018231	false	0.0459689	1.33754	15	3442	10	21031	ZDHHC21	GOLGA7	ZDHHC8	ZDHHC2	ZDHHC15	CLIP3	ZDHHC19	ZDHHC11	ZDHHC20	ZDHHC14
GO:BP	negative regulation of cellular biosynthetic process	GO:0031327	false	5.3643e-09	8.27049	2824	3442	593	21031	CPEB2	ARID4B	BCL7A	BPTF	MSR1	KDM5A	JARID2	MAF	DYRK1A	YWHAZ	NRXN1	DCP2	BMI1	ATP2B1	CNOT7	KMT2D	FXR2	ATXN1	FOXC1	YTHDC1	HELZ	PRKAA2	IGF1	HNRNPU	QKI	TFAP2B	NR2F2	NR4A2	DLG1	STAU1	CTC1	PER1	CREB1	SMG7	MIER3	ATRX	RYBP	NFIB	ATP2B4	EIF2AK3
GO:BP	positive regulation of miRNA transcription	GO:1902895	false	0.00151795	2.81874	56	3442	25	21031	TP53	BMP2	FOXA1	AR	BMPR1A	KLF5	STAT3	EGR1	NOTCH2	SMARCA4	GATA2	NGFR	KLF4	FOXO3	TGFB2	NOTCH3	TERT	MYC	SREBF2	SREBF1	EGFR	SMAD3	FOS	ETS1	MYB
GO:BP	alcohol biosynthetic process	GO:0046165	false	0.00630811	2.2001	135	3442	44	21031	PRKAA2	QKI	CFTR	SPTSSA	REST	DHCR24	BMP2	ACER3	SCP2	P2RY1	IP6K1	DHDDS	ABCA2	GBA	HMGCR	MSMO1	DHCR7	PTAFR	CLCN2	HMGCS1	DBH	NTSR1	IPMK	INSIG2	LIPA	PTH	G6PD	INSIG1	GCH1	SREBF2	SREBF1	CYP7A1	FDFT1	H6PD	LSS	CYP51A1	DAB2	HSD17B7	TM7SF2	SC5D
GO:BP	regulation of primary metabolic process	GO:0080090	false	3.2714e-39	38.4853	5591	3442	1247	21031	KLF9	ONECUT2	MTMR4	CPEB2	ARID4B	BCL7A	EMP2	BPTF	CREB5	KDM5A	RTKN2	JARID2	ERBB4	WDR77	MAF	PSIP1	DYRK1A	YWHAZ	MBNL2	RAP2C	NRXN1	DCP2	ARRDC3	EN2	SP1	BMI1	CNOT7	SYNPO2	BMPR2	PDS5A	DTL	KMT2D	UBE2K	MAGI2	FXR2	ATXN1	FOXC1	YTHDC1	OTUD4	PRKAA2
GO:BP	regulation of nitrogen compound metabolic process	GO:0051171	false	4.903e-39	38.3095	5440	3442	1219	21031	KLF9	ONECUT2	CPEB2	ARID4B	BCL7A	EMP2	BPTF	CREB5	KDM5A	RTKN2	JARID2	ERBB4	WDR77	MAF	PSIP1	DYRK1A	YWHAZ	MBNL2	RAP2C	NRXN1	DCP2	ARRDC3	EN2	SP1	BMI1	CNOT7	SYNPO2	BMPR2	PDS5A	DTL	KMT2D	UBE2K	MAGI2	FXR2	ATXN1	FOXC1	YTHDC1	OTUD4	PRKAA2	IGF1
GO:BP	positive regulation of cellular metabolic process	GO:0031325	false	7.3812e-35	34.1319	3346	3442	812	21031	ONECUT2	ARID4B	BCL7A	EMP2	BPTF	CREB5	KDM5A	ERBB4	WDR77	MAF	PSIP1	DYRK1A	RAP2C	NRXN1	DCP2	EN2	SP1	CNOT7	BMPR2	KMT2D	UBE2K	MAGI2	FXR2	FOXC1	OTUD4	PRKAA2	IGF1	WBP2	ANK2	HNRNPU	QKI	TFAP2B	NR2F2	KLK7	NR4A2	ACVR2A	DNAJB9	CALM2	CTC1	PER1
GO:BP	negative regulation of biological process	GO:0048519	false	1.1916e-34	33.9239	5874	3442	1278	21031	KLF9	ONECUT2	MTMR4	CPEB2	ARID4B	KCNAB1	BCL7A	BPTF	FBN2	MSR1	KDM5A	RTKN2	JARID2	ERBB4	WDR77	MAF	DYRK1A	YWHAZ	CTNND1	RAP2C	NRXN1	DCP2	ARRDC3	EN2	BMI1	ANTXR1	ATP2B1	CNOT7	BMPR2	PDS5A	ITPR2	DTL	KMT2D	MAGI2	FXR2	ATXN1	FOXC1	YTHDC1	HELZ	OTUD4
GO:BP	positive regulation of nitrogen compound metabolic process	GO:0051173	false	5.8463e-33	32.2331	3001	3442	738	21031	ONECUT2	ARID4B	BCL7A	EMP2	BPTF	CREB5	KDM5A	ERBB4	WDR77	MAF	PSIP1	DYRK1A	RAP2C	NRXN1	DCP2	ARRDC3	EN2	SP1	BMI1	CNOT7	BMPR2	DTL	KMT2D	UBE2K	MAGI2	FXR2	FOXC1	OTUD4	PRKAA2	IGF1	WBP2	HNRNPU	QKI	TFAP2B	NR2F2	NR4A2	ACVR2A	CALM2	CTC1	PER1
GO:BP	positive regulation of metabolic process	GO:0009893	false	7.029e-33	32.1531	3711	3442	874	21031	ONECUT2	ARID4B	BCL7A	EMP2	BPTF	CREB5	KDM5A	ERBB4	WDR77	MAF	PSIP1	DYRK1A	RAP2C	NRXN1	DCP2	ARRDC3	EN2	SP1	BMI1	CNOT7	BMPR2	DTL	KMT2D	UBE2K	MAGI2	FXR2	FOXC1	OTUD4	PRKAA2	IGF1	WBP2	ANK2	HNRNPU	QKI	TFAP2B	NR2F2	KLK7	NR4A2	ACVR2A	DNAJB9
GO:BP	positive regulation of macromolecule metabolic process	GO:0010604	false	1.042e-31	30.9821	3420	3442	814	21031	ONECUT2	ARID4B	BCL7A	EMP2	BPTF	CREB5	KDM5A	ERBB4	WDR77	MAF	PSIP1	DYRK1A	RAP2C	NRXN1	DCP2	ARRDC3	EN2	SP1	BMI1	CNOT7	BMPR2	DTL	KMT2D	UBE2K	MAGI2	FXR2	FOXC1	OTUD4	PRKAA2	IGF1	WBP2	ANK2	HNRNPU	QKI	TFAP2B	NR2F2	KLK7	NR4A2	ACVR2A	DNAJB9
GO:BP	positive regulation of RNA metabolic process	GO:0051254	false	1.9583e-31	30.7081	1852	3442	502	21031	ONECUT2	ARID4B	BPTF	CREB5	KDM5A	ERBB4	WDR77	MAF	PSIP1	DYRK1A	RAP2C	DCP2	EN2	SP1	CNOT7	BMPR2	KMT2D	FXR2	FOXC1	IGF1	WBP2	HNRNPU	QKI	TFAP2B	NR2F2	NR4A2	ACVR2A	PER1	RORA	PYGO1	CREB1	SLC38A2	ZNF267	ATRX	RYBP	NFIB	DMRT2	PCBP2	EIF2AK3	HLF
GO:BP	negative regulation of nitrogen compound metabolic process	GO:0051172	false	1.3388e-30	29.8733	2202	3442	571	21031	CPEB2	ARID4B	BCL7A	BPTF	KDM5A	JARID2	MAF	DYRK1A	YWHAZ	DCP2	BMI1	CNOT7	PDS5A	FXR2	ATXN1	FOXC1	PRKAA2	IGF1	HNRNPU	QKI	TFAP2B	NR2F2	NR4A2	DLG1	CALM2	CTC1	PER1	CREB1	MIER3	RYBP	NFIB	ATP2B4	EIF2AK3	PPM1E	TNKS2	CAV1	LCOR	CADM1	BAHD1	KAT2B
GO:BP	regulation of RNA metabolic process	GO:0051252	false	9.1269e-30	29.0397	3763	3442	871	21031	KLF9	ONECUT2	ARID4B	BCL7A	BPTF	CREB5	KDM5A	RTKN2	JARID2	ERBB4	WDR77	MAF	PSIP1	DYRK1A	YWHAZ	MBNL2	RAP2C	DCP2	EN2	SP1	BMI1	CNOT7	BMPR2	KMT2D	FXR2	ATXN1	FOXC1	YTHDC1	IGF1	WBP2	LIN9	HNRNPU	QKI	TFAP2B	NR2F2	NR4A2	ACVR2A	DLG1	PER1	RORA
GO:BP	positive regulation of nucleobase-containing compound metabolic process	GO:0045935	false	1.4578e-29	28.8363	2052	3442	537	21031	ONECUT2	ARID4B	BCL7A	BPTF	CREB5	KDM5A	ERBB4	WDR77	MAF	PSIP1	DYRK1A	RAP2C	DCP2	EN2	SP1	CNOT7	BMPR2	KMT2D	FXR2	FOXC1	OTUD4	PRKAA2	IGF1	WBP2	HNRNPU	QKI	TFAP2B	NR2F2	NR4A2	ACVR2A	CTC1	PER1	RORA	PYGO1	CREB1	SLC38A2	ZNF267	ATRX	RYBP	NFIB
GO:BP	regulation of nucleobase-containing compound metabolic process	GO:0019219	false	4.9352e-27	26.3067	4063	3442	915	21031	KLF9	ONECUT2	ARID4B	BCL7A	BPTF	CREB5	KDM5A	RTKN2	JARID2	ERBB4	WDR77	MAF	PSIP1	DYRK1A	YWHAZ	MBNL2	RAP2C	DCP2	EN2	SP1	BMI1	CNOT7	BMPR2	PDS5A	KMT2D	FXR2	ATXN1	FOXC1	YTHDC1	OTUD4	PRKAA2	IGF1	WBP2	LIN9	HNRNPU	QKI	TFAP2B	NR2F2	NR4A2	ACVR2A
GO:BP	regulation of DNA-templated transcription	GO:0006355	false	2.9411e-25	24.5315	3446	3442	792	21031	KLF9	ONECUT2	ARID4B	BCL7A	BPTF	CREB5	KDM5A	RTKN2	JARID2	ERBB4	WDR77	MAF	PSIP1	DYRK1A	YWHAZ	RAP2C	EN2	SP1	BMI1	CNOT7	BMPR2	KMT2D	ATXN1	FOXC1	IGF1	WBP2	LIN9	HNRNPU	QKI	TFAP2B	NR2F2	NR4A2	ACVR2A	DLG1	PER1	RORA	PYGO1	CREB1	ZNF267	MIER3
GO:BP	negative regulation of RNA metabolic process	GO:0051253	false	1.5972e-22	21.7966	1463	3442	392	21031	ARID4B	BCL7A	BPTF	KDM5A	JARID2	MAF	DYRK1A	YWHAZ	BMI1	CNOT7	ATXN1	FOXC1	HNRNPU	QKI	TFAP2B	NR2F2	NR4A2	DLG1	PER1	CREB1	MIER3	RYBP	NFIB	CAV1	LCOR	BAHD1	KAT2B	CREBRF	ELAVL1	CDK6	MTDH	EREG	SRSF7	MIER1	SOX4	MXI1	HEY1	SATB2	RBFOX2	MAX
GO:BP	negative regulation of DNA-templated transcription	GO:0045892	false	5.6436e-22	21.2484	1333	3442	363	21031	ARID4B	BCL7A	BPTF	KDM5A	JARID2	MAF	YWHAZ	BMI1	CNOT7	ATXN1	FOXC1	HNRNPU	TFAP2B	NR2F2	NR4A2	DLG1	PER1	CREB1	MIER3	RYBP	NFIB	CAV1	LCOR	BAHD1	KAT2B	CREBRF	CDK6	MTDH	EREG	MIER1	SOX4	MXI1	HEY1	SATB2	RBFOX2	MAX	ZNF451	ZNF148	MECP2	CHD4
GO:BP	regulation of metabolic process	GO:0019222	false	4.4553e-21	20.3511	7158	3442	1433	21031	KLF9	ONECUT2	MTMR4	CPEB2	ARID4B	BCL7A	EMP2	BPTF	CREB5	MSR1	KDM5A	TMEM135	RTKN2	JARID2	ERBB4	WDR77	MAF	PSIP1	DYRK1A	YWHAZ	MBNL2	RAP2C	NRXN1	DCP2	ARRDC3	EN2	SP1	BMI1	ATP2B1	CNOT7	SYNPO2	BMPR2	PDS5A	DTL	KMT2D	UBE2K	MAGI2	FXR2	ATXN1	ATP1B1
GO:BP	regulation of cellular metabolic process	GO:0031323	false	5.5753e-21	20.2537	6673	3442	1349	21031	KLF9	ONECUT2	MTMR4	CPEB2	ARID4B	BCL7A	EMP2	BPTF	CREB5	MSR1	KDM5A	TMEM135	RTKN2	JARID2	ERBB4	WDR77	MAF	PSIP1	DYRK1A	YWHAZ	MBNL2	RAP2C	NRXN1	DCP2	EN2	SP1	BMI1	ATP2B1	CNOT7	SYNPO2	BMPR2	PDS5A	KMT2D	UBE2K	MAGI2	FXR2	ATXN1	ATP1B1	FOXC1	YTHDC1
GO:BP	negative regulation of nucleobase-containing compound metabolic process	GO:0045934	false	2.698e-20	19.569	1588	3442	410	21031	ARID4B	BCL7A	BPTF	KDM5A	JARID2	MAF	DYRK1A	YWHAZ	DCP2	BMI1	CNOT7	PDS5A	ATXN1	FOXC1	HNRNPU	QKI	TFAP2B	NR2F2	NR4A2	DLG1	CTC1	PER1	CREB1	MIER3	RYBP	NFIB	TNKS2	CAV1	LCOR	BAHD1	KAT2B	CREBRF	ELAVL1	CDK6	MTDH	EREG	SRSF7	MIER1	SOX4	MXI1
GO:BP	regulation of macromolecule metabolic process	GO:0060255	false	1.1701e-19	18.9318	6631	3442	1334	21031	KLF9	ONECUT2	MTMR4	CPEB2	ARID4B	BCL7A	EMP2	BPTF	CREB5	MSR1	KDM5A	RTKN2	JARID2	ERBB4	WDR77	MAF	PSIP1	DYRK1A	YWHAZ	MBNL2	RAP2C	NRXN1	DCP2	ARRDC3	EN2	SP1	BMI1	ATP2B1	CNOT7	SYNPO2	BMPR2	PDS5A	DTL	KMT2D	UBE2K	MAGI2	FXR2	ATXN1	ATP1B1	FOXC1
GO:BP	protein modification process	GO:0036211	false	2.7088e-18	17.5672	3031	3442	682	21031	MTMR4	EMP2	ERBB4	WDR77	SEPHS1	DYRK1A	YWHAZ	RAP2C	NRXN1	ARRDC3	BMI1	CNOT7	SYNPO2	BMPR2	UBE2G1	DTL	UBE2K	MAGI2	FXR2	USP48	TRIM9	OTUD4	PRKAA2	IGF1	SNRK	NR2F2	ACVR2A	CALM2	TAOK1	FUT11	ULK2	CREB1	METAP2	HECTD2	ATP2B4	GMFB	EIF2AK3	UBE2H	PPM1E	TNKS2
GO:BP	regulation of protein metabolic process	GO:0051246	false	2.0702e-15	14.684	2102	3442	492	21031	CPEB2	EMP2	ERBB4	DYRK1A	RAP2C	NRXN1	ARRDC3	SP1	BMI1	CNOT7	SYNPO2	DTL	UBE2K	MAGI2	FXR2	OTUD4	PRKAA2	IGF1	HNRNPU	QKI	NR2F2	ACVR2A	CALM2	PER1	TAOK1	RYBP	ATP2B4	EIF2AK3	PPM1E	MSN	CAV1	CADM1	KAT2B	ACVR1	ETF1	ITGA1	CREBRF	SPRED2	ELAVL1	RAP1A
GO:BP	macromolecule modification	GO:0043412	false	5.4834e-15	14.2609	3262	3442	708	21031	MTMR4	ARID4B	EMP2	ERBB4	WDR77	SEPHS1	DYRK1A	YWHAZ	RAP2C	NRXN1	ARRDC3	BMI1	CNOT7	SYNPO2	BMPR2	UBE2G1	DTL	UBE2K	MAGI2	FXR2	USP48	TRIM9	OTUD4	PRKAA2	IGF1	SNRK	NR2F2	ACVR2A	CALM2	TAOK1	FUT11	ULK2	CREB1	METAP2	HECTD2	ATRX	ATP2B4	GMFB	EIF2AK3	UBE2H
GO:BP	protein metabolic process	GO:0019538	false	1.2573e-14	13.9005	4912	3442	1003	21031	MTMR4	HS3ST1	CPEB2	EMP2	ERBB4	WDR77	SEPHS1	DYRK1A	YWHAZ	RAP2C	NRXN1	ARRDC3	SP1	BMI1	CNOT7	SYNPO2	BMPR2	UBE2G1	DTL	UBE2K	MAGI2	FXR2	USP48	TRIM9	OTUD4	PHLDA1	PRKAA2	IGF1	SNRK	HNRNPU	QKI	NR2F2	KLK7	ACVR2A	DLG1	CALM2	PER1	TAOK1	FUT11	ULK2
GO:BP	organonitrogen compound metabolic process	GO:1901564	false	6.8596e-14	13.1637	5986	3442	1186	21031	MTMR4	HS3ST1	CPEB2	EMP2	MMUT	ERBB4	WDR77	SEPHS1	DYRK1A	YWHAZ	RAP2C	NRXN1	ARRDC3	SP1	BMI1	CNOT7	SYNPO2	BMPR2	UBE2G1	DTL	UBE2K	MAGI2	FXR2	ATP1B1	FOXC1	USP48	TRIM9	OTUD4	PHLDA1	PRKAA2	IGF1	SNRK	HNRNPU	QKI	NR2F2	KLK7	NR4A2	ACVR2A	HACD4	DLG1
GO:BP	regulation of phosphate metabolic process	GO:0019220	false	8.6465e-14	13.0632	1132	3442	293	21031	MTMR4	EMP2	ERBB4	RAP2C	NRXN1	CNOT7	SYNPO2	UBE2K	MAGI2	FXR2	PRKAA2	IGF1	HNRNPU	NR2F2	ACVR2A	CALM2	SMG7	ATP2B4	EIF2AK3	PPM1E	CAV1	CADM1	KAT2B	ACVR1	ITGA1	SPRED2	RAP1A	EREG	MAPK1	TSC1	NRP1	SASH1	CRKL	SLC4A4	NTRK2	CCND2	TRIB3	TP53	CDKN1A	CTDSP2
GO:BP	phosphorus metabolic process	GO:0006793	false	8.7964e-14	13.0557	2596	3442	578	21031	MTMR4	EMP2	MMUT	ERBB4	SEPHS1	DYRK1A	YWHAZ	RAP2C	NRXN1	CNOT7	SYNPO2	BMPR2	UBE2K	MAGI2	FXR2	ATP1B1	PRKAA2	IGF1	SNRK	HNRNPU	NR2F2	ACVR2A	DLG1	CALM2	RORA	TAOK1	ULK2	CREB1	SMG7	ATP2B4	GMFB	EIF2AK3	PPM1E	CAV1	CADM1	KAT2B	ACVR1	ITGA1	PIM1	GDE1
GO:BP	regulation of phosphorus metabolic process	GO:0051174	false	9.8309e-14	13.0074	1133	3442	293	21031	MTMR4	EMP2	ERBB4	RAP2C	NRXN1	CNOT7	SYNPO2	UBE2K	MAGI2	FXR2	PRKAA2	IGF1	HNRNPU	NR2F2	ACVR2A	CALM2	SMG7	ATP2B4	EIF2AK3	PPM1E	CAV1	CADM1	KAT2B	ACVR1	ITGA1	SPRED2	RAP1A	EREG	MAPK1	TSC1	NRP1	SASH1	CRKL	SLC4A4	NTRK2	CCND2	TRIB3	TP53	CDKN1A	CTDSP2
GO:BP	phosphate-containing compound metabolic process	GO:0006796	false	1.0123e-13	12.9947	2571	3442	573	21031	MTMR4	EMP2	MMUT	ERBB4	SEPHS1	DYRK1A	YWHAZ	RAP2C	NRXN1	CNOT7	SYNPO2	BMPR2	UBE2K	MAGI2	FXR2	ATP1B1	PRKAA2	IGF1	SNRK	HNRNPU	NR2F2	ACVR2A	DLG1	CALM2	RORA	TAOK1	ULK2	CREB1	SMG7	ATP2B4	GMFB	EIF2AK3	PPM1E	CAV1	CADM1	KAT2B	ACVR1	ITGA1	PIM1	GDE1
GO:BP	negative regulation of macromolecule metabolic process	GO:0010605	false	1.7697e-11	10.7521	3240	3442	684	21031	CPEB2	ARID4B	BCL7A	BPTF	MSR1	KDM5A	JARID2	MAF	DYRK1A	YWHAZ	NRXN1	DCP2	BMI1	ATP2B1	CNOT7	PDS5A	KMT2D	FXR2	ATXN1	FOXC1	YTHDC1	HELZ	PRKAA2	IGF1	HNRNPU	QKI	TFAP2B	NR2F2	NR4A2	DLG1	STAU1	CALM2	CTC1	PER1	CREB1	SMG7	MIER3	ATRX	RYBP	NFIB
GO:BP	negative regulation of metabolic process	GO:0009892	false	2.5677e-11	10.5905	3455	3442	722	21031	CPEB2	ARID4B	BCL7A	BPTF	MSR1	KDM5A	JARID2	MAF	DYRK1A	YWHAZ	NRXN1	DCP2	ARRDC3	BMI1	ATP2B1	CNOT7	PDS5A	KMT2D	FXR2	ATXN1	FOXC1	YTHDC1	HELZ	PRKAA2	IGF1	HNRNPU	QKI	NPR3	TFAP2B	NR2F2	NR4A2	DLG1	STAU1	CALM2	CTC1	PER1	CREB1	SMG7	MIER3	ATRX
GO:BP	negative regulation of protein metabolic process	GO:0051248	false	2.6151e-11	10.5825	766	3442	208	21031	CPEB2	FXR2	PRKAA2	IGF1	QKI	NR2F2	CALM2	RYBP	ATP2B4	EIF2AK3	PPM1E	CAV1	CADM1	SPRED2	SPOPL	AZIN1	SOX4	TSC1	USP25	CRKL	RPS6KA1	DDX6	LIN28A	NTRK2	TRIB3	TP53	CDKN1A	CHAC1	CTDSP2	TNRC6B	MDM4	BMP2	WWTR1	OCLN	SPRED1	PICALM	ITGAV	CTDSPL	AIDA	GAS1
GO:BP	gliogenesis	GO:0042063	false	3.5014e-11	10.4558	345	3442	114	21031	DCX	QKI	NDRG1	CDH2	WASF3	NFIB	SH3TC2	CDK6	MAPK1	SOX4	CRKL	MECP2	ATP1B2	LIN28A	NTRK2	TP53	TNFRSF21	B4GALT6	PAFAH1B1	LEPR	BMP2	ZEB2	SOX1	P2RY1	SOX2	NF1	SRSF1	DNER	VIM	PTEN	DAG1	EIF2B1	TAL1	TP73	ABCA2	EIF2B5	BOK	STAT3	SLC7A5	POU3F1
GO:BP	regulation of protein modification process	GO:0031399	false	1.1738e-09	8.93041	1229	3442	296	21031	EMP2	ERBB4	DYRK1A	RAP2C	NRXN1	ARRDC3	BMI1	CNOT7	SYNPO2	UBE2K	MAGI2	FXR2	OTUD4	PRKAA2	IGF1	NR2F2	ACVR2A	CALM2	TAOK1	ATP2B4	EIF2AK3	PPM1E	CAV1	CADM1	KAT2B	ACVR1	ITGA1	SPRED2	RAP1A	SPOPL	EREG	MAPK1	SOX4	TSC1	NRP1	SASH1	CRKL	ULK1	NTRK2	CCND2
GO:BP	positive regulation of phosphate metabolic process	GO:0045937	false	7.5176e-08	7.12392	705	3442	183	21031	EMP2	ERBB4	RAP2C	NRXN1	UBE2K	MAGI2	FXR2	PRKAA2	IGF1	ACVR2A	CALM2	ATP2B4	CAV1	KAT2B	ACVR1	ITGA1	RAP1A	EREG	MAPK1	NRP1	SASH1	CRKL	SLC4A4	NTRK2	CCND2	TP53	CDKN1A	LEPR	BMP2	TGFBR2	ACSL3	MMD	RAPGEF2	ZBTB20	GRM5	PELI2	ROBO1	RIPK2	PTK2	MOB3B
GO:BP	positive regulation of phosphorus metabolic process	GO:0010562	false	7.5176e-08	7.12392	705	3442	183	21031	EMP2	ERBB4	RAP2C	NRXN1	UBE2K	MAGI2	FXR2	PRKAA2	IGF1	ACVR2A	CALM2	ATP2B4	CAV1	KAT2B	ACVR1	ITGA1	RAP1A	EREG	MAPK1	NRP1	SASH1	CRKL	SLC4A4	NTRK2	CCND2	TP53	CDKN1A	LEPR	BMP2	TGFBR2	ACSL3	MMD	RAPGEF2	ZBTB20	GRM5	PELI2	ROBO1	RIPK2	PTK2	MOB3B
GO:BP	lipid metabolic process	GO:0006629	false	3.8327e-07	6.41649	1388	3442	315	21031	MTMR4	MMUT	USP48	PRKAA2	QKI	HACD4	RORA	AKR7A2	CREB1	LPIN2	PLAGL2	CAV1	KAT2B	ACBD3	ABHD2	GDE1	CFTR	SPTSSA	VLDLR	KDSR	CRKL	IGF1R	CRK	MECP2	ST8SIA3	ACSL1	TRIB3	GPIHBP1	TBL1XR1	ELOVL6	REST	PLCD1	B4GALT6	PITPNM2	PAFAH1B1	DHCR24	LEPR	IL1A	PSAP	BMP2
GO:BP	organic hydroxy compound metabolic process	GO:1901615	false	2.423e-06	5.61564	568	3442	149	21031	PRKAA2	IGF1	QKI	NR4A2	AKR7A2	CREB1	IYD	GDE1	CFTR	SPTSSA	SLC5A3	VLDLR	MECP2	TP53	REST	DHCR24	LEPR	BMP2	ZEB2	RAPGEF2	ATP7A	OSBPL6	PLCB1	ACER3	SCP2	GK5	P2RY1	IP6K1	PRKAG2	DHDDS	ABCA2	DIO2	GPD1	MED1	IDH3A	SULT1B1	SCARF1	SLC16A2	RDH10	SGPP1
GO:BP	regulation of miRNA metabolic process	GO:2000628	false	3.4207e-06	5.46589	90	3442	39	21031	QKI	NFIB	TP53	REST	BMP2	FOXA1	AR	BMPR1A	KLF5	STAT3	GATA6	EGR1	NOTCH2	SMARCA4	POU5F1	ESR1	GATA2	NGFR	KLF4	VEGFA	FOXO3	TGFB2	NOTCH3	TERT	SOX9	LILRB4	MYC	PPARA	SREBF2	SREBF1	EGFR	SMAD3	ZC3H12A	FOS	LIN28B	RC3H1	ETS1	MYB	TWIST1
GO:BP	miRNA metabolic process	GO:0010586	false	6.0274e-06	5.21987	106	3442	43	21031	QKI	NFIB	TUT7	LIN28A	TP53	REST	BMP2	FOXA1	AR	TENT4B	BMPR1A	KLF5	STAT3	SND1	GATA6	EGR1	NOTCH2	SMARCA4	POU5F1	ESR1	GATA2	NGFR	KLF4	VEGFA	FOXO3	TGFB2	NOTCH3	TERT	SOX9	LILRB4	MYC	PPARA	SREBF2	SREBF1	EGFR	SMAD3	ZC3H12A	FOS	LIN28B	RC3H1
GO:BP	positive regulation of protein metabolic process	GO:0051247	false	1.4019e-05	4.85328	1253	3442	281	21031	EMP2	ERBB4	DYRK1A	RAP2C	NRXN1	ARRDC3	SP1	BMI1	DTL	UBE2K	MAGI2	FXR2	PRKAA2	IGF1	HNRNPU	ACVR2A	CALM2	TAOK1	ATP2B4	EIF2AK3	MSN	CAV1	ACVR1	ITGA1	CREBRF	ELAVL1	RAP1A	EREG	MAPK1	SOX4	NRP1	SASH1	CRKL	LIN28A	NTRK2	CCND2	TRIB3	FBXW11	TP53	CDKN1A
GO:BP	positive regulation of protein phosphorylation	GO:0001934	false	3.0641e-05	4.51369	603	3442	152	21031	EMP2	ERBB4	RAP2C	NRXN1	UBE2K	FXR2	IGF1	ACVR2A	CALM2	ATP2B4	CAV1	ACVR1	RAP1A	EREG	MAPK1	NRP1	SASH1	CRKL	NTRK2	CCND2	TP53	CDKN1A	LEPR	BMP2	TGFBR2	MMD	RAPGEF2	GRM5	PELI2	ROBO1	RIPK2	PTK2	MOB3B	VEGFD	P2RY1	SRCIN1	ARL2BP	CREBL2	FERMT2	AXIN2
GO:BP	catabolic process	GO:0009056	false	4.1807e-05	4.37875	2556	3442	518	21031	MTMR4	WDR77	DCP2	CNOT7	UBE2G1	DTL	UBE2K	FXR2	YTHDC1	USP48	TRIM9	PRKAA2	IGF1	HNRNPU	QKI	ULK2	SMG7	RYBP	ATP2B4	PCBP2	TUT7	UBE2H	LPIN2	MSN	KAT2B	ETF1	ABHD2	GDE1	CREBRF	GLS2	ELAVL1	SPOPL	MTDH	AZIN1	TSC1	USP25	ULK1	KLHL15	MMP2	SLC4A4
GO:BP	regulation of catabolic process	GO:0009894	false	0.00010255	3.98908	1026	3442	233	21031	MTMR4	DCP2	CNOT7	DTL	UBE2K	FXR2	YTHDC1	PRKAA2	IGF1	HNRNPU	QKI	ULK2	RYBP	ATP2B4	TUT7	MSN	KAT2B	CREBRF	ELAVL1	MTDH	AZIN1	TSC1	USP25	ULK1	SLC4A4	TRIB3	TP53	UBXN2A	FZD5	TNRC6B	LEPR	MDM4	ATF6	PSAP	SESN3	RBM47	TP53INP1	ZBTB20	CBFA2T3	PUM1
GO:BP	positive regulation of protein modification process	GO:0031401	false	0.0001347	3.87062	787	3442	186	21031	EMP2	ERBB4	DYRK1A	RAP2C	NRXN1	ARRDC3	BMI1	UBE2K	MAGI2	FXR2	PRKAA2	IGF1	ACVR2A	CALM2	TAOK1	ATP2B4	CAV1	ACVR1	ITGA1	RAP1A	EREG	MAPK1	SOX4	NRP1	SASH1	CRKL	NTRK2	CCND2	TRIB3	TP53	CDKN1A	CDC14B	LEPR	BMP2	TGFBR2	MMD	RAPGEF2	GRM5	PELI2	ROBO1
GO:BP	intracellular protein transport	GO:0006886	false	0.00038034	3.41982	686	3442	164	21031	ARL4C	FAM53C	ATP1B1	ARFIP1	SH3TC2	NUP50	ARF1	ELAVL1	AP1G1	TBC1D13	PTPN14	GPIHBP1	TP53	TNPO2	CDKN1A	KPNA6	TMEM30A	ARF4	UHMK1	MYO6	TXNIP	APPBP2	NUP54	KPNA1	BECN1	RAB18	TOMM20	VPS4A	HM13	NAPA	NUP153	SORL1	GSK3B	STYX	NF1	YWHAH	AP3M1	XPO1	YOD1	SEC63
GO:BP	regulation of catalytic activity	GO:0050790	false	0.00057205	3.24256	1227	3442	267	21031	CPEB2	EMP2	MMUT	RAP2C	NRXN1	ARRDC3	BMI1	SYNPO2	MAGI2	IGF1	HNRNPU	NPR3	NR2F2	CALM2	ATP2B4	EIF2AK3	PPM1E	CAV1	KAT2B	ITGA1	RASA1	RAP1A	EREG	SLC5A3	MAPK1	TSC1	SASH1	CRK	RPS6KA1	NTRK2	CCND2	TRIB3	GPIHBP1	TP53	CDKN1A	REST	CDC14B	PSAP	BMP2	CCNT2
GO:BP	steroid metabolic process	GO:0008202	false	0.00076377	3.11704	325	3442	89	21031	PRKAA2	QKI	RORA	CREB1	ACBD3	CFTR	VLDLR	IGF1R	MECP2	REST	DHCR24	LEPR	IL1A	BMP2	OSBPL6	SCP2	YWHAH	PRKAG2	ABCA2	MED1	SCARF1	EGR1	HSD17B12	GBA	ESR1	HMGCR	OSBPL3	MSMO1	GC	ACOT8	SPP1	CYP21A2	DHCR7	FGF23	CYP19A1	SHH	CLCN2	DHH	LDLR	HMGCS1
GO:BP	positive regulation of catabolic process	GO:0009896	false	0.00080756	3.09283	533	3442	132	21031	DCP2	CNOT7	DTL	FXR2	PRKAA2	IGF1	HNRNPU	QKI	ULK2	TUT7	MSN	KAT2B	CREBRF	MTDH	ULK1	SLC4A4	TRIB3	TNRC6B	ATF6	SESN3	TP53INP1	ZBTB20	CBFA2T3	PUM1	BECN1	RIPK2	PTK2	CUL4A	ZFP36L2	WAC	ZFP36L1	AXIN2	SORL1	RDX	TMTC3	GSK3B	GIGYF2	PAN3	CAPRIN1	TENT4B
GO:BP	peptidyl-amino acid modification	GO:0018193	false	0.00100466	2.99798	747	3442	174	21031	ERBB4	DYRK1A	RAP2C	NRXN1	CNOT7	UBE2K	PRKAA2	IGF1	CALM2	METAP2	ATP2B4	EIF2AK3	CAV1	KAT2B	ACVR1	SPRED2	MAPK1	SOX4	NRP1	IGF1R	ULK1	ZNF451	NTRK2	TP53	BCL11A	EHMT1	PLOD2	SMG1	UHMK1	ATP7A	GRM5	SPRED1	RIPK2	ABI2	PTK2	ZDHHC21	PRDX3	SRCIN1	ARL2BP	CREBL2
GO:BP	regulation of small molecule metabolic process	GO:0062012	false	0.00159605	2.79695	316	3442	86	21031	PRKAA2	IGF1	QKI	RORA	CREB1	ATP2B4	CAV1	KAT2B	SLC4A4	TRIB3	TP53	REST	TCF7L2	LEPR	BMP2	ZBTB20	CBFA2T3	NCOA2	PPTC7	P2RY1	EPM2AIP1	PRKAG2	GCG	IGF2	P56211	WDTC1	FOXK1	GPD1	STAT3	EGR1	RDH10	USP7	ZMPSTE24	NR4A3	SLC7A11	SLC45A3	GNMT	PARK2	FOXO1	PTAFR
GO:BP	protein polymerization	GO:0051258	false	0.00276593	2.55816	287	3442	79	21031	DYRK1A	SLAIN1	TUBGCP3	UBE2K	MAP2	DLG1	WASF3	RASA1	MECP2	FCHSD2	CAPZA1	TMOD2	OCLN	RANBP9	KANK4	ADD2	RDX	PLEKHG2	RAC1	TWF1	CYRIB	CKAP5	PAK1	GAS7	PDE4DIP	ORC4	MAPRE3	CAMSAP2	ARPC5L	ARHGAP18	MET	SVIL	ESAM	PARK2	HSPA1B	TUBGCP6	LATS1	CDH5	LMOD3	CCL26
GO:BP	regulation of cellular catabolic process	GO:0031329	false	0.00296107	2.52855	687	3442	160	21031	MTMR4	DCP2	CNOT7	FXR2	YTHDC1	PRKAA2	IGF1	HNRNPU	QKI	ULK2	ATP2B4	TUT7	KAT2B	ELAVL1	MTDH	TSC1	ULK1	SLC4A4	TRIB3	TP53	FZD5	TNRC6B	LEPR	ATF6	PSAP	SESN3	RBM47	TP53INP1	ZBTB20	CBFA2T3	PUM1	BECN1	RIPK2	CALCR	ZFP36L2	WAC	ZFP36L1	AXIN2	SORL1	ANGEL2
GO:BP	cellular lipid metabolic process	GO:0044255	false	0.00296697	2.52769	1005	3442	221	21031	MTMR4	MMUT	USP48	PRKAA2	QKI	HACD4	LPIN2	CAV1	KAT2B	ABHD2	GDE1	SPTSSA	KDSR	MECP2	ST8SIA3	ACSL1	TRIB3	GPIHBP1	TBL1XR1	ELOVL6	PLCD1	B4GALT6	PITPNM2	PAFAH1B1	PSAP	SMG1	ACACA	ACSL3	ACSL4	HACD2	EHHADH	PLCB1	PIP5K1B	BECN1	SOCS6	ACER3	SCP2	GK5	ACSBG1	MPPE1
GO:BP	positive regulation of miRNA metabolic process	GO:2000630	false	0.00314188	2.50281	65	3442	27	21031	TP53	BMP2	FOXA1	AR	BMPR1A	KLF5	STAT3	EGR1	NOTCH2	SMARCA4	GATA2	NGFR	KLF4	FOXO3	TGFB2	NOTCH3	TERT	MYC	SREBF2	SREBF1	EGFR	SMAD3	ZC3H12A	FOS	LIN28B	ETS1	MYB
GO:BP	sterol transport	GO:0015918	false	0.00342731	2.46505	124	3442	42	21031	MSR1	CAV1	CFTR	OSBPL6	SCP2	VPS4A	PTCH1	ARL8B	ABCA2	SEC24A	SYT7	VAPA	ZDHHC8	OSBPL3	ABCA3	SHH	ABCA12	LDLR	CEL	ABCA5	ABCA8	ABCA7	PLTP	NFKBIA	LRP1	LIPG	ABCG8	LIPA	STARD5	PLA2G10	SREBF2	APOC1	NPC1	SOAT2	CD36	PCSK9	TTC39B	PNLIP	LRP6	OSBP
GO:BP	organic substance catabolic process	GO:1901575	false	0.00425068	2.37154	2074	3442	416	21031	WDR77	DCP2	CNOT7	UBE2G1	DTL	UBE2K	FXR2	YTHDC1	USP48	TRIM9	PRKAA2	IGF1	HNRNPU	QKI	SMG7	RYBP	ATP2B4	PCBP2	TUT7	UBE2H	LPIN2	MSN	KAT2B	ETF1	ABHD2	GDE1	CREBRF	GLS2	ELAVL1	SPOPL	AZIN1	USP25	KLHL15	MMP2	SLC4A4	LIN28A	RLIM	PDE4A	TRIB3	FBXW11
GO:BP	transforming growth factor beta production	GO:0071604	false	0.0049338	2.30682	45	3442	21	21031	ITGAV	CD2AP	BMPR1A	FN1	GATA6	LTBP1	LGALS9	TGFB2	CDH3	PTGS2	CD46	LRRC32	COL3A1	SMAD3	ITGB6	ADAM8	ITGB8	ATF2	HSP90AB1	MYB	THBS1
GO:BP	negative regulation of amide metabolic process	GO:0034249	false	0.0050417	2.29742	151	3442	48	21031	CPEB2	FXR2	IGF1	QKI	EIF2AK3	TSC1	DDX6	LIN28A	NTRK2	TNRC6B	SORL1	EIF4E	GIGYF2	CAPRIN1	IGF2BP3	RBM24	CPEB1	TNRC6C	SYNCRIP	ORMDL2	IGFBP5	RNF139	DAPK1	IGF2BP1	FMR1	ROCK1	TPR	IGF2BP2	ILF3	CPEB4	CHRNA7	EPHA4	GRB7	TRIM2	ABCA7	PRG3	XRN1	SESN2	EIF4ENIF1	CELF4
GO:BP	peptide secretion	GO:0002790	false	0.00518788	2.28501	254	3442	71	21031	TFAP2B	CFTR	SOX4	KLF7	REST	TCF7L2	LRRC8A	RFX3	ACSL4	PLCB1	ENY2	CLOCK	CAMK2G	CHD7	GCG	AIMP1	PRKAR1A	RAB11B	HNF4A	PDX1	SYT7	RASL10B	SLC16A2	SIDT2	AACS	FKBP1B	ISL1	ADCY8	TIAM1	PTPRN2	BIRC5	PARK2	FOXO1	IL6	VIP	ABCA12	FOXA2	SFRP1	ILDR1	ABAT
GO:BP	regulation of protein polymerization	GO:0032271	false	0.00530319	2.27546	204	3442	60	21031	DYRK1A	SLAIN1	MAP2	DLG1	RASA1	MECP2	FCHSD2	CAPZA1	TMOD2	OCLN	KANK4	ADD2	RDX	PLEKHG2	RAC1	TWF1	CYRIB	CKAP5	PAK1	PDE4DIP	MAPRE3	CAMSAP2	ARPC5L	ARHGAP18	MET	SVIL	ESAM	HSPA1B	LATS1	CDH5	LMOD3	CCL26	CCL24	CDC42EP4	KANK1	TMOD4	SCIN	SPTBN5	GSN	LMOD1
GO:BP	regulation of transforming growth factor beta production	GO:0071634	false	0.00582044	2.23504	42	3442	20	21031	ITGAV	CD2AP	BMPR1A	FN1	GATA6	LTBP1	LGALS9	TGFB2	CDH3	PTGS2	CD46	LRRC32	SMAD3	ITGB6	ADAM8	ITGB8	ATF2	HSP90AB1	MYB	THBS1
GO:BP	negative regulation of phosphate metabolic process	GO:0045936	false	0.00657534	2.18208	355	3442	92	21031	HNRNPU	NR2F2	CALM2	PPM1E	CAV1	CADM1	SPRED2	CRKL	TRIB3	TP53	CDKN1A	CTDSP2	BMP2	WWTR1	OCLN	SPRED1	CBFA2T3	CTDSPL	AIDA	PRDX3	SRCIN1	GSK3B	NF1	TERF2IP	IPO7	PRKAG2	PTEN	IPO5	ABCA2	SWAP70	P56211	PRKAR1A	PPP1R11	STAT3	DNAJC10	TAF7	DUSP7	CALM1	SNX6	GBA
GO:BP	negative regulation of phosphorus metabolic process	GO:0010563	false	0.00746269	2.1271	356	3442	92	21031	HNRNPU	NR2F2	CALM2	PPM1E	CAV1	CADM1	SPRED2	CRKL	TRIB3	TP53	CDKN1A	CTDSP2	BMP2	WWTR1	OCLN	SPRED1	CBFA2T3	CTDSPL	AIDA	PRDX3	SRCIN1	GSK3B	NF1	TERF2IP	IPO7	PRKAG2	PTEN	IPO5	ABCA2	SWAP70	P56211	PRKAR1A	PPP1R11	STAT3	DNAJC10	TAF7	DUSP7	CALM1	SNX6	GBA
GO:BP	positive regulation of cellular catabolic process	GO:0031331	false	0.00752305	2.12361	332	3442	87	21031	DCP2	CNOT7	FXR2	PRKAA2	IGF1	HNRNPU	QKI	ULK2	TUT7	KAT2B	MTDH	ULK1	SLC4A4	TNRC6B	ATF6	SESN3	TP53INP1	ZBTB20	PUM1	BECN1	RIPK2	ZFP36L2	WAC	ZFP36L1	GSK3B	GIGYF2	PAN3	CAPRIN1	TENT4B	RBM24	TNRC6C	SYNCRIP	VPS13D	ABCA2	GPD1	SCOC	ALKBH5	PIM2	DAPK1	TENT4A
GO:BP	negative regulation of protein modification process	GO:0031400	false	0.00767355	2.115	400	3442	101	21031	PRKAA2	NR2F2	CALM2	ATP2B4	PPM1E	CAV1	CADM1	SPRED2	SPOPL	SOX4	CRKL	TRIB3	CDKN1A	CTDSP2	BMP2	WWTR1	OCLN	SPRED1	CTDSPL	AIDA	SRCIN1	GSK3B	NF1	TERF2IP	N4BP1	IPO7	PRKAG2	PTEN	IPO5	SWAP70	P56211	PRKAR1A	PPP1R11	U2AF2	DNAJC10	NXN	TAF7	DUSP7	FRY	CALM1
GO:BP	carbohydrate metabolic process	GO:0005975	true	0.00801965	2.09584	565	3442	134	21031	PRKAA2	IGF1	TFAP2B	RORA	AKR7A2	KAT2B	SLC4A4	ST8SIA3	TP53	PGM2L1	TCF7L2	B4GALT6	LEPR	ZBTB20	CBFA2T3	GYS2	NCOA2	GK5	P2RY1	EPM2AIP1	GSK3B	PRKAG2	GCG	TPD52L2	IGF2	SLC25A12	P56211	WDTC1	MLEC	ST8SIA2	PDX1	FOXK1	GPD1	STAT3	IDH3A	SLC2A1	HS2ST1	NDST1	PPP1CB	USP7
GO:BP	regulation of amide metabolic process	GO:0034248	false	0.0127771	1.89357	439	3442	108	21031	CPEB2	SP1	CNOT7	FXR2	IGF1	HNRNPU	QKI	PER1	EIF2AK3	ETF1	ELAVL1	SOX4	TSC1	RPS6KA1	DDX6	LIN28A	NTRK2	TP53	TNRC6B	UHMK1	GRM5	SLC2A13	PICALM	PUM1	KHDRBS1	ZFP36L2	ZFP36L1	SORL1	EIF4E	GIGYF2	CAPRIN1	IGF2BP3	VIM	RBM24	GSPT1	CPEB1	TNRC6C	EIF2A	SYNCRIP	ORMDL2
GO:BP	peptide transport	GO:0015833	false	0.0131531	1.88097	279	3442	75	21031	TFAP2B	CFTR	SOX4	KLF7	REST	TCF7L2	LRRC8A	RFX3	ACSL4	PLCB1	ENY2	CLOCK	CAMK2G	CHD7	GCG	AIMP1	PRKAR1A	RAB11B	HNF4A	PDX1	SYT7	RASL10B	SLC16A2	SIDT2	AACS	FKBP1B	ISL1	SLC7A11	ADCY8	TIAM1	ABCC5	PTPRN2	BIRC5	PARK2	FOXO1	IL6	VIP	ABCA12	DISP1	FOXA2
GO:BP	regulation of proteolysis	GO:0030162	false	0.0133109	1.87579	555	3442	131	21031	UBE2K	RYBP	EIF2AK3	CAV1	SPOPL	USP25	RPS6KA1	TRIB3	FBXW11	TP53	CHAC1	REST	CBFA2T3	PICALM	ROBO1	RIPK2	PTK2	GAS1	WAC	SOX2	AXIN2	MALT1	TMTC3	GSK3B	STYX	TRIAP1	N4BP1	XPO1	PTEN	RNF185	FBXW7	RPS6KA3	BOK	SPOCK1	TIMP2	STAT3	LRIG2	SUMO1	RNF139	DAPK1
GO:BP	positive regulation of lipid transport	GO:0032370	false	0.0143969	1.84173	85	3442	31	21031	CAV1	ACSL1	TMEM30A	IL1A	SCP2	PTCH1	MIF	TRIAP1	ZDHHC8	SPP1	ABCA3	CYP19A1	ABCA12	ABCA5	PTGES	ABCA8	ABCA7	NTSR1	PLTP	LRAT	NFKBIA	LRP1	P2RX4	LIPG	PLA2G10	ATP8A1	DAB2	AVPR1B	ACSL5	C1QTNF1	MYB
GO:BP	phenol-containing compound metabolic process	GO:0018958	false	0.0164227	1.78456	114	3442	38	21031	NR4A2	IYD	ZEB2	RAPGEF2	ATP7A	DIO2	MED1	SULT1B1	SLC16A2	SLC7A11	ALDH2	ASIP	PARK2	ITGB2	TACR3	DBH	PMEL	ABAT	TGFB2	SULT2A1	CDH3	DIO1	DUOXA1	BTBD9	CYP2E1	GPR37	PAH	GCH1	SNCB	SLC26A7	SLC1A1	GCNT4	HTR1A	CGA	TPO	TRPC1	KL	MAOB
GO:BP	glucose transmembrane transport	GO:1904659	false	0.0206929	1.68418	115	3442	38	21031	IGF1	SLC5A3	TSC1	TRIB3	OCLN	CREBL2	PRKAG2	P56211	SLC2A1	BRAF	NR4A3	MEF2A	RAB4B	SLC2A12	RHOQ	SESN2	TERT	SLC45A1	SLC27A1	PPBP	SLC2A3	PTH	CLIP3	GIP	SLC2A11	ACE	RTN2	SLC2A10	SLC5A1	SLC5A10	SLC5A4	RNASEL	SLC2A4	GRB10	SLC2A14	OSBPL8	PIK3R1	FFAR4
GO:BP	proteolysis	GO:0006508	false	0.0227777	1.64249	1573	3442	320	21031	WDR77	UBE2G1	DTL	UBE2K	USP48	TRIM9	OTUD4	KLK7	METAP2	RYBP	PCBP2	EIF2AK3	UBE2H	CAV1	SPOPL	DESI2	USP25	KLHL15	RPS6KA1	MMP2	RLIM	TRIB3	FBXW11	TP53	TBL1XR1	CHAC1	REST	UBXN2A	WWP1	LTN1	DHCR24	KMT2A	ATF6	UBE4A	RAPGEF2	WWTR1	APPBP2	CBFA2T3	PICALM	ROBO1
GO:BP	protein dephosphorylation	GO:0006470	false	0.02533	1.59636	218	3442	61	21031	MTMR4	MAGI2	CALM2	PPM1E	ITGA1	TSC1	PTPN14	FBXW11	CDC14B	CTDSP2	NUAK1	RNGTT	PPTC7	GSK3B	STYX	PTPRD	PPM1B	PTEN	SWAP70	P56211	PPP1R11	PPP1CB	DUSP7	CALM1	GBA	PPP6C	FKBP1B	ROCK1	PTPRN2	PTPRH	DUSP16	CTDP1	PTPRT	DUSP5	PPM1H	CDH5	PTPRA	PTPRJ	PPM1L	HSP90B1
GO:BP	monosaccharide transmembrane transport	GO:0015749	false	0.030728	1.51247	121	3442	39	21031	IGF1	SLC5A3	TSC1	TRIB3	OCLN	CREBL2	PRKAG2	P56211	SLC2A1	BRAF	NR4A3	SLC45A3	MEF2A	RAB4B	SLC2A12	RHOQ	SESN2	TERT	SLC45A1	SLC27A1	PPBP	SLC2A3	PTH	CLIP3	GIP	SLC2A11	ACE	RTN2	SLC2A10	SLC5A1	SLC5A10	SLC5A4	RNASEL	SLC2A4	GRB10	SLC2A14	OSBPL8	PIK3R1	FFAR4
GO:BP	regulation of peptide secretion	GO:0002791	false	0.0395393	1.40297	207	3442	58	21031	TFAP2B	CFTR	SOX4	KLF7	REST	TCF7L2	LRRC8A	RFX3	ACSL4	PLCB1	ENY2	CLOCK	CHD7	GCG	AIMP1	PRKAR1A	HNF4A	PDX1	SYT7	RASL10B	SIDT2	AACS	FKBP1B	ISL1	ADCY8	TIAM1	BIRC5	PARK2	FOXO1	IL6	ABCA12	FOXA2	SFRP1	ILDR1	ABAT	NR1D1	TRPM4	ITPR1	FFAR1	GABBR1
GO:BP	post-translational protein modification	GO:0043687	false	0.0415486	1.38144	1021	3442	217	21031	WDR77	ARRDC3	BMI1	UBE2G1	DTL	UBE2K	USP48	TRIM9	OTUD4	HECTD2	UBE2H	TNKS2	CAV1	SPOPL	HLTF	MED21	SOX4	SASH1	USP25	FBXO28	KLHL15	ZNF451	PCMTD1	RLIM	TRIB3	FBXW11	CDC14B	UBXN2A	BCL11A	WWP1	SPATA2	LTN1	MDM4	UBE4A	WWTR1	PELI2	APPBP2	SOCS6	KLHL12	RIPK2
GO:BP	small molecule metabolic process	GO:0044281	false	0.0433035	1.36348	1813	3442	361	21031	MMUT	SEPHS1	ATP1B1	USP48	PRKAA2	IGF1	QKI	TFAP2B	HACD4	DLG1	RORA	AKR7A2	CREB1	ATP2B4	LPIN2	IYD	CAV1	KAT2B	ABHD2	GDE1	GLS2	CFTR	AZIN1	SPTSSA	SLC5A3	MAPK1	VLDLR	KDSR	MECP2	ST6GAL1	SLC4A4	ACSL1	PDE4A	TRIB3	TP53	ELOVL6	REST	PGM2L1	TCF7L2	PAFAH1B1
GO:BP	peptidyl-L-cysteine S-palmitoylation	GO:0018230	true	0.0459689	1.33754	15	3442	10	21031	ZDHHC21	GOLGA7	ZDHHC8	ZDHHC2	ZDHHC15	CLIP3	ZDHHC19	ZDHHC11	ZDHHC20	ZDHHC14
GO:BP	regulation of phosphorylation	GO:0042325	false	8.1491e-10	9.08889	966	3442	244	21031	EMP2	ERBB4	RAP2C	NRXN1	CNOT7	SYNPO2	UBE2K	FXR2	IGF1	HNRNPU	NR2F2	ACVR2A	CALM2	ATP2B4	EIF2AK3	PPM1E	CAV1	CADM1	ACVR1	SPRED2	RAP1A	EREG	MAPK1	NRP1	SASH1	CRKL	NTRK2	CCND2	TRIB3	TP53	CDKN1A	CTDSP2	LEPR	CCDC88C	BMP2	CCNT2	TGFBR2	MMD	RAPGEF2	WWTR1
GO:BP	regulation of hydrolase activity	GO:0051336	false	6.0882e-05	4.21551	604	3442	151	21031	CPEB2	MMUT	MAGI2	CALM2	EIF2AK3	CAV1	ITGA1	RASA1	RAP1A	TSC1	CRK	RPS6KA1	NTRK2	GPIHBP1	REST	PSAP	BMP2	ARF4	RAPGEF2	PICALM	ROBO1	NUAK1	RIPK2	PTK2	CHN2	FERMT2	SOX2	MALT1	RDX	GAPVD1	GSK3B	NF1	TRIAP1	BVES	SYNGAP1	PPP1R11	TERF2	RPS6KA3	ABL2	BOK
GO:BP	protein ubiquitination	GO:0016567	false	0.0104764	1.97979	774	3442	174	21031	WDR77	ARRDC3	BMI1	UBE2G1	DTL	UBE2K	TRIM9	HECTD2	UBE2H	TNKS2	CAV1	SPOPL	HLTF	MED21	SOX4	SASH1	FBXO28	KLHL15	PCMTD1	RLIM	TRIB3	FBXW11	CDC14B	UBXN2A	WWP1	LTN1	MDM4	UBE4A	WWTR1	PELI2	APPBP2	SOCS6	KLHL12	RIPK2	CUL4A	RFWD3	VCPIP1	MALT1	MARCHF6	GSK3B
GO:BP	protein modification by small protein conjugation	GO:0032446	false	0.0105565	1.97648	858	3442	190	21031	WDR77	ARRDC3	BMI1	UBE2G1	DTL	UBE2K	TRIM9	HECTD2	UBE2H	TNKS2	CAV1	SPOPL	HLTF	MED21	SOX4	SASH1	FBXO28	KLHL15	ZNF451	PCMTD1	RLIM	TRIB3	FBXW11	CDC14B	UBXN2A	BCL11A	WWP1	LTN1	MDM4	UBE4A	WWTR1	PELI2	APPBP2	SOCS6	KLHL12	RIPK2	CUL4A	RFWD3	VCPIP1	MALT1
GO:BP	peptidyl-tyrosine modification	GO:0018212	false	0.0128109	1.89242	260	3442	71	21031	ERBB4	DYRK1A	RAP2C	CNOT7	IGF1	CAV1	ACVR1	NRP1	IGF1R	TP53	GRM5	RIPK2	ABI2	PTK2	SRCIN1	ARL2BP	MIF	KITLG	IGF2	FBXW7	LRP4	ABL2	SNX6	ISL1	ZNF592	EFNA1	EPHA4	VEGFA	IL6	ITGB2	KDR	ANGPT4	SFRP1	IL6ST	DDR1	FGF8	SEMA4D	FLT3	PTPRJ	JAK3
GO:BP	protein modification by small protein conjugation or removal	GO:0070647	false	0.049934	1.3016	970	3442	207	21031	WDR77	ARRDC3	BMI1	UBE2G1	DTL	UBE2K	USP48	TRIM9	OTUD4	HECTD2	UBE2H	TNKS2	CAV1	SPOPL	HLTF	MED21	SOX4	SASH1	USP25	FBXO28	KLHL15	ZNF451	PCMTD1	RLIM	TRIB3	FBXW11	CDC14B	UBXN2A	BCL11A	WWP1	SPATA2	LTN1	MDM4	UBE4A	WWTR1	PELI2	APPBP2	SOCS6	KLHL12	RIPK2
GO:BP	regulation of protein phosphorylation	GO:0001932	false	6.7656e-09	8.16969	910	3442	229	21031	EMP2	ERBB4	RAP2C	NRXN1	CNOT7	SYNPO2	UBE2K	FXR2	IGF1	NR2F2	ACVR2A	CALM2	ATP2B4	EIF2AK3	PPM1E	CAV1	CADM1	ACVR1	SPRED2	RAP1A	EREG	MAPK1	NRP1	SASH1	CRKL	NTRK2	CCND2	TRIB3	TP53	CDKN1A	CTDSP2	LEPR	CCDC88C	BMP2	CCNT2	TGFBR2	MMD	RAPGEF2	WWTR1	OCLN
GO:BP	alcohol metabolic process	GO:0006066	false	0.00432539	2.36397	371	3442	96	21031	PRKAA2	IGF1	QKI	AKR7A2	GDE1	CFTR	SPTSSA	SLC5A3	VLDLR	MECP2	REST	DHCR24	LEPR	BMP2	PLCB1	ACER3	SCP2	GK5	P2RY1	IP6K1	DHDDS	ABCA2	GPD1	IDH3A	SULT1B1	SCARF1	RDH10	SGPP1	ACSS1	GBA	HMGCR	MSMO1	ALDH2	GDPD1	DHCR7	PTAFR	CLCN2	LDLR	DHRS3	HMGCS1
GO:BP	regulation of gene expression	GO:0010468	false	6.60504e-16	15.1801	5526	3442	1119	21031	KLF9	ONECUT2	CPEB2	ARID4B	BCL7A	BPTF	CREB5	MSR1	KDM5A	RTKN2	JARID2	ERBB4	WDR77	MAF	PSIP1	DYRK1A	YWHAZ	MBNL2	RAP2C	NRXN1	DCP2	EN2	SP1	BMI1	ATP2B1	CNOT7	BMPR2	KMT2D	FXR2	ATXN1	ATP1B1	FOXC1	YTHDC1	HELZ	PRKAA2	IGF1	WBP2	ANK2	LIN9	HNRNPU
[truncated: 1,393 more columns]

## Sheet: Cell signalling
source	term_name	term_id	highlighted	adjusted_p_value	negative_log10_of_adjusted_p_value	term_size	query_size	intersection_size	effective_domain_size	intersections
GO:BP	signaling	GO:0023052	false	1.7452e-55	54.7582	6447	3442	1464	21 031	ONECUT2	MTMR4	GARRE1	ARID4B	EMP2	FBN2	KIF13B	RTKN2	ERBB4	DYRK1A	YWHAZ	CTNND1	RAP2C	NRXN1	ARRDC3	BMI1	CNOT7	BMPR2	ITPR2	DCX	DTL	KMT2D	UBE2K	MAGI2	ATP1B1	KCTD12	FOXC1	OTUD4	PRKAA2	IGF1	SNRK	WBP2	ARHGAP5	ANK2	SORCS1	NPR3	TFAP2B	NR2F2	NR4A2	ACVR2A
GO:BP	regulation of signaling	GO:0023051	false	3.2658e-49	48.486	3437	3442	880	21 031	ONECUT2	MTMR4	ARID4B	EMP2	FBN2	RTKN2	ERBB4	DYRK1A	YWHAZ	CTNND1	NRXN1	ARRDC3	BMI1	CNOT7	BMPR2	KMT2D	UBE2K	MAGI2	KCTD12	OTUD4	PRKAA2	IGF1	WBP2	ARHGAP5	TFAP2B	NR4A2	ACVR2A	DLG1	STAU1	DNAJB9	CALM2	PER1	RORA	TAOK1	CREB1	SLC38A2	PSD3	BCL2L2	CDH2	TMEM33
GO:BP	signal transduction	GO:0007165	false	7.1433e-48	47.1461	5959	3442	1348	21 031	ONECUT2	MTMR4	GARRE1	ARID4B	EMP2	FBN2	KIF13B	RTKN2	ERBB4	DYRK1A	YWHAZ	CTNND1	RAP2C	NRXN1	ARRDC3	BMI1	CNOT7	BMPR2	ITPR2	DCX	DTL	KMT2D	UBE2K	MAGI2	ATP1B1	KCTD12	FOXC1	OTUD4	PRKAA2	IGF1	SNRK	WBP2	ARHGAP5	ANK2	SORCS1	NPR3	TFAP2B	NR2F2	NR4A2	ACVR2A
GO:BP	cell surface receptor signaling pathway	GO:0007166	false	1.6076e-41	40.7938	2799	3442	728	21 031	ONECUT2	MTMR4	ARID4B	EMP2	FBN2	ERBB4	CTNND1	NRXN1	CNOT7	BMPR2	UBE2K	MAGI2	FOXC1	OTUD4	PRKAA2	IGF1	TFAP2B	NR4A2	ACVR2A	RORA	PYGO1	BCL2L2	CDH2	GRIA1	PRICKLE2	REPS2	EIF2AK3	SH3TC2	TNKS2	CAV1	CRIM1	CADM1	SH2B3	BCL9	ACVR1	ITGA1	SEMA3A	CD22	SPRED2	RASA1
GO:BP	regulation of signal transduction	GO:0009966	false	1.7026e-41	40.7689	3010	3442	770	21 031	ONECUT2	MTMR4	ARID4B	EMP2	FBN2	RTKN2	ERBB4	DYRK1A	YWHAZ	CTNND1	NRXN1	ARRDC3	BMI1	CNOT7	BMPR2	KMT2D	UBE2K	MAGI2	KCTD12	OTUD4	PRKAA2	IGF1	WBP2	ARHGAP5	TFAP2B	NR4A2	ACVR2A	DLG1	DNAJB9	CALM2	PER1	RORA	TAOK1	PSD3	BCL2L2	CDH2	TMEM33	ATP2B4	PCBP2	EIF2AK3
GO:BP	intracellular signal transduction	GO:0035556	false	1.9719e-27	26.7051	2668	3442	652	21 031	GARRE1	RTKN2	ERBB4	DYRK1A	YWHAZ	RAP2C	NRXN1	ARRDC3	BMPR2	DCX	DTL	MAGI2	ATP1B1	PRKAA2	IGF1	SNRK	ARHGAP5	ANK2	ACVR2A	DLG1	NDRG1	CALM2	PER1	RORA	TAOK1	CREB1	PSD3	BCL2L2	CDH2	ATRX	ATP2B4	EIF2AK3	PLAGL2	CAV1	SH2B3	ACVR1	ITGA1	SEMA3A	CD22	PIM1
GO:BP	intracellular signaling cassette	GO:0141124	false	4.6604e-24	23.3316	1861	3442	479	21 031	GARRE1	RTKN2	ERBB4	YWHAZ	RAP2C	NRXN1	BMPR2	MAGI2	ATP1B1	IGF1	ARHGAP5	ANK2	ACVR2A	DLG1	CALM2	PER1	RORA	TAOK1	CREB1	PSD3	CDH2	ATP2B4	EIF2AK3	CAV1	SH2B3	ACVR1	ITGA1	SEMA3A	CD22	SPRED2	RAP1A	MTDH	CYTH1	MAPK1	MIER1	NR3C2	NRP1	SASH1	CRKL	IGF1R
GO:BP	positive regulation of signaling	GO:0023056	false	1.866e-23	22.7291	1778	3442	460	21 031	EMP2	RTKN2	ERBB4	NRXN1	ARRDC3	BMPR2	KMT2D	UBE2K	IGF1	WBP2	ACVR2A	STAU1	TAOK1	CREB1	CDH2	TMEM33	GRIA1	TNKS2	PLAGL2	CAV1	ACVR1	ITGA1	SEMA3A	PIM1	SPRED2	CFTR	RAP1A	MTDH	MN1	MAPK1	MIER1	SOX4	NR3C2	NRP1	SASH1	CRKL	IGF1R	CRK	MECP2	RSPO4
GO:BP	positive regulation of signal transduction	GO:0009967	false	4.6561e-19	18.332	1561	3442	400	21 031	EMP2	RTKN2	ERBB4	NRXN1	ARRDC3	BMPR2	KMT2D	UBE2K	IGF1	WBP2	ACVR2A	TAOK1	CDH2	TMEM33	TNKS2	PLAGL2	CAV1	ACVR1	ITGA1	SEMA3A	PIM1	SPRED2	RAP1A	MTDH	MN1	MIER1	SOX4	NR3C2	NRP1	SASH1	CRKL	IGF1R	CRK	RSPO4	NFAT5	AKAP13	LIN28A	NTRK2	LURAP1L	FBXW11
GO:BP	negative regulation of signal transduction	GO:0009968	false	1.5764e-17	16.8023	1290	3442	339	21 031	ONECUT2	MTMR4	ARID4B	FBN2	RTKN2	DYRK1A	YWHAZ	CTNND1	ARRDC3	BMI1	CNOT7	MAGI2	OTUD4	PRKAA2	IGF1	NR4A2	DLG1	DNAJB9	PER1	RORA	BCL2L2	CDH2	ATP2B4	PCBP2	CAV1	CRIM1	CADM1	SH2B3	ACVR1	ITGA1	CD22	CREBRF	SPRED2	HEY1	TSC1	RBMS3	NRP1	IGF1R	ZNF451	RPS6KA1
GO:BP	regulation of intracellular signal transduction	GO:1902531	false	1.8614e-17	16.7302	1766	3442	435	21 031	RTKN2	ERBB4	DYRK1A	YWHAZ	NRXN1	ARRDC3	BMPR2	MAGI2	PRKAA2	IGF1	ARHGAP5	ACVR2A	DLG1	CALM2	PER1	RORA	TAOK1	PSD3	BCL2L2	CDH2	ATP2B4	EIF2AK3	PLAGL2	CAV1	SH2B3	ACVR1	ITGA1	SEMA3A	CD22	PIM1	SPRED2	RAP1A	MTDH	CYTH1	MAPK1	MIER1	SOX4	NR3C2	TSC1	NRP1
GO:BP	Wnt signaling pathway	GO:0016055	false	6.4112e-14	13.1931	452	3442	146	21 031	CTNND1	MAGI2	PRKAA2	NR4A2	PYGO1	CDH2	PRICKLE2	TNKS2	CAV1	BCL9	SOX4	RBMS3	RSPO4	VANGL2	FBXW11	TBL1XR1	TCF7L2	FZD5	CCDC88C	BMP2	DAAM1	ZEB2	WWTR1	KPNA1	FZD3	KLHL12	CDC73	FERMT2	SOX2	AXIN2	GSK3B	MLLT3	RAC1	PPM1B	PTEN	TMEM64	WLS	ZBTB33	BCL7B	WNT8B
GO:BP	protein phosphorylation	GO:0006468	false	6.3775e-13	12.1953	1346	3442	333	21 031	EMP2	ERBB4	DYRK1A	YWHAZ	RAP2C	NRXN1	CNOT7	SYNPO2	BMPR2	UBE2K	FXR2	PRKAA2	IGF1	SNRK	NR2F2	ACVR2A	CALM2	TAOK1	ULK2	CREB1	ATP2B4	GMFB	EIF2AK3	PPM1E	CAV1	CADM1	ACVR1	PIM1	SPRED2	RAP1A	CDK6	EREG	MAPK1	NRP1	SASH1	CRKL	IGF1R	ULK1	RPS6KA1	NTRK2
GO:BP	transforming growth factor beta receptor superfamily signaling pathway	GO:0141091	false	7.077e-13	12.1502	341	3442	117	21 031	ONECUT2	MTMR4	ARID4B	FBN2	BMPR2	MAGI2	TFAP2B	ACVR2A	CAV1	CRIM1	ACVR1	SPRED2	ZNF451	TP53	TET1	BMP2	ZEB2	TGFBR2	SPRED1	USP15	PTK2	FERMT2	SORL1	NEO1	SKIL	BMPR1A	UBE2D3	FSTL4	FBN1	LPXN	STAT3	GATA6	SMAD9	EGR1	BRMS1L	NFIA	NOTCH2	ADAM9	CREBBP	TGIF2
GO:BP	phosphorylation	GO:0016310	false	2.0188e-12	11.6949	1579	3442	377	21 031	EMP2	ERBB4	SEPHS1	DYRK1A	YWHAZ	RAP2C	NRXN1	CNOT7	SYNPO2	BMPR2	UBE2K	MAGI2	FXR2	PRKAA2	IGF1	SNRK	HNRNPU	NR2F2	ACVR2A	CALM2	TAOK1	ULK2	CREB1	ATP2B4	GMFB	EIF2AK3	PPM1E	CAV1	CADM1	ACVR1	PIM1	SPRED2	RAP1A	CDK6	EREG	MAPK1	NRP1	SASH1	CRKL	IGF1R
GO:BP	MAPK cascade	GO:0000165	false	9.5013e-12	11.0222	745	3442	205	21 031	ERBB4	YWHAZ	NRXN1	IGF1	DLG1	PER1	TAOK1	CDH2	CAV1	SH2B3	ITGA1	SEMA3A	SPRED2	RAP1A	MAPK1	NRP1	SASH1	CRKL	IGF1R	CRK	AKAP13	NTRK2	PAFAH1B1	IL1A	BMP2	RAPGEF2	GRM5	SPRED1	PELI2	ITGAV	ROBO1	PLCB1	BECN1	MAPK6	RIPK2	AIDA	CALCR	NRAS	ZFP36L2	RANBP9
GO:BP	transforming growth factor beta receptor signaling pathway	GO:0007179	false	1.88e-10	9.72585	206	3442	78	21 031	ONECUT2	MTMR4	ARID4B	FBN2	ACVR1	SPRED2	ZNF451	TP53	TET1	BMP2	ZEB2	TGFBR2	SPRED1	USP15	PTK2	FERMT2	SKIL	BMPR1A	FBN1	LPXN	STAT3	SMAD9	BRMS1L	ADAM9	CREBBP	SNX6	PALS1	IL17RD	LRG1	GCNT2	LATS1	LTBP1	CDH5	AMHR2	TGFB2	HTRA4	GDF5	LTBP4	CITED2	LDLRAD4
GO:BP	transmembrane receptor protein tyrosine kinase signaling pathway	GO:0007169	false	2.046e-10	9.68909	616	3442	173	21 031	ERBB4	NRXN1	FOXC1	IGF1	REPS2	EIF2AK3	SH3TC2	CRIM1	CADM1	SH2B3	ITGA1	RASA1	EREG	MAPK1	NRP1	CRKL	IGF1R	CRK	MMP2	SPRY4	NTRK2	BMP2	SESN3	SHOC2	RAPGEF2	TXNIP	ROBO1	PLCB1	PTK2	VEGFD	SEMA6A	SORL1	GSK3B	GIGYF2	CCDC88A	AR	RAC1	FLRT3	TMEM108	ARID5B
GO:BP	canonical Wnt signaling pathway	GO:0060070	false	2.4838e-09	8.60488	305	3442	100	21 031	CTNND1	NR4A2	PYGO1	CDH2	TNKS2	CAV1	BCL9	SOX4	RBMS3	TBL1XR1	TCF7L2	FZD5	CCDC88C	BMP2	ZEB2	WWTR1	KPNA1	FZD3	SOX2	AXIN2	GSK3B	MLLT3	PPM1B	PTEN	TMEM64	WLS	WNT8B	LRP4	CSNK1G1	OTULIN	NID1	EGR1	TLE1	ISL1	POU5F1	PYGO2	WNT9A	PARK2	WNT7B	KLF4
GO:BP	regulation of MAPK cascade	GO:0043408	false	5.7945e-09	8.23698	643	3442	174	21 031	ERBB4	YWHAZ	NRXN1	IGF1	DLG1	PER1	TAOK1	CDH2	CAV1	SH2B3	ITGA1	SEMA3A	SPRED2	RAP1A	MAPK1	NRP1	SASH1	CRKL	IGF1R	CRK	AKAP13	NTRK2	PAFAH1B1	IL1A	BMP2	RAPGEF2	GRM5	SPRED1	PELI2	ROBO1	PLCB1	RIPK2	AIDA	CALCR	RANBP9	P2RY1	SEMA6A	FERMT2	SOX2	OPRM1
GO:BP	regulation of Wnt signaling pathway	GO:0030111	false	1.7812e-08	7.74929	327	3442	103	21 031	CTNND1	CDH2	TNKS2	CAV1	SOX4	RBMS3	RSPO4	TBL1XR1	TCF7L2	CCDC88C	BMP2	ZEB2	WWTR1	KPNA1	CDC73	SOX2	AXIN2	GSK3B	MLLT3	PPM1B	TMEM64	WLS	LRP4	CSNK1G1	OTULIN	NXN	EGR1	SMARCA4	TLE1	ZRANB1	ISL1	POU5F1	TIAM1	SALL1	PARK2	SOX13	JUP	DDIT3	LATS1	FOXO1
GO:BP	small GTPase-mediated signal transduction	GO:0007264	false	3.7939e-08	7.42092	506	3442	142	21 031	GARRE1	RAP2C	IGF1	ARHGAP5	PSD3	RAP1A	CYTH1	NRP1	CRKL	CRK	AKAP13	BCL6	SPRY4	TP53	CDKN1A	DHCR24	CCDC88C	DOCK4	ARHGAP12	SHOC2	RAPGEF2	RHOBTB1	ITGAV	ROBO1	RAB18	ABI2	CD2AP	NRAS	CHN2	RDX	AUTS2	CCDC88A	NF1	ARHGAP15	KITLG	RAC1	RIT1	SHTN1	YWHAQ	CYRIB
GO:BP	regulation of transmembrane receptor protein serine/threonine kinase signaling pathway	GO:0090092	false	1.11e-07	6.95469	263	3442	86	21 031	ONECUT2	MTMR4	ARID4B	FBN2	BMPR2	MAGI2	TFAP2B	ACVR2A	CAV1	CRIM1	ACVR1	SPRED2	ZNF451	TP53	TET1	BMP2	ZEB2	TGFBR2	SPRED1	USP15	SORL1	NEO1	SKIL	BMPR1A	UBE2D3	FSTL4	FBN1	GATA6	BRMS1L	NOTCH2	CREBBP	SNX6	PALS1	CTDSPL2	IL17RD	LRG1	LATS1	KDR	LTBP1	SFRP1
GO:BP	positive regulation of intracellular signal transduction	GO:1902533	false	2.4672e-07	6.60779	1033	3442	247	21 031	RTKN2	ERBB4	NRXN1	ARRDC3	BMPR2	IGF1	ACVR2A	TAOK1	CDH2	PLAGL2	CAV1	ACVR1	ITGA1	SEMA3A	PIM1	SPRED2	RAP1A	MTDH	MIER1	NR3C2	NRP1	SASH1	CRKL	IGF1R	CRK	NFAT5	AKAP13	LIN28A	NTRK2	LURAP1L	FBXW11	TP53	TCF7L2	IL1A	RPL37	BMP2	TGFBR2	GUCY1A2	SHOC2	RAPGEF2
GO:BP	regulation of canonical Wnt signaling pathway	GO:0060828	false	1.6695e-06	5.77742	250	3442	80	21 031	CTNND1	CDH2	TNKS2	CAV1	SOX4	RBMS3	TBL1XR1	TCF7L2	CCDC88C	BMP2	ZEB2	WWTR1	KPNA1	SOX2	AXIN2	GSK3B	MLLT3	PPM1B	TMEM64	WLS	LRP4	CSNK1G1	OTULIN	EGR1	TLE1	ISL1	POU5F1	PARK2	SOX13	JUP	DDIT3	LATS1	FOXO1	RSPO3	SHH	LRRK2	SFRP1	FOXO3	TRPM4	IGFBP2
GO:BP	trans-synaptic signaling	GO:0099537	false	1.8281e-06	5.73801	756	3442	188	21 031	NRXN1	DLG1	STAU1	HTR7	SLC38A2	CDH2	GRIA1	ARF1	RAP1A	MAPK1	RPS6KA1	MECP2	EGR3	SLC6A4	NTRK2	FCHSD2	TMOD2	PAFAH1B1	KMT2A	RAPGEF2	GRM5	EEA1	CLCN3	AKAP7	PLCB1	NMU	LRRTM2	P2RY1	PCDHB11	NAPA	GLRB	SLC12A2	EIF4E	SYT11	GSK3B	CALB1	RIMBP2	NF1	PTPRD	YWHAH
GO:BP	anterograde trans-synaptic signaling	GO:0098916	false	2.8396e-06	5.54674	750	3442	186	21 031	NRXN1	DLG1	STAU1	HTR7	SLC38A2	CDH2	GRIA1	ARF1	RAP1A	MAPK1	RPS6KA1	MECP2	EGR3	SLC6A4	NTRK2	FCHSD2	TMOD2	PAFAH1B1	KMT2A	RAPGEF2	GRM5	EEA1	CLCN3	AKAP7	PLCB1	NMU	LRRTM2	P2RY1	PCDHB11	NAPA	GLRB	SLC12A2	EIF4E	SYT11	GSK3B	CALB1	RIMBP2	NF1	PTPRD	YWHAH
GO:BP	positive regulation of MAPK cascade	GO:0043410	false	1.2582e-05	4.90025	461	3442	124	21 031	ERBB4	NRXN1	IGF1	TAOK1	CDH2	ITGA1	SEMA3A	RAP1A	NRP1	SASH1	CRKL	IGF1R	CRK	AKAP13	NTRK2	IL1A	BMP2	RAPGEF2	GRM5	PELI2	ROBO1	PLCB1	RIPK2	CALCR	P2RY1	FERMT2	SOX2	OPRM1	MIF	AR	GCG	SEMA7A	IGF2	TP73	PAK1	FBXW7	KSR2	CCL16	TRAF6	NDST1
GO:BP	positive regulation of Wnt signaling pathway	GO:0030177	false	2.2769e-05	4.64266	141	3442	51	21 031	TNKS2	CAV1	SOX4	RSPO4	TBL1XR1	BMP2	ZEB2	CDC73	MLLT3	PPM1B	WLS	CSNK1G1	SMARCA4	ZRANB1	POU5F1	SALL1	JUP	RSPO3	SHH	LRRK2	SFRP1	TRPM4	CDH3	RSPO1	TERT	LGR6	KANK1	TMEM198	PBXIP1	DLX5	RECK	DACT1	EGFR	WNT3	FGF10	SMAD3	MACF1	PLEKHA4	DKK2	DAB2
GO:BP	regulation of trans-synaptic signaling	GO:0099177	false	2.5567e-05	4.59232	490	3442	129	21 031	NRXN1	STAU1	SLC38A2	CDH2	GRIA1	ARF1	RAP1A	MAPK1	MECP2	SLC6A4	NTRK2	PAFAH1B1	KMT2A	RAPGEF2	GRM5	AKAP7	PLCB1	NMU	LRRTM2	P2RY1	SLC12A2	EIF4E	SYT11	GSK3B	CALB1	NF1	PTPRD	YWHAH	PTEN	TMEM108	DAG1	DBN1	SLC38A1	JPH4	PHF24	SYNGAP1	SYT7	SHISA9	SIPA1L1	BDNF
GO:BP	negative regulation of intracellular signal transduction	GO:1902532	false	2.9024e-05	4.53724	544	3442	140	21 031	RTKN2	DYRK1A	YWHAZ	MAGI2	PRKAA2	DLG1	PER1	RORA	BCL2L2	ATP2B4	CAV1	SH2B3	CD22	SPRED2	TSC1	IGF1R	RPS6KA1	BCL6	SPRY4	FBXW11	PAFAH1B1	BMP2	ARHGAP12	SESN3	SPRED1	NUAK1	CD2AP	AIDA	RANBP9	SEMA6A	OPRM1	TAF9B	GSK3B	NF1	MIF	TRIAP1	PPM1B	PTEN	DAG1	WWC2
GO:BP	ERK1 and ERK2 cascade	GO:0070371	false	3.7307e-05	4.42822	315	3442	91	21 031	ERBB4	YWHAZ	NRXN1	IGF1	DLG1	SPRED2	RAP1A	MAPK1	NRP1	CRKL	IL1A	BMP2	RAPGEF2	SPRED1	ITGAV	RIPK2	CALCR	ZFP36L2	RANBP9	P2RY1	SEMA6A	FERMT2	ZFP36L1	OPRM1	STYX	NF1	MIF	GCG	SEMA7A	SPRY3	FN1	FBXW7	CCL16	NOTCH2	DUSP7	MAP3K12	BRAF	MFAP3	CCR1	HMGCR
GO:BP	regulation of small GTPase mediated signal transduction	GO:0051056	false	0.00017032	3.76874	306	3442	87	21 031	IGF1	ARHGAP5	PSD3	CYTH1	NRP1	CRKL	CRK	AKAP13	BCL6	SPRY4	ARHGAP12	SHOC2	ITGAV	ROBO1	CD2AP	CHN2	RDX	AUTS2	NF1	ARHGAP15	KITLG	RAC1	CYRIB	SWAP70	SPRY3	SYNPO2L	LRP4	DOCK3	SYNGAP1	ABL2	TNFAIP1	CDC42SE1	SIPA1L1	NOTCH2	MAPRE2	ABR	SRGAP2	CYTH2	KRAS	ARHGAP18
GO:BP	intracellular receptor signaling pathway	GO:0030522	false	0.00018171	3.74063	362	3442	99	21 031	KMT2D	WBP2	NR2F2	NR4A2	PER1	RORA	PCBP2	CAV1	PIM1	MN1	MAPK1	NR3C2	CRKL	RBFOX2	FOXP1	BMP2	PUM1	RIPK2	USP15	FOXA1	NCOA2	CLOCK	THRB	AR	YWHAH	ESRRG	IPO5	NR2C2	PAK1	PGR	OTULIN	ARID1A	HNF4A	MED1	STAT3	TRAF6	TAF7	WDFY1	SMARCA4	TBK1
GO:BP	negative regulation of Wnt signaling pathway	GO:0030178	false	0.00019297	3.71452	170	3442	56	21 031	CTNND1	CDH2	CAV1	RBMS3	TCF7L2	CCDC88C	BMP2	WWTR1	SOX2	AXIN2	GSK3B	MLLT3	TMEM64	LRP4	NXN	EGR1	TLE1	ISL1	PARK2	SOX13	DDIT3	LATS1	FOXO1	RNF213	SHH	WIF1	SFRP1	FOXO3	IGFBP2	FZD1	LZTS2	DKK4	LRP1	HIC1	GLI1	TLE4	SOX9	IGFBP4	CTHRC1	SOSTDC1
GO:BP	Notch signaling pathway	GO:0007219	false	0.00063073	3.20016	184	3442	58	21 031	FOXC1	CDK6	HEY1	MECP2	BCL6	CHAC1	BMP2	TGFBR2	CDH6	ROBO1	FOXA1	DNER	FBXW7	STAT3	NOTCH2	JAG1	HIF1AN	GATA2	IL17A	RIPPLY2	JAG2	ARRB1	KRT19	SORBS2	MMP14	ANGPT4	MAML2	NEUROD4	IL6ST	DTX1	TGFB2	NOTCH3	NRIP2	ATOH1	NFKBIA	KIT	CD46	NOS3	ZMIZ1	DLL1
GO:BP	negative regulation of transmembrane receptor protein serine/threonine kinase signaling pathway	GO:0090101	false	0.00081743	3.08755	147	3442	49	21 031	ONECUT2	MTMR4	ARID4B	FBN2	MAGI2	CAV1	CRIM1	ACVR1	SPRED2	ZNF451	TP53	TET1	BMP2	SPRED1	USP15	SORL1	SKIL	UBE2D3	FBN1	BRMS1L	SNX6	CTDSPL2	IL17RD	LTBP1	SFRP1	HTRA4	FZD1	CHRDL2	LDLRAD4	LRP1	PPARA	UCMA	SOSTDC1	SOST	HTRA3	HSPA1A	LEMD3	VASN	ARID4A	HSPA5
GO:BP	negative regulation of canonical Wnt signaling pathway	GO:0090090	false	0.00115313	2.93812	136	3442	46	21031	CTNND1	CDH2	CAV1	RBMS3	TCF7L2	CCDC88C	BMP2	WWTR1	SOX2	AXIN2	GSK3B	MLLT3	TMEM64	LRP4	EGR1	TLE1	ISL1	PARK2	SOX13	DDIT3	LATS1	FOXO1	SHH	SFRP1	FOXO3	IGFBP2	FZD1	LZTS2	DKK4	GLI1	TLE4	SOX9	IGFBP4	CTHRC1	SOSTDC1	SOST	TMEM170B	DACT1	AXIN1	DKK2
GO:BP	regulation of transforming growth factor beta receptor signaling pathway	GO:0017015	false	0.00140872	2.85118	141	3442	47	21031	ONECUT2	MTMR4	ARID4B	FBN2	SPRED2	ZNF451	TP53	TET1	BMP2	ZEB2	SPRED1	USP15	SKIL	FBN1	BRMS1L	CREBBP	SNX6	PALS1	IL17RD	LRG1	LATS1	LTBP1	HTRA4	LTBP4	CITED2	LDLRAD4	PPARA	CDKN1C	HTRA3	HSPA1A	LEMD3	VASN	LOX	ZEB1	AXIN1	ARID4A	HSPA5	SMAD3	SLC2A10	ASPN
GO:BP	phosphatidylinositol 3-kinase/protein kinase B signal transduction	GO:0043491	false	0.00168352	2.77378	293	3442	81	21031	ERBB4	NRXN1	MAGI2	IGF1	DLG1	SH2B3	MTDH	IGF1R	LIN28A	NTRK2	TCF7L2	SESN3	PIP5K1B	BECN1	PTK2	CALCR	FERMT2	ZFP36L1	CCDC88A	NF1	PTEN	DAG1	IGF2	FN1	STAT3	IGFBP5	PRR5L	MERTK	GCNT2	FAM110C	ROR2	SETX	VEGFA	MEIS3	DDIT3	KDR	PLK3	PLEKHA1	GAB2	STOX1
GO:BP	regulation of ERK1 and ERK2 cascade	GO:0070372	false	0.00250571	2.60107	291	3442	80	21031	ERBB4	YWHAZ	NRXN1	IGF1	DLG1	SPRED2	RAP1A	NRP1	CRKL	IL1A	BMP2	RAPGEF2	SPRED1	RIPK2	CALCR	RANBP9	P2RY1	SEMA6A	FERMT2	OPRM1	STYX	NF1	MIF	GCG	SEMA7A	SPRY3	FN1	FBXW7	CCL16	NOTCH2	MAP3K12	BRAF	MFAP3	CCR1	HMGCR	TIAM1	GBP1	GCNT2	CCL15	ARRB1
GO:BP	semaphorin-plexin signaling pathway	GO:0071526	false	0.00264423	2.5777	47	3442	22	21031	SEMA3A	PLXNC1	NRP1	SEMA6A	RAC1	SEMA7A	SEMA4G	PLXNA2	SEMA3F	MET	ECE1	SEMA3B	KDR	SH3BP1	SEMA4D	PLXNA4	SEMA4B	PLXND1	NRP2	PLXNA3	PLXNA1	NCAM1
GO:BP	non-canonical Wnt signaling pathway	GO:0035567	false	0.00496859	2.30377	70	3442	28	21031	MAGI2	PRICKLE2	VANGL2	FZD5	CCDC88C	DAAM1	FZD3	MLLT3	RAC1	VANGL1	TIAM1	WNT7B	RNF213	RSPO3	SFRP1	CELSR3	FZD1	GRHL3	FZD10	CTHRC1	DACT1	FZD8	PLEKHA4	DAB2	DAAM2	DKK1	CDC42	FZD7
GO:BP	peptidyl-tyrosine phosphorylation	GO:0018108	false	0.00953349	2.02075	258	3442	71	21031	ERBB4	DYRK1A	RAP2C	CNOT7	IGF1	CAV1	ACVR1	NRP1	IGF1R	TP53	GRM5	RIPK2	ABI2	PTK2	SRCIN1	ARL2BP	MIF	KITLG	IGF2	FBXW7	LRP4	ABL2	SNX6	ISL1	ZNF592	EFNA1	EPHA4	VEGFA	IL6	ITGB2	KDR	ANGPT4	SFRP1	IL6ST	DDR1	FGF8	SEMA4D	FLT3	PTPRJ	JAK3
GO:BP	Ras protein signal transduction	GO:0007265	false	0.0119742	1.92175	121	3442	40	21031	IGF1	CRKL	SPRY4	TP53	CDKN1A	DHCR24	SHOC2	RAPGEF2	NRAS	NF1	KITLG	RIT1	SHTN1	SPRY3	SYNGAP1	KSR2	NOTCH2	RGL1	KRAS	RB1	CSF1	RASGEF1A	PLCE1	RALGDS	TGFB2	RASA3	RASGRP1	RALGPS2	RAPGEF4	DOK6	RGL2	SQSTM1	RASGEF1C	FGF10	RASA4B	RASA2	SOS2	RAPGEF3	ITPKB	SYDE2
GO:BP	positive regulation of ERK1 and ERK2 cascade	GO:0070374	false	0.0161062	1.79301	206	3442	59	21031	ERBB4	NRXN1	IGF1	RAP1A	NRP1	CRKL	IL1A	BMP2	RAPGEF2	RIPK2	CALCR	P2RY1	FERMT2	OPRM1	MIF	GCG	SEMA7A	FBXW7	CCL16	NOTCH2	MAP3K12	BRAF	MFAP3	CCR1	GCNT2	CCL15	ARRB1	CHRNA7	VEGFA	KDR	FGF23	SCIMP	FGF8	LGALS9	ABCA7	CCL26	CCL25	GPBAR1	CCL24	CCL14
GO:BP	negative regulation of transforming growth factor beta receptor signaling pathway	GO:0030512	false	0.0188527	1.72463	94	3442	33	21031	ONECUT2	MTMR4	ARID4B	FBN2	SPRED2	ZNF451	TP53	TET1	BMP2	SPRED1	USP15	SKIL	FBN1	BRMS1L	SNX6	IL17RD	LTBP1	HTRA4	LDLRAD4	PPARA	HTRA3	HSPA1A	LEMD3	VASN	ARID4A	HSPA5	SLC2A10	ASPN	WFIKKN1	GLG1	PPM1A	RBBP4	ING1
GO:BP	SMAD protein signal transduction	GO:0060395	false	0.032052	1.49415	92	3442	32	21031	BMPR2	MAGI2	ACVR2A	ACVR1	BMP2	TGFBR2	WWTR1	BECN1	BMPR1A	VIM	HNF4A	SMAD9	RUNX2	TGFB2	GDF5	LDLRAD4	LRP1	ZMIZ1	JAK2	UCMA	PML	SMAD3	TF	ITGB6	GDF15	MAP1LC3A	DAB2	FOS	PARP1	DKK1	INHBA	SUB1
GO:BP	positive regulation of canonical Wnt signaling pathway	GO:0090263	false	0.0373668	1.42751	105	3442	35	21031	TNKS2	CAV1	SOX4	TBL1XR1	ZEB2	PPM1B	WLS	CSNK1G1	POU5F1	JUP	RSPO3	LRRK2	SFRP1	TRPM4	CDH3	RSPO1	LGR6	KANK1	TMEM198	DLX5	RECK	DACT1	EGFR	FGF10	SMAD3	PLEKHA4	DKK2	WNT10B	RSPO2	TBL1X	DAAM2	UBR5	UBE2B	PPM1A	DDX3X
GO:BP	insulin-like growth factor receptor signaling pathway	GO:0048009	false	0.0382077	1.41785	50	3442	21	21031	IGF1	EIF2AK3	CRIM1	MAPK1	IGF1R	BMP2	PLCB1	GIGYF2	AR	IGF2	GIGYF1	IGFBP5	PIK3CA	IGFBP2	CDH3	IGFBP4	MAP2K5	INPPL1	GRB10	PHIP	PIK3R1
GO:BP	BMP signaling pathway	GO:0030509	false	0.0419745	1.37701	153	3442	46	21031	BMPR2	TFAP2B	ACVR2A	CAV1	CRIM1	ACVR1	BMP2	USP15	SORL1	NEO1	SKIL	BMPR1A	UBE2D3	FSTL4	FBN1	GATA6	SMAD9	EGR1	NFIA	NOTCH2	POU5F1	CTDSPL2	RUNX2	KDR	SFRP1	CDH5	UBE2O	AMHR2	FZD1	CHRDL2	GDF5	CRB2	FKBP8	SOSTDC1	SOST	DLX5	HTRA3	NUMA1	ACVR2B	LEMD3
GO:BP	positive regulation of small GTPase mediated signal transduction	GO:0051057	false	0.0427247	1.36932	77	3442	28	21031	IGF1	CRKL	CRK	AKAP13	SHOC2	ITGAV	ROBO1	AUTS2	KITLG	RAC1	SYNPO2L	LRP4	NOTCH2	MAPRE2	KRAS	ARHGEF3	ARRB1	CSF1	RASGEF1A	SEMA4D	RASGRP1	COL3A1	GPR17	FGF10	SOS2	F11R	CDON	ITPKB
GO:BP	signal release	GO:0023061	false	1.26207e-06	5.89892	492	3442	134	21031	NRXN1	TFAP2B	CREB1	SLC38A2	CFTR	RAP1A	SOX4	SLC6A4	KLF7	REST	TCF7L2	LRRC8A	RFX3	IL1A	ACSL4	PLCB1	ENY2	P2RY1	CLOCK	NAPA	GNRHR	CAMK2G	SYT11	OPRM1	NF1	CHD7	MIF	GCG	WLS	AIMP1	PRKAR1A	RAB11B	HNF4A	PDX1	SYT7	RASL10B	SLC16A2	CASK	SIDT2	RIMS1
[truncated: 1,424 more columns]

## Sheet: Others
source	term_name	term_id	highlighted	adjusted_p_value	negative_log10_of_adjusted_p_value	term_size	query_size	intersection_size	effective_domain_size	intersections
GO:BP	regulation of hormone levels	GO:0010817	false	9.89842e-07	6.00443	547	3442	146	21031	TFAP2B	CREB1	IYD	CFTR	SOX4	IGF1R	KLF7	REST	TCF7L2	LRRC8A	RFX3	BMP2	ACSL4	PLCB1	FOXA1	SCP2	ENY2	P2RY1	CLOCK	GNRHR	CAMK2G	CHD7	GCG	AIMP1	PRKAR1A	RAB11B	HNF4A	PDX1	SYT7	PCSK1	DIO2	MED1	SLC7A5	RASL10B	SULT1B1	EGR1	SLC16A2	SIDT2	RDH10	AACS
GO:BP	synaptic signaling	GO:0099536	false	9.57976e-07	6.01865	780	3442	194	21031	NRXN1	DLG1	STAU1	HTR7	SLC38A2	CDH2	GRIA1	ARF1	RAP1A	MAPK1	CRKL	RPS6KA1	MECP2	EGR3	SLC6A4	NTRK2	FCHSD2	TMOD2	PAFAH1B1	KMT2A	RAPGEF2	GRM5	EEA1	CLCN3	AKAP7	PLCB1	KPNA1	NMU	LRRTM2	P2RY1	PCDHB11	NAPA	GLRB	SLC12A2	EIF4E	SYT11	OPRM1	GSK3B	CALB1	RIMBP2
GO:BP	biological regulation	GO:0065007	false	3.34039e-73	72.4762	12680	3442	2550	21031	KLF9	ONECUT2	MTMR4	GARRE1	CPEB2	ARID4B	KCNAB1	BCL7A	EMP2	BPTF	FBN2	CREB5	MSR1	KIF13B	KDM5A	TMEM135	RTKN2	JARID2	MMUT	ERBB4	WDR77	MAF	PSIP1	DYRK1A	YWHAZ	SLAIN1	MBNL2	CTNND1	RAP2C	NRXN1	DCP2	ARRDC3	EN2	SP1	BMI1	ANTXR1	ATP2B1	CNOT7	SYNPO2	BMPR2
GO:BP	regulation of biological process	GO:0050789	false	7.70813e-66	65.1131	12287	3442	2467	21031	KLF9	ONECUT2	MTMR4	GARRE1	CPEB2	ARID4B	KCNAB1	BCL7A	EMP2	BPTF	FBN2	CREB5	MSR1	KIF13B	KDM5A	TMEM135	RTKN2	JARID2	ERBB4	WDR77	MAF	PSIP1	DYRK1A	YWHAZ	SLAIN1	MBNL2	CTNND1	RAP2C	NRXN1	DCP2	ARRDC3	EN2	SP1	BMI1	ANTXR1	ATP2B1	CNOT7	SYNPO2	BMPR2	PDS5A
GO:BP	positive regulation of biological process	GO:0048518	false	6.94637e-61	60.1582	6250	3442	1448	21031	ONECUT2	ARID4B	BCL7A	EMP2	BPTF	FBN2	CREB5	MSR1	KDM5A	RTKN2	ERBB4	WDR77	MAF	PSIP1	DYRK1A	SLAIN1	RAP2C	NRXN1	DCP2	ARRDC3	EN2	SP1	BMI1	ATP2B1	CNOT7	SYNPO2	BMPR2	DTL	KMT2D	ANKFY1	UBE2K	MAGI2	FXR2	ATP1B1	FOXC1	OTUD4	PHLDA1	PRKAA2	IGF1	MAP2
GO:BP	regulation of multicellular organismal process	GO:0051239	false	7.76355e-52	51.1099	2955	3442	792	21031	MTMR4	ARID4B	BCL7A	EMP2	FBN2	JARID2	ERBB4	WDR77	MAF	NRXN1	ARRDC3	SP1	BMI1	ATP2B1	BMPR2	ATP1B1	FOXC1	IGF1	MAP2	ARHGAP5	ANK2	QKI	NPR3	NR2F2	NR4A2	ACVR2A	DLG1	CALM2	PER1	RORA	ULK2	CREB1	CELF2	WASF3	NFIB	ATP2B4	DMRT2	EIF2AK3	PBX3	CAV1
GO:BP	regulation of biological quality	GO:0065008	false	4.07601e-36	35.3898	2846	3442	719	21031	EMP2	ERBB4	YWHAZ	CTNND1	NRXN1	DCP2	ATP2B1	CNOT7	BMPR2	FXR2	ATP1B1	FOXC1	YTHDC1	IGF1	MAP2	ARHGAP5	ANK2	HNRNPU	QKI	NPR3	TFAP2B	NR2F2	DLG1	CLCN6	STAU1	CALM2	HTR7	ULK2	CREB1	BCL2L2	CDH2	WASF3	GRIA1	ATP2B4	GSG1L	TUT7	IYD	MSN	CAV1	ARF1
GO:BP	positive regulation of multicellular organismal process	GO:0051240	false	2.9338e-22	21.5326	1637	3442	427	21031	ARID4B	BCL7A	EMP2	FBN2	ERBB4	NRXN1	SP1	BMI1	ATP2B1	BMPR2	FOXC1	IGF1	QKI	ACVR2A	RORA	CREB1	WASF3	EIF2AK3	CAV1	CADM1	ACVR1	PIM1	PLXNC1	MTDH	EREG	NPAS2	SOX4	NRP1	KMT5B	SASH1	IGF1R	RPS6KA1	MECP2	SCN3B	EGR3	BCL6	CD276	ACSL1	NTRK2	GPIHBP1
GO:BP	negative regulation of multicellular organismal process	GO:0051241	false	8.58858e-17	16.0661	1110	3442	299	21031	ARID4B	JARID2	WDR77	ARRDC3	ATP2B1	BMPR2	FOXC1	IGF1	MAP2	QKI	NPR3	NR2F2	DLG1	ULK2	NFIB	ATP2B4	EIF2AK3	SH2B3	SEMA3A	SPRED2	CDK6	NRP1	ULK1	MECP2	MMP2	BCL6	SLC6A4	LIN28A	KLF7	TP53	REST	TNFRSF21	BCL11A	TET1	FOXP1	BMP2	DOCK4	RAPGEF2	SPRED1	FGL2
GO:BP	multicellular organismal-level homeostasis	GO:0048871	false	3.64356e-16	15.4385	806	3442	232	21031	ARRDC3	FOXC1	PRKAA2	QKI	NPR3	ACVR2A	CDH2	NFIB	CAV1	SH2B3	CFTR	CDK6	KLF13	SOX4	IGF1R	RBFOX2	ATP1B2	BCL6	ACSL1	TJP3	TBL1XR1	ELOVL6	EHMT1	KMT2A	LEPR	IL1A	ZEB2	ACACA	WWTR1	OCLN	CLCN3	PICALM	NMU	MEX3C	LDB2	SLC12A2	ZFP36L1	SORL1	IP6K1	NEO1
GO:BP	homeostatic process	GO:0042592	false	6.61643e-16	15.1794	1712	3442	418	21031	ARRDC3	ATP2B1	ITPR2	UBE2K	ATP1B1	FOXC1	PRKAA2	ANK2	QKI	NPR3	ACVR2A	CLCN6	CALM2	RORA	TAOK1	CDH2	GRIA1	NFIB	ATP2B4	CAV1	ARF1	SH2B3	CFTR	CDK6	KLF13	MAPK1	SOX4	IGF1R	RBFOX2	SLC4A4	CXCL9	ATP1B2	BCL6	LIN28A	ACSL1	KLF7	TJP3	GPIHBP1	TBL1XR1	ELOVL6
GO:BP	growth	GO:0040007	false	1.16684e-12	11.933	939	3442	249	21031	JARID2	ERBB4	BMPR2	DCX	KMT2D	MAGI2	FOXC1	IGF1	MAP2	CTC1	ULK2	CREB1	ATRX	BCL9	BNC2	SEMA3A	PIM1	EREG	NRP1	CRKL	ULK1	CRK	RPS6KA1	MECP2	BCL6	SLC6A4	TP53	TBL1XR1	CDKN1A	NRCAM	BCL11A	PAFAH1B1	FOXP1	LEPR	PSAP	TGFBR2	WWTR1	ACSL4	PLCB1	KPNA1
GO:BP	regulation of system process	GO:0044057	false	1.76656e-11	10.7529	542	3442	160	21031	MTMR4	EMP2	JARID2	NRXN1	ATP2B1	BMPR2	ATP1B1	IGF1	ANK2	QKI	DLG1	CALM2	CELF2	WASF3	ATP2B4	EIF2AK3	PBX3	CAV1	MECP2	SCN3B	MMP2	ATP1B2	TNFRSF21	FOXP1	TLX3	DOCK4	TMEM161B	BECN1	ZDHHC21	NMU	THRB	CAMK2G	AKAP6	SHOX2	PTEN	TMEM108	DAG1	TWF1	BVES	ITGA9
GO:BP	hemopoiesis	GO:0030097	false	1.91871e-11	10.717	965	3442	250	21031	RTKN2	MAF	BMI1	FOXC1	SNRK	QKI	ACVR2A	DNAJB9	CTC1	RORA	PYGO1	CREB1	SH2B3	PIM1	CDK6	KLF13	SOX4	TSC1	RBFOX2	EGR3	BCL6	TP53	REST	FZD5	PAFAH1B1	FOXP1	LRRC8A	KMT2A	LEPR	IL1A	BMP2	KAT6A	TGFBR2	ZBTB1	RBM47	ATP7A	FGL2	HOXB3	CBFA2T3	PICALM
GO:BP	secretion	GO:0046903	false	2.76436e-11	10.5584	963	3442	249	21031	ERBB4	NRXN1	IGF1	TFAP2B	CREB1	SLC38A2	ARFIP1	CAV1	CFTR	RAP1A	CANX	SOX4	AP1G1	MECP2	SLC6A4	NTRK2	KLF7	REST	TCF7L2	PAFAH1B1	LRRC8A	RFX3	IL1A	BMP2	ACSL3	MYO6	ATP7A	ACSL4	PLCB1	CD2AP	MIA3	PDCD6IP	ENY2	P2RY1	VPS4A	CLOCK	SRCIN1	NAPA	SLC12A2	GNRHR
GO:BP	ossification	GO:0001503	false	1.04708e-10	9.98002	423	3442	131	21031	FBN2	ATP2B1	BMPR2	FOXC1	IGF1	HNRNPU	ACVR2A	EIF2AK3	CRIM1	ACVR1	CDK6	MN1	MAPK1	SATB2	MMP2	REST	BMP2	WWTR1	PTK2	CALCR	TPM4	TXLNG	NIPBL	FERMT2	SOX2	AXIN2	PTCH1	GSK3B	NF1	SHOX2	IPO7	MMP16	BMPR1A	TMEM64	SEMA7A	IGF2	SYNCRIP	LRP4	SND1	TRAF6
GO:BP	secretion by cell	GO:0032940	false	1.67766e-10	9.7753	827	3442	218	21031	NRXN1	IGF1	TFAP2B	CREB1	SLC38A2	ARFIP1	CFTR	RAP1A	CANX	SOX4	AP1G1	MECP2	SLC6A4	NTRK2	KLF7	REST	TCF7L2	PAFAH1B1	LRRC8A	RFX3	IL1A	BMP2	ACSL4	PLCB1	CD2AP	MIA3	PDCD6IP	ENY2	P2RY1	VPS4A	CLOCK	SRCIN1	NAPA	SLC12A2	GNRHR	CAMK2G	SYT11	OPRM1	NEO1	NF1
GO:BP	regulation of secretion	GO:0051046	false	3.26743e-10	9.48579	619	3442	173	21031	IGF1	TFAP2B	CREB1	SLC38A2	ARFIP1	CFTR	RAP1A	SOX4	AP1G1	SLC6A4	KLF7	REST	TCF7L2	LRRC8A	RFX3	IL1A	BMP2	ACSL3	MYO6	ACSL4	PLCB1	CD2AP	PDCD6IP	ENY2	P2RY1	VPS4A	CLOCK	SLC12A2	SYT11	OPRM1	NEO1	NF1	CHD7	MIF	GCG	WLS	AIMP1	SEC24A	PRKAR1A	HNF4A
GO:BP	synapse organization	GO:0050808	false	5.43531e-10	9.26478	485	3442	143	21031	ERBB4	YWHAZ	NRXN1	DLG1	STAU1	CDH2	WASF3	GRIA1	MYOT	ARF1	PLXNC1	TANC2	TSC1	NRP1	CRKL	IGF1R	CRK	MECP2	CHD4	PCDHGC4	PCDHGC5	PCDHGC3	NTRK2	REST	NRCAM	FZD5	PAFAH1B1	ARF4	GRM5	CDH6	SPARCL1	ABI2	CD2AP	LRRTM2	ADD2	SRCIN1	PCDHB11	GLRB	LRFN5	NF1
GO:BP	regulation of secretion by cell	GO:1903530	false	7.2411e-10	9.1402	564	3442	160	21031	IGF1	TFAP2B	CREB1	SLC38A2	ARFIP1	CFTR	RAP1A	SOX4	AP1G1	SLC6A4	KLF7	REST	TCF7L2	LRRC8A	RFX3	IL1A	BMP2	ACSL4	PLCB1	CD2AP	PDCD6IP	ENY2	P2RY1	VPS4A	CLOCK	SLC12A2	SYT11	OPRM1	NEO1	NF1	CHD7	MIF	GCG	WLS	AIMP1	SEC24A	PRKAR1A	HNF4A	PDX1	SYT7
GO:BP	neuron projection guidance	GO:0097485	false	1.46008e-09	8.83562	249	3442	87	21031	NRXN1	BMPR2	NFIB	MYOT	SEMA3A	ENAH	PLXNC1	NRP1	VANGL2	KLF7	NRCAM	LHX9	ROBO1	FZD3	PTK2	SEMA6A	PTCH1	NEO1	PTPRD	RAC1	FLRT3	DAG1	PCDHAC2	SEMA7A	SEMA4G	RAC3	PLXNA2	SEMA3F	GAP43	BDNF	NOTCH2	NRXN3	DRGX	ISL1	EFNB1	LMX1A	EFNA1	NGFR	ECE1	SEMA3B
GO:BP	axon guidance	GO:0007411	false	1.46008e-09	8.83562	249	3442	87	21031	NRXN1	BMPR2	NFIB	MYOT	SEMA3A	ENAH	PLXNC1	NRP1	VANGL2	KLF7	NRCAM	LHX9	ROBO1	FZD3	PTK2	SEMA6A	PTCH1	NEO1	PTPRD	RAC1	FLRT3	DAG1	PCDHAC2	SEMA7A	SEMA4G	RAC3	PLXNA2	SEMA3F	GAP43	BDNF	NOTCH2	NRXN3	DRGX	ISL1	EFNB1	LMX1A	EFNA1	NGFR	ECE1	SEMA3B
GO:BP	system process	GO:0003008	false	1.57048e-09	8.80397	2258	3442	492	21031	MTMR4	EMP2	JARID2	NRXN1	ATP2B1	BMPR2	ATXN1	ATP1B1	FOXC1	IGF1	ANK2	QKI	NPR3	NR2F2	DLG1	CALM2	HTR7	CREB1	SLC38A2	CELF2	WASF3	GRIA1	LHFPL3	ATP2B4	EIF2AK3	MYOT	PBX3	CAV1	KAT2B	ITGA1	SLC5A3	MAPK1	SOBP	TSC1	VLDLR	RBFOX2	MECP2	SCN3B	MMP2	AKAP13
GO:BP	regulation of anatomical structure size	GO:0090066	false	1.74337e-09	8.75861	519	3442	149	21031	ATP2B1	BMPR2	FOXC1	MAP2	ARHGAP5	DLG1	CLCN6	HTR7	ULK2	CREB1	MSN	CAV1	KAT2B	ITGA1	SEMA3A	RASA1	TSC1	NRP1	ULK1	MMP2	SLC6A4	FCHSD2	CAPZA1	TMOD2	NRCAM	BCL11A	PAFAH1B1	LRRC8A	DOCK4	ATP7A	CLCN3	PICALM	ZDHHC21	GOLGA4	KANK4	P2RY1	ADD2	SEMA6A	SLC12A2	XK
GO:BP	positive regulation of gene expression	GO:0010628	false	2.08568e-09	8.68075	1189	3442	287	21031	WDR77	MAF	DYRK1A	NRXN1	SP1	BMPR2	FXR2	FOXC1	IGF1	WBP2	ANK2	HNRNPU	QKI	KLK7	DNAJB9	RORA	SLC38A2	GRIA1	EIF2AK3	MSN	CAV1	CADM1	KAT2B	ELAVL1	CDK6	EREG	SOX4	RBMS3	KMT5B	MECP2	NFAT5	PHF8	SLC6A4	CD276	LIN28A	NTRK2	TP53	KPNA6	GLYR1	FZD5
GO:BP	ameboidal-type cell migration	GO:0001667	false	3.32505e-09	8.4782	428	3442	128	21031	EMP2	ERBB4	SP1	BMPR2	ARHGAP5	NR2F2	CDH2	ATP2B4	ACVR1	SEMA3A	NRP1	SASH1	MECP2	EGR3	TNS1	PAFAH1B1	FOXP1	ZEB2	TGFBR2	SPRED1	ROBO1	PTK2	MIA3	SEMA6A	PKN2	NF1	KITLG	RAB11A	RAC1	PTEN	AKT3	ARID5B	SEMA7A	FN1	FBXW7	LPXN	MMRN2	SEMA4G	SEMA3F	RCC2
GO:BP	endocytosis	GO:0006897	false	9.95589e-09	8.00192	704	3442	186	21031	MSR1	ANKFY1	MAGI2	LY75	ANK2	GRIA1	REPS2	GSG1L	CAV1	ARF1	CD22	CANX	MAPK1	VLDLR	AP1G1	FCHSD2	LEPR	ARHGAP12	MYO6	SNAP91	RHOBTB1	EEA1	CLCN3	PICALM	ITGAV	BECN1	PTK2	MIA3	LRRTM2	SORL1	SYT11	CLINT1	GAPVD1	ARL8B	AP3M1	DNER	RAC1	SMAP1	TMEM108	ABCA2
GO:BP	biological process involved in interspecies interaction between organisms	GO:0044419	false	1.74623e-08	7.7579	1724	3442	386	21031	YWHAZ	SP1	CNOT7	UBE2K	ATP1B1	OTUD4	KLK7	TMEM33	NFIB	PCBP2	PPM1E	CAV1	ARF1	CADM1	CDK6	MTDH	EREG	MAPK1	NRP1	SASH1	CRK	AP1G1	MECP2	CXCL9	GBP4	TP53	REST	FZD5	WWP1	FOXP1	IL1A	BMP2	CCNT2	ZBTB1	RBM47	EEA1	FGL2	ITGAV	PUM1	BECN1
GO:BP	regulation of growth	GO:0040008	false	2.43017e-08	7.61436	620	3442	167	21031	JARID2	ERBB4	BMPR2	FOXC1	IGF1	MAP2	ULK2	CREB1	SEMA3A	PIM1	NRP1	CRKL	ULK1	CRK	RPS6KA1	MECP2	BCL6	SLC6A4	TP53	CDKN1A	NRCAM	BCL11A	PAFAH1B1	FOXP1	ACSL4	PLCB1	SOCS6	GOLGA4	CDC73	SEMA6A	NIPBL	PTCH1	TAF9B	GSK3B	AKAP6	ATRN	CHD7	AR	BMPR1A	PAK5
GO:BP	regulation of hemopoiesis	GO:1903706	false	3.03267e-08	7.51817	418	3442	123	21031	QKI	ACVR2A	CREB1	CDK6	KLF13	SOX4	RBFOX2	EGR3	BCL6	FOXP1	KAT6A	TGFBR2	ZBTB1	FGL2	RIPK2	CUL4A	CAMK4	ZFP36L2	CDC73	ZFP36L1	MALT1	NF1	KITLG	SMARCD2	TMEM64	SMAP1	TAL1	RCOR1	FBXW7	FBN1	ARID1A	MED1	STAT3	SLC4A2	TRAF6	CEBPB	NOTCH2	SMARCD1	PURB	SMARCA4
GO:BP	behavior	GO:0007610	false	4.1643e-08	7.38046	662	3442	175	21031	NRXN1	ARRDC3	ATXN1	NR4A2	ACVR2A	CREB1	GRIA1	PBX3	KAT2B	MAPK1	NPAS2	SOBP	TSC1	VLDLR	MECP2	ATP1B2	SLC6A4	NTRK2	CCND2	TP53	TMOD2	PAFAH1B1	KMT2A	LEPR	ARF4	DACH1	ATP7A	GRM5	SCN9A	CLCN3	STRBP	PICALM	PUM1	PLCB1	NMU	CAMK4	NCOA2	P2RY1	GLRB	THRB
GO:BP	regulation of molecular function	GO:0065009	false	4.4174e-08	7.35483	1799	3442	398	21031	CPEB2	KCNAB1	EMP2	KDM5A	RTKN2	MMUT	RAP2C	NRXN1	ARRDC3	BMI1	SYNPO2	MAGI2	ATP1B1	FOXC1	IGF1	MAP2	ANK2	HNRNPU	NPR3	NR2F2	DLG1	CALM2	ATP2B4	EIF2AK3	PPM1E	CAV1	KAT2B	ITGA1	PIM1	CFTR	RASA1	RAP1A	MTDH	EREG	SLC5A3	MAPK1	TSC1	NRP1	SASH1	CRK
GO:BP	neuron migration	GO:0001764	false	4.1455e-07	6.38242	182	3442	65	21031	DCX	NR2F2	NR4A2	SEMA3A	NRP1	SATB2	CRKL	CRK	NTRK2	ASTN2	NRCAM	EMX2	PAFAH1B1	TLX3	SOX1	RAPGEF2	CEP85L	FZD3	FAT3	TOP2B	SEMA6A	NIPBL	NEO1	AUTS2	DNER	RAC1	SHTN1	TRIM46	SPOCK1	MARK2	STAT3	LRIG2	GPR173	NAV1	DRGX	SRGAP2	GATA2	ZNF609	LHX6	VEGFA
GO:BP	regulation of muscle system process	GO:0090257	false	4.25841e-07	6.37075	227	3442	76	21031	MTMR4	JARID2	ATP2B1	ATP1B1	IGF1	ANK2	DLG1	CALM2	ATP2B4	CAV1	FOXP1	DOCK4	BECN1	ZDHHC21	NMU	CAMK2G	AKAP6	DAG1	TWF1	IGFBP5	CALM1	NR4A3	FKBP1B	ROCK1	TNNI1	MEF2A	CACNG1	JUP	FOXO1	CTDP1	PTAFR	IL6ST	PDE5A	FOXO3	TACR3	DMPK	TNNC1	ABAT	NEUROG1	TRPM4
GO:BP	anatomical structure homeostasis	GO:0060249	false	8.64405e-07	6.06328	264	3442	84	21031	FOXC1	NFIB	ATP1B2	TJP3	KMT2A	ZEB2	ACACA	WWTR1	OCLN	CLCN3	LDB2	SLC12A2	GIGYF2	NF1	TMEM64	AKT3	RHO	RAC3	SLC4A2	TRAF6	SLC2A1	ABCC6	TJP1	KRAS	RB1	GATA2	TFF2	IL17A	USH1C	GCNT2	USH2A	SERPINA3	CYTL1	ESAM	SPP1	VEGFA	APBB2	IL6	CSF1	CNGB1
GO:BP	tissue homeostasis	GO:0001894	false	8.64405e-07	6.06328	264	3442	84	21031	FOXC1	NFIB	ATP1B2	TJP3	KMT2A	ZEB2	ACACA	WWTR1	OCLN	CLCN3	LDB2	SLC12A2	GIGYF2	NF1	TMEM64	AKT3	RHO	RAC3	SLC4A2	TRAF6	SLC2A1	ABCC6	TJP1	KRAS	RB1	GATA2	TFF2	IL17A	USH1C	GCNT2	USH2A	SERPINA3	CYTL1	ESAM	SPP1	VEGFA	APBB2	IL6	CSF1	CNGB1
GO:BP	pattern specification process	GO:0007389	false	1.4766e-06	5.83074	479	3442	131	21031	BPTF	ERBB4	WDR77	BMI1	BMPR2	FOXC1	NR2F2	ACVR2A	DMRT2	PBX3	ACVR1	HEY1	NRP1	SATB2	CRKL	VANGL2	TP53	FZD5	EMX2	RFX3	KMT2A	BMP2	TGFBR2	SOX1	HOXB3	ROBO1	AIDA	FOXA1	AXIN2	PTCH1	PGAP1	AR	MLLT3	BMPR1A	WLS	HOXA10	OTX1	SIX3	WNT8B	LRP4
GO:BP	protein secretion	GO:0009306	false	2.13152e-06	5.67131	366	3442	106	21031	IGF1	TFAP2B	ARFIP1	CFTR	CANX	SOX4	AP1G1	KLF7	REST	TCF7L2	PAFAH1B1	LRRC8A	RFX3	IL1A	ACSL4	PLCB1	CD2AP	MIA3	ENY2	CLOCK	SLC12A2	CAMK2G	OPRM1	NEO1	GCG	WLS	SEC24A	PRKAR1A	RAB11B	HNF4A	PDX1	SYT7	PCSK1	M6PR	TMEM167A	SIDT2	ADAM9	AACS	FKBP1B	ISL1
GO:BP	chemical synaptic transmission	GO:0007268	false	2.83963e-06	5.54674	750	3442	186	21031	NRXN1	DLG1	STAU1	HTR7	SLC38A2	CDH2	GRIA1	ARF1	RAP1A	MAPK1	RPS6KA1	MECP2	EGR3	SLC6A4	NTRK2	FCHSD2	TMOD2	PAFAH1B1	KMT2A	RAPGEF2	GRM5	EEA1	CLCN3	AKAP7	PLCB1	NMU	LRRTM2	P2RY1	PCDHB11	NAPA	GLRB	SLC12A2	EIF4E	SYT11	GSK3B	CALB1	RIMBP2	NF1	PTPRD	YWHAH
GO:BP	taxis	GO:0042330	false	2.95691e-06	5.52916	465	3442	127	21031	BMPR2	ITGA1	SEMA3A	MAPK1	NRP1	CRKL	CRK	MMP2	EGR3	ST6GAL1	CXCL9	DOCK4	ITGAV	ROBO1	PTK2	VEGFD	SEMA6A	SLC12A2	MIF	RAC1	FLRT3	CYRIB	SEMA7A	SWAP70	RHO	ITGA9	SEMA4G	RAC3	CCL16	SEMA3F	OXSR1	CCR1	MET	TIAM1	CCR3	CCL15	SEMA3B	WNT7B	VEGFA	FGF16
GO:BP	regulation of axonogenesis	GO:0050770	false	3.50364e-06	5.45548	158	3442	57	21031	KIF13B	BMPR2	MAP2	ULK2	CDH2	SEMA3A	PLXNC1	NRP1	ULK1	NTRK2	BCL11A	PAFAH1B1	ROBO1	GOLGA4	SEMA6A	XK	GSK3B	SKIL	SHOX2	PTEN	SHTN1	SEMA7A	PAK1	FSTL4	TRIM46	FN1	LRP4	SYNGAP1	MARK2	SEMA4G	PLXNA2	SEMA3F	SIPA1L1	BDNF	BRAF	TIAM1	EFNA1	SEMA3B	SPP1	EPHA4
GO:BP	negative regulation of cell adhesion	GO:0007162	false	4.25766e-06	5.37083	285	3442	87	21031	DLG1	SH2B3	RASA1	PLXNC1	MMP2	BCL6	SPRY4	TNFRSF21	BMP2	FGL2	SOCS6	PTK2	MIA3	SEMA6A	RDX	NF1	PTEN	SWAP70	PRKAR1A	LPXN	SPOCK1	PLXNA2	SLC4A2	RCC2	CEBPB	AJAP1	CASK	JAG1	CD164	GBP1	TNC	GCNT2	DEFB118	KLF4	EPHA4	VEGFA	MMP14	TACSTD2	SHH	ABCA12
GO:BP	chemotaxis	GO:0006935	false	4.37195e-06	5.35932	463	3442	126	21031	BMPR2	ITGA1	SEMA3A	MAPK1	NRP1	CRKL	CRK	MMP2	EGR3	ST6GAL1	CXCL9	DOCK4	ITGAV	ROBO1	PTK2	VEGFD	SEMA6A	SLC12A2	MIF	RAC1	FLRT3	CYRIB	SEMA7A	SWAP70	ITGA9	SEMA4G	RAC3	CCL16	SEMA3F	OXSR1	CCR1	MET	TIAM1	CCR3	CCL15	SEMA3B	WNT7B	VEGFA	FGF16	IL6
GO:BP	regulation of cellular component size	GO:0032535	false	5.23637e-06	5.28097	376	3442	107	21031	BMPR2	MAP2	ARHGAP5	DLG1	CLCN6	ULK2	CREB1	MSN	SEMA3A	RASA1	TSC1	NRP1	ULK1	FCHSD2	CAPZA1	TMOD2	NRCAM	BCL11A	PAFAH1B1	LRRC8A	ATP7A	CLCN3	PICALM	GOLGA4	KANK4	ADD2	SEMA6A	SLC12A2	XK	RDX	GSK3B	PLEKHG2	RAB11A	RAC1	PTEN	AKT3	SHTN1	TWF1	CYRIB	SEMA7A
GO:BP	regulation of organelle organization	GO:0033043	false	7.9198e-06	5.10129	1173	3442	267	21031	BCL7A	TMEM135	DYRK1A	SLAIN1	NRXN1	DCP2	SYNPO2	PRKAA2	IGF1	MAP2	HNRNPU	DLG1	CTC1	TAOK1	BCL2L2	CDH2	TMEM33	ARFIP1	WASF3	ATRX	GMFB	PPM1E	TNKS2	MSN	ARF1	KAT2B	RASA1	EREG	MAPK1	TSC1	NRP1	ULK1	CRK	MECP2	AKAP13	FCHSD2	CAPZA1	TP53	TMOD2	FZD5
GO:BP	postsynapse organization	GO:0099173	false	8.09182e-06	5.09195	198	3442	66	21031	NRXN1	DLG1	CDH2	ARF1	TANC2	NRP1	CRKL	IGF1R	CRK	NRCAM	PAFAH1B1	ARF4	ABI2	LRRTM2	SRCIN1	GLRB	NF1	PTPRD	CAPRIN1	CNKSR2	PTEN	TMEM108	DBN1	ACTBL2	LRP4	SYNGAP1	RAC3	SEMA3F	SIPA1L1	GAP43	SHANK3	NRXN3	IL1RAPL1	EEF2K	SHANK2	SLC7A11	TIAM1	ZDHHC2	EFNA1	LRRC4
GO:BP	regionalization	GO:0003002	false	1.74482e-05	4.75825	435	3442	118	21031	BPTF	BMI1	BMPR2	FOXC1	NR2F2	ACVR2A	DMRT2	PBX3	ACVR1	HEY1	NRP1	CRKL	VANGL2	TP53	FZD5	EMX2	RFX3	KMT2A	BMP2	TGFBR2	SOX1	HOXB3	ROBO1	AIDA	FOXA1	AXIN2	PTCH1	PGAP1	AR	MLLT3	BMPR1A	WLS	HOXA10	OTX1	SIX3	WNT8B	LRP4	PLXNA2	SEMA3F	HOXA3
GO:BP	modulation of chemical synaptic transmission	GO:0050804	false	2.23886e-05	4.64997	489	3442	129	21031	NRXN1	STAU1	SLC38A2	CDH2	GRIA1	ARF1	RAP1A	MAPK1	MECP2	SLC6A4	NTRK2	PAFAH1B1	KMT2A	RAPGEF2	GRM5	AKAP7	PLCB1	NMU	LRRTM2	P2RY1	SLC12A2	EIF4E	SYT11	GSK3B	CALB1	NF1	PTPRD	YWHAH	PTEN	TMEM108	DAG1	DBN1	SLC38A1	JPH4	PHF24	SYNGAP1	SYT7	SHISA9	SIPA1L1	BDNF
GO:BP	positive regulation of phosphorylation	GO:0042327	false	2.29231e-05	4.63973	630	3442	158	21031	EMP2	ERBB4	RAP2C	NRXN1	UBE2K	FXR2	IGF1	ACVR2A	CALM2	ATP2B4	CAV1	ACVR1	RAP1A	EREG	MAPK1	NRP1	SASH1	CRKL	NTRK2	CCND2	TP53	CDKN1A	LEPR	BMP2	TGFBR2	MMD	RAPGEF2	GRM5	PELI2	ROBO1	RIPK2	PTK2	MOB3B	VEGFD	P2RY1	SRCIN1	ARL2BP	CREBL2	FERMT2	AXIN2
GO:BP	chemical homeostasis	GO:0048878	false	2.61365e-05	4.58275	1031	3442	237	21031	ATP2B1	ITPR2	ATP1B1	PRKAA2	ANK2	CALM2	RORA	GRIA1	ATP2B4	CAV1	ARF1	CFTR	MAPK1	SOX4	IGF1R	SLC4A4	CXCL9	ATP1B2	LIN28A	KLF7	GPIHBP1	PLCD1	TCF7L2	LRRC8A	LEPR	IL1A	STIM2	ACACA	SESN3	ZBTB20	ATP7A	GRM5	CLCN3	SLC4A7	PICALM	PLCB1	PLCH1	FOXA1	ENY2	P2RY1
GO:BP	response to wounding	GO:0009611	false	4.33908e-05	4.3626	557	3442	142	21031	IGF1	NFIB	CAV1	SH2B3	ABHD2	EREG	NRP1	MYL12A	IGF1R	CRK	MMP2	SLC6A4	CDKN1A	IL1A	OCLN	ATP7A	TAFA5	PTK2	MIA3	ZFP36L2	P2RY1	VPS4A	SLC12A2	FERMT2	ZFP36L1	SOX2	SYT11	NEO1	NF1	ARL8B	RAC1	PTEN	FLRT3	DAG1	PAK1	FN1	HNF4A	SYT7	PCSK1	ADIPOR2
GO:BP	organ growth	GO:0035265	false	5.99789e-05	4.222	165	3442	56	21031	JARID2	ERBB4	FOXC1	IGF1	BNC2	PIM1	SLC6A4	FOXP1	LEPR	PSAP	TGFBR2	COL27A1	AKAP6	AR	BMPR1A	PTEN	WWC2	IGF2	TP73	PRKAR1A	GATA6	YBX3	ZMPSTE24	ESR1	SORBS2	LATS1	ARX	CTDP1	CYP19A1	SHH	FGF8	RARG	TGFB2	THBS3	CITED2	GLI1	DLL1	SOX9	PPARA	PROX1
GO:BP	regulation of protein-containing complex assembly	GO:0043254	false	7.50137e-05	4.12486	417	3442	112	21031	DYRK1A	SLAIN1	MAP2	DLG1	MSN	RASA1	ULK1	MECP2	FCHSD2	CAPZA1	TP53	TMOD2	BCL11A	OCLN	ATF7IP	AIDA	KANK4	ADD2	NAPA	FERMT2	SORL1	RDX	GSK3B	PLEKHG2	RAC1	TWF1	CYRIB	CKAP5	TAL1	PAK1	SAR1A	HRK	SUMO1	PDE4DIP	MAPRE3	CAND1	CAMSAP2	GBA	ISL1	ARPC5L
GO:BP	muscle system process	GO:0003012	false	0.000105948	3.97491	429	3442	114	21031	MTMR4	JARID2	ATP2B1	ATP1B1	IGF1	ANK2	DLG1	CALM2	HTR7	ATP2B4	MYOT	CAV1	SCN3B	TMOD2	FOXP1	DOCK4	BECN1	ZDHHC21	NMU	TPM4	P2RY1	SCN1A	CAMK2G	AKAP6	TPM3	DAG1	TWF1	SYNM	TPM2	GATA6	IGFBP5	CALM1	NR4A3	FKBP1B	ROCK1	TIAM1	TNNI1	KCNH2	MEF2A	CACNG1
GO:BP	multicellular organism reproduction	GO:0032504	false	0.000144164	3.84114	978	3442	223	21031	FNDC3A	ARID4B	EMP2	WDR77	BMPR2	KMT2D	FOXC1	YTHDC1	IGF1	QKI	NR2F2	ACVR2A	STAU1	PYGO1	BCL2L2	ATRX	ATP2B4	TUT7	CADM1	ACVR1	ABHD2	CFTR	EREG	AFF4	CRKL	IGF1R	ZNF148	MECP2	MMP2	BCL6	SLC6A4	LIN28A	FBXW11	SPATA6	KPNA6	PAFAH1B1	SPO11	LRRC8A	SPATA2	IL1A
GO:BP	regulation of ncRNA transcription	GO:0140747	false	0.000152841	3.81576	97	3442	38	21031	NFIB	TP53	REST	BMP2	MYBL1	FOXA1	AR	BMPR1A	KLF5	STAT3	GATA6	EGR1	NOTCH2	SMARCA4	POU5F1	ESR1	GATA2	NGFR	KLF4	VEGFA	FOXO3	TGFB2	NOTCH3	TERT	SOX9	LILRB4	MYC	PPARA	SREBF2	SREBF1	EGFR	SMAD3	SIRT7	MYOD1	FOS	ETS1	MYB	TWIST1
GO:BP	positive regulation of cell projection organization	GO:0031346	false	0.000173269	3.76128	357	3442	98	21031	NRXN1	BMPR2	MAGI2	KAT2B	RAP1A	PLXNC1	NRP1	VLDLR	IGF1R	ATP1B2	NTRK2	BCL11A	PAFAH1B1	TMEM30A	SEPTIN7	SHOC2	RAPGEF2	OCLN	ATP7A	ROBO1	ABI2	GOLGA4	GSK3B	AUTS2	FAM98A	CCDC88A	SKIL	SHOX2	PTPRD	CAPRIN1	TMEM106B	RAC1	SHTN1	TWF1	DBN1	SEMA7A	FN1	ABL2	MARK2	PLXNA2
GO:BP	adult behavior	GO:0030534	false	0.000182442	3.73887	149	3442	51	21031	NRXN1	NR4A2	PBX3	TSC1	MECP2	CCND2	PAFAH1B1	CLCN3	PUM1	GLRB	SCN1A	OPRM1	GIGYF2	CHD7	NRXN3	ZMPSTE24	SHANK2	SLC7A11	NPY	ASIP	PARK2	EPHA4	FOXA2	DBH	GRIN2D	ABAT	DMBX1	SNCG	NTSR1	KLHL1	BTBD9	TSHR	ADAM2	PPARA	AGRP	KALRN	CEND1	GIP	SPTBN2	DMRT3
GO:BP	regulation of muscle adaptation	GO:0043502	false	0.000182563	3.73859	79	3442	33	21031	MTMR4	JARID2	IGF1	ATP2B4	FOXP1	BECN1	CAMK2G	AKAP6	DAG1	TWF1	IGFBP5	NR4A3	ROCK1	TNNI1	MEF2A	FOXO1	CTDP1	IL6ST	PDE5A	FOXO3	TNNC1	NOS3	LMCD1	P2RX4	PPARA	TRIM63	G6PD	SMAD3	GATA5	CASQ1	PARP1	FBXO32	TOMM70
GO:BP	cognition	GO:0050890	false	0.000488941	3.31074	322	3442	89	21031	NRXN1	ATXN1	CREB1	GRIA1	KAT2B	MAPK1	SOBP	TSC1	VLDLR	MECP2	SLC6A4	NTRK2	CCND2	TMOD2	PAFAH1B1	KMT2A	ARF4	GRM5	PICALM	PLCB1	CAMK4	NIPBL	SYT11	CALB1	NF1	CHD7	TUSC3	PAK5	PTEN	JPH4	SYNGAP1	BDNF	SHANK3	SLC12A5	NRXN3	BRAF	KRAS	HMGCR	SHANK2	SLC7A11
GO:BP	muscle adaptation	GO:0043500	false	0.000547001	3.26201	105	3442	39	21031	MTMR4	JARID2	IGF1	ATP2B4	FOXP1	BECN1	CAMK2G	AKAP6	DAG1	TWF1	GATA6	IGFBP5	NR4A3	ROCK1	TNNI1	MEF2A	FOXO1	CTDP1	IL6ST	PDE5A	FOXO3	TNNC1	HMOX1	NOS3	LMCD1	P2RX4	PPARA	TRIM63	GSN	G6PD	INPP5F	SMAD3	GATA5	CASQ1	ASB2	MYOD1	PARP1	FBXO32	TOMM70
GO:BP	learning or memory	GO:0007611	false	0.000804247	3.09461	279	3442	79	21031	NRXN1	ATXN1	CREB1	GRIA1	KAT2B	MAPK1	TSC1	VLDLR	MECP2	SLC6A4	NTRK2	CCND2	TMOD2	PAFAH1B1	KMT2A	ARF4	GRM5	PICALM	PLCB1	CAMK4	SYT11	CALB1	NF1	PAK5	PTEN	JPH4	SYNGAP1	BDNF	SHANK3	SLC12A5	NRXN3	BRAF	KRAS	HMGCR	SHANK2	SLC7A11	SCN2A	ADCY8	LMX1A	PARK2
GO:BP	anterior/posterior pattern specification	GO:0009952	false	0.000845937	3.07266	225	3442	67	21031	BPTF	BMI1	BMPR2	FOXC1	NR2F2	ACVR2A	DMRT2	PBX3	HEY1	CRKL	TP53	FZD5	EMX2	KMT2A	BMP2	HOXB3	AXIN2	PGAP1	MLLT3	BMPR1A	WLS	HOXA10	OTX1	PLXNA2	HOXA3	HOXB2	HOXD8	KDM2B	RIPPLY2	DDIT3	GBX2	HOXA2	SHH	HOXA11	FOXA2	HOXC6	WIF1	SFRP1	FGF8	RARG
GO:BP	cholesterol transport	GO:0030301	false	0.000977546	3.00986	111	3442	40	21031	MSR1	CAV1	CFTR	OSBPL6	SCP2	VPS4A	PTCH1	ARL8B	ABCA2	SEC24A	SYT7	VAPA	ZDHHC8	ABCA3	SHH	ABCA12	LDLR	CEL	ABCA5	ABCA8	ABCA7	PLTP	NFKBIA	LRP1	LIPG	ABCG8	LIPA	STARD5	PLA2G10	SREBF2	APOC1	NPC1	SOAT2	CD36	PCSK9	TTC39B	PNLIP	LRP6	OSBP	RELCH
GO:BP	temperature homeostasis	GO:0001659	false	0.00151182	2.8205	184	3442	57	21031	ARRDC3	QKI	NPR3	CAV1	IGF1R	ACSL1	ELOVL6	EHMT1	LEPR	IL1A	NMU	IP6K1	ESRRG	DIO2	ADIPOR2	KSR2	STAT3	EGR1	CEBPB	SMARCA4	ADAMTS5	RB1	SLC25A44	IGF2BP2	VEGFA	DDIT3	FOXO1	STAT6	TFE3	DBH	ABAT	SCD	NR1D1	PPARGC1A	PTGES	NTSR1	KDM6B	PTGS2	TSHR	SLC27A1
GO:BP	positive regulation of tumor necrosis factor superfamily cytokine production	GO:1903557	false	0.00167001	2.77728	105	3442	38	21031	FZD5	IL1A	ZBTB20	RIPK2	MIF	STAT3	ISL1	IL17A	CD14	IL6	PTAFR	LRRK2	LGALS9	LBP	PTPRJ	IL33	JAK2	RASGRP1	CCL19	ARHGEF2	OAS1	CCR2	TLR4	ABCC8	TLR1	CD36	ADAM8	OAS2	PLCG2	TLR2	LILRA5	AKAP12	BCL10	HMGB1	PIK3R1	THBS1	TWIST1	SPN
GO:BP	negative regulation of molecular function	GO:0044092	false	0.00189335	2.72277	672	3442	158	21031	CPEB2	KCNAB1	MAP2	HNRNPU	NR2F2	CALM2	ATP2B4	PPM1E	CAV1	PIM1	TSC1	RPS6KA1	TRIB3	TP53	CDKN1A	TCF7L2	BMP2	WWTR1	SPRED1	PICALM	ITGAV	AIDA	CALCR	PRDX3	SRCIN1	PTCH1	RDX	GSK3B	STYX	NF1	TRIAP1	IPO7	PRKAG2	PTEN	IPO5	ABCA2	PRKAR1A	PPP1R11	OTULIN	TERF2
GO:BP	positive regulation of molecular function	GO:0044093	false	0.00229116	2.63994	1097	3442	239	21031	EMP2	RTKN2	MMUT	NRXN1	ARRDC3	BMI1	MAGI2	ATP1B1	FOXC1	IGF1	ANK2	HNRNPU	NPR3	CALM2	ATP2B4	EIF2AK3	CAV1	ITGA1	CFTR	RAP1A	MTDH	EREG	SLC5A3	MAPK1	TSC1	NRP1	SASH1	ATP1B2	CCND2	TRIB3	GPIHBP1	CDKN1A	REST	CDC14B	TCF7L2	PSAP	BMP2	STIM2	ARF4	TGFBR2
GO:BP	peptide hormone secretion	GO:0030072	false	0.00234365	2.63011	249	3442	71	21031	TFAP2B	CFTR	SOX4	KLF7	REST	TCF7L2	LRRC8A	RFX3	ACSL4	PLCB1	ENY2	CLOCK	CAMK2G	CHD7	GCG	AIMP1	PRKAR1A	RAB11B	HNF4A	PDX1	SYT7	RASL10B	SLC16A2	SIDT2	AACS	FKBP1B	ISL1	ADCY8	TIAM1	PTPRN2	BIRC5	PARK2	FOXO1	IL6	VIP	ABCA12	FOXA2	SFRP1	ILDR1	ABAT
GO:BP	multi-multicellular organism process	GO:0044706	false	0.00241785	2.61657	213	3442	63	21031	EMP2	BMPR2	NR2F2	ACVR2A	SLC38A2	MMP2	SLC6A4	KPNA6	ATP7A	ACSL4	TEAD3	PRDX3	AR	DAZAP1	SLC38A1	PGR	MED1	SLC2A1	IGFBP5	SP3	ESR1	PPP3R2	SPP1	VEGFA	TEKT3	PTAFR	THBD	DDR1	LGALS9	APOL2	CLDN4	IGFBP2	OVGP1	CITED2	ITGA2	P2RX1	PTGS2	MAGED2	GJB2	ENDOU
GO:BP	transport across blood-brain barrier	GO:0150104	false	0.0026333	2.5795	87	3442	33	21031	SLC38A2	ATP2B4	SLC5A3	SLC4A4	ATP1B2	LEPR	SLC2A13	SLC12A2	SLC16A7	SLC38A1	ABCA2	SLC7A5	SLC2A1	SLC16A2	SLC7A1	ABCC5	SLC4A8	SLC1A4	SLC6A9	ABCC3	SLC22A2	LRP1	SLC27A1	SLC2A3	ATP8A1	SLC2A10	SLC1A1	SLC5A1	CD36	SLC2A4	SLC6A6	AVPR1B	ABCG2
GO:BP	adult locomotory behavior	GO:0008344	false	0.0026333	2.5795	87	3442	33	21031	NR4A2	PBX3	TSC1	MECP2	CCND2	PAFAH1B1	CLCN3	PUM1	GLRB	SCN1A	GIGYF2	CHD7	ZMPSTE24	SHANK2	PARK2	EPHA4	FOXA2	GRIN2D	DMBX1	SNCG	NTSR1	KLHL1	BTBD9	TSHR	KALRN	CEND1	GIP	DMRT3	INPP5F	CHL1	NPC1	PREX2	OXR1
GO:BP	positive regulation of hemopoiesis	GO:1903708	false	0.00270839	2.56729	187	3442	57	21031	CREB1	SOX4	EGR3	BCL6	TGFBR2	ZBTB1	RIPK2	ZFP36L1	MALT1	KITLG	SMARCD2	TMEM64	ARID1A	TRAF6	NOTCH2	SMARCD1	SMARCA4	CCR1	SMARCA2	RB1	AP3B1	IL17A	ROR2	SOX13	TRIB1	MMP14	CSF1	TNFSF9	SHH	FOXO3	LGALS9	AP3D1	IL5	CD27	CD46	ZMIZ1	LILRB4	TESPA1	RASGRP1	CCL19
GO:BP	intracellular chemical homeostasis	GO:0055082	false	0.00293759	2.53201	728	3442	168	21031	ATP2B1	ITPR2	ATP1B1	PRKAA2	ANK2	CALM2	GRIA1	ATP2B4	CAV1	ARF1	CFTR	MAPK1	SOX4	IGF1R	SLC4A4	CXCL9	ATP1B2	LIN28A	KLF7	PLCD1	LRRC8A	IL1A	STIM2	ZBTB20	ATP7A	GRM5	CLCN3	SLC4A7	PICALM	PLCB1	PLCH1	ENY2	P2RY1	SLC12A2	NEO1	XK	AKAP6	CALB1	CHD7	TMEM106B
GO:BP	homeostasis of number of cells	GO:0048872	false	0.00324296	2.48906	321	3442	86	21031	ACVR2A	CDH2	SH2B3	CDK6	KLF13	SOX4	RBFOX2	BCL6	KMT2A	ZFP36L1	GIGYF2	NF1	SKIL	MIF	KITLG	SMAP1	AKT3	TAL1	RCOR1	MED1	STAT3	RAC3	SP3	RRN3	GBA	KRAS	RB1	SLC7A11	GATA2	AP3B1	MERTK	NBEA	ST6GALNAC1	HSPA1B	VEGFA	IL6	MAFB	CSF1	KMT2E	C6ORF25
GO:BP	regulation of chemotaxis	GO:0050920	false	0.00342468	2.46538	224	3442	65	21031	BMPR2	SEMA3A	MAPK1	NRP1	ST6GAL1	ROBO1	PTK2	VEGFD	SEMA6A	MIF	RAC1	CYRIB	SEMA7A	SWAP70	SEMA4G	SEMA3F	OXSR1	CCR1	MET	TIAM1	SEMA3B	VEGFA	FGF16	IL6	DAPK2	KDR	CSF1	CYP19A1	RARRES2	KLRK1	HDAC6	SEMA4D	LGALS9	PLA2G7	LBP	PLXNA4	CXCR2	CCL26	SEMA4B	ITGA2
GO:BP	cellular homeostasis	GO:0019725	false	0.00430381	2.36615	831	3442	187	21031	ATP2B1	ITPR2	UBE2K	ATP1B1	PRKAA2	ANK2	CLCN6	CALM2	TAOK1	GRIA1	ATP2B4	CAV1	ARF1	CFTR	MAPK1	SOX4	IGF1R	SLC4A4	CXCL9	ATP1B2	LIN28A	KLF7	PLCD1	LRRC8A	IL1A	STIM2	ZBTB20	ATP7A	GRM5	CLCN3	SLC4A7	PICALM	PLCB1	PLCH1	ENY2	PRDX3	P2RY1	SLC12A2	NEO1	XK
GO:BP	positive regulation of tumor necrosis factor production	GO:0032760	false	0.0049274	2.30738	101	3442	36	21031	FZD5	IL1A	ZBTB20	RIPK2	MIF	STAT3	ISL1	IL17A	CD14	IL6	PTAFR	LRRK2	LGALS9	LBP	PTPRJ	IL33	JAK2	RASGRP1	CCL19	ARHGEF2	OAS1	CCR2	TLR4	ABCC8	TLR1	CD36	OAS2	PLCG2	TLR2	LILRA5	AKAP12	HMGB1	PIK3R1	THBS1	TWIST1	SPN
GO:BP	regulation of muscle hypertrophy	GO:0014743	false	0.00622365	2.20595	56	3442	24	21031	JARID2	IGF1	ATP2B4	FOXP1	BECN1	AKAP6	TWF1	IGFBP5	NR4A3	ROCK1	MEF2A	FOXO1	CTDP1	IL6ST	PDE5A	LMCD1	P2RX4	PPARA	TRIM63	G6PD	SMAD3	GATA5	PARP1	TOMM70
GO:BP	regulation of cardiac muscle hypertrophy	GO:0010611	false	0.00774249	2.11112	53	3442	23	21031	JARID2	IGF1	ATP2B4	FOXP1	BECN1	AKAP6	TWF1	NR4A3	ROCK1	MEF2A	FOXO1	CTDP1	IL6ST	PDE5A	LMCD1	P2RX4	PPARA	TRIM63	G6PD	SMAD3	GATA5	PARP1	TOMM70
GO:BP	organic anion transport	GO:0015711	false	0.0082958	2.08114		3442	110	21031	SLC38A2	CFTR	SLC4A4	ACSL1	NTRK2	LRRC8A	IL1A	PSAP	ACSL3	SLC4A7	ACSL4	SLC12A2	SLC16A7	XK	NF1	MIF	SERINC3	SLC10A3	SLC38A1	SLC25A12	SLC7A6	SLC4A2	SLC7A5	SLC2A1	ABCC6	SLC10A6	SLC16A2	SLC25A24	SLC16A9	SLC7A1	SLC25A44	SLC7A11	ABCC5	SLC26A3	ABCC11	FABP6	GFAP	SLC25A41	SLC6A12	GLTPD2
GO:BP	regulation of synapse structure or activity	GO:0050803	false	0.00998386	2.0007	249	3442	69	21031	YWHAZ	NRXN1	CDH2	PLXNC1	TANC2	MECP2	CHD4	NTRK2	NRCAM	PAFAH1B1	ARF4	ABI2	LRRTM2	SRCIN1	LRFN5	NF1	PTPRD	CAPRIN1	PTEN	FLRT3	DAG1	DBN1	LRP4	SYNGAP1	ST8SIA2	SEMA3F	SIPA1L1	BDNF	SHANK3	IL1RAPL1	ROCK1	EEF2K	SHANK2	SLC7A11	TIAM1	EFNA1	EGLN1	ROR2	RHOB	EPHA4
GO:BP	rhythmic process	GO:0048511	true	0.0132004	1.87941	298	3442	79	21031	KLF9	KDM5A	DYRK1A	SP1	DTL	PRKAA2	HNRNPU	PER1	HTR7	RORA	CREB1	HLF	KAT2B	EREG	NPAS2	IGF1R	MMP2	EGR3	SLC6A4	NTRK2	FBXW11	TP53	KMT2A	GFPT1	SCN9A	CUL4A	NCOA2	CLOCK	GSK3B	CBX3	PTEN	FBXW7	PGR	HNF4A	KDM5C	EGR1	PPP1CB	CREBBP	USP7	ESR1
GO:BP	regulation of ossification	GO:0030278	false	0.0150263	1.82315	122	3442	40	21031	FBN2	ATP2B1	BMPR2	ACVR2A	ACVR1	MAPK1	BMP2	CALCR	TXLNG	NIPBL	BMPR1A	LRP4	BCOR	CCR1	ZMPSTE24	AHSG	SGMS2	RUNX2	RXRB	CSF1	FGF23	DHRS3	SFRP1	TRPM4	ANKH	SOX9	GATA1	MGP	SOST	ACVR2B	PTH	SMAD3	TMEM53	WNT10B	PTK2B	KL	GDF10	DKK1	S1PR1	TWIST1
GO:BP	tumor necrosis factor superfamily cytokine production	GO:0071706	false	0.0251912	1.59875	168	3442	50	21031	IGF1	FZD5	FOXP1	IL1A	ZBTB20	RIPK2	SYT11	MIF	STAT3	RAD21	ISL1	IL17A	CD14	CHRNA7	IL6	IL37	PTAFR	LRRK2	LGALS9	LBP	POMC	PTPRJ	IL33	LILRB4	JAK2	RASGRP1	CCL19	ARHGEF2	IL4	OAS1	CCR2	TLR4	ABCC8	ZC3H12A	TLR1	CD36	ADAM8	OAS2	PLCG2	CD33
GO:BP	regulation of tumor necrosis factor superfamily cytokine production	GO:1903555	false	0.0251912	1.59875	168	3442	50	21031	IGF1	FZD5	FOXP1	IL1A	ZBTB20	RIPK2	SYT11	MIF	STAT3	RAD21	ISL1	IL17A	CD14	CHRNA7	IL6	IL37	PTAFR	LRRK2	LGALS9	LBP	POMC	PTPRJ	IL33	LILRB4	JAK2	RASGRP1	CCL19	ARHGEF2	IL4	OAS1	CCR2	TLR4	ABCC8	ZC3H12A	TLR1	CD36	ADAM8	OAS2	PLCG2	CD33
GO:BP	establishment of endothelial barrier	GO:0061028	false	0.026181	1.58201	49	3442	21	21031	RAP2C	MSN	RAP1A	TJP3	RAPGEF2	PLCB1	ZDHHC21	RDX	TJP1	ROCK1	VEGFA	CDH5	CLDN1	PDE2A	ROBO4	ICAM1	IKBKB	PDE4D	SOX18	F11R	RAPGEF3
GO:BP	regulation of synapse organization	GO:0050807	false	0.0282998	1.54822	242	3442	66	21031	YWHAZ	NRXN1	CDH2	PLXNC1	TANC2	MECP2	CHD4	NTRK2	NRCAM	PAFAH1B1	ARF4	ABI2	LRRTM2	SRCIN1	LRFN5	NF1	PTPRD	CAPRIN1	PTEN	FLRT3	DAG1	DBN1	LRP4	ST8SIA2	SEMA3F	SIPA1L1	BDNF	SHANK3	IL1RAPL1	ROCK1	EEF2K	SHANK2	SLC7A11	TIAM1	EFNA1	EGLN1	ROR2	RHOB	EPHA4	LRRK2
GO:BP	regulation of postsynapse organization	GO:0099175	false	0.0295138	1.52998	104	3442	35	21031	NRXN1	CDH2	TANC2	NRCAM	PAFAH1B1	ARF4	ABI2	LRRTM2	SRCIN1	NF1	PTPRD	CAPRIN1	PTEN	DBN1	SEMA3F	SIPA1L1	SHANK3	IL1RAPL1	EEF2K	SHANK2	TIAM1	EFNA1	ROR2	EPHA4	LRRK2	NRP2	ZDHHC15	KALRN	PAK3	PPFIA2	LZTS3	PTK2B	EPHA7	CDC42	WASL
GO:BP	smooth muscle cell migration	GO:0014909	true	0.0313529	1.50372	72	3442	27	21031	IGF1	ABHD2	NRP1	CRK	DOCK4	ATP7A	TAFA5	SORL1	NF1	BMPR1A	IGFBP5	NR4A3	DDIT3	TRIB1	DDR1	ITGA2	TERT	LRP1	PLAT	ACE	TLR4	PLXNA1	FOXO4	VTN	GRB10	MDM2	GNA12
GO:BP	learning	GO:0007612	false	0.0321661	1.4926	156	3442	47	21031	NRXN1	ATXN1	TSC1	MECP2	NTRK2	KMT2A	ARF4	GRM5	PLCB1	SYT11	NF1	PAK5	JPH4	SYNGAP1	SHANK3	SLC12A5	NRXN3	BRAF	KRAS	HMGCR	SHANK2	SLC7A11	PARK2	DBH	ABCA7	DRD5	NTSR1	KIT	PTGS2	TACR2	ADAM2	SORCS3	KALRN	BCHE	NEUROD2	ABCC8	ATP8A1	SLC1A1	NLGN4Y	SHANK1
GO:BP	neuron projection extension	GO:1990138	false	0.0426004	1.37059	180	3442	52	21031	BMPR2	DCX	MAP2	ULK2	SEMA3A	NRP1	ULK1	MECP2	NRCAM	BCL11A	PAFAH1B1	GOLGA4	SEMA6A	GSK3B	AUTS2	FLRT3	TMEM108	SHTN1	TSC22D4	NRN1	SEMA7A	TRIM46	FN1	ST8SIA2	SEMA4G	SEMA3F	RIMS1	TIAM1	SEMA3B	PARK2	VEGFA	CPNE5	CPNE6	HDAC6	DDR1	SEMA4D	PLXNA4	RNF157	SEMA4B	NRP2
[truncated: 2,510 more columns]

[truncated: 3 more sheets: MF, CC, KEGG]
