# Supplementary material for: Altered miRNA cargo of endometrial extracellular vesicles in patients with endometriosis: potential implications for pregnancy outcomes
Source: Hum Reprod Open. 2026 May 7;2026(3):hoag040. doi: 10.1093/hropen/hoag040 (PMC13249616; doi:10.1093/hropen/hoag040)
Supplement: hoag040_Supplementary_Data [file hoag040_supplementary_data.zip › Supplementary Table S3.xlsx]

## Sheet: Hoja1
Supplementary Table S3. Complete list of miRNAs differentially expressed between the gestational endometriosis organoid extracellular vesicles and healthy controls. Significantly expressed miRNAs are highlighted in red or green, depending on whether they were down- or upregulated, respectively.
Name	Identifier	Max group mean	Log2 fold change	Fold change	P-value	FDR p-value	Bonferroni
hsa-miR-1290	URS000043F369_9606	540.667	-1.8978	-3.72645	6.301e-08	1.254e-05	6.584e-05
hsa-miR-1246	URS000028C188_9606	589.75	-1.56616	-2.96115	2.444e-07	2.432e-05	0.0002554
hsa-miR-320d	URS0000010C72_9606	159.75	-1.21946	-2.32859	9.456e-05	0.006272	0.098813
hsa-miR-4516	URS00000BF7F9_9606	108.5	-1.22036	-2.33005	0.0002659	0.0132302	0.2779
hsa-miR-335-5p	URS0000237AF9_9606	7773.25	0.633533	1.55136	0.000822	0.0326006	0.858945
hsa-miR-191-5p	URS00005C2E31_9606	11 8053.5	0.363784	1.2868	0.0009829	0.0326006	1
hsa-miR-12136	URS0000D53EF0_9606	175.25	-1.26934	-2.4105	0.00136	0.038652	1
hsa-miR-3065-5p	URS00003FB16B_9606	382.5	-0.734874	-1.66425	0.001569	0.0390274	1
hsa-miR-10b-5p	URS000058760A_9606	83.25	1.28478	2.43645	0.003127	0.0691423	1
hsa-miR-151a-5p	URS00005F8E5B_9606	47 341	0.464459	1.3798	0.004191	0.077657	1
hsa-miR-4497	URS00000A2C49_9606	61	-1.1036	-2.1489	0.004447	0.077657	1
hsa-miR-449b-5p	URS00003758F0_9606	58.25	-1.37581	-2.59513	0.004683	0.077657	1
hsa-miR-320c	URS0000010D30_9606	401.75	-0.692055	-1.61558	0.00575	0.088014	1
hsa-miR-486-5p	URS00004BF1DC_9606	757.5	0.729662	1.65825	0.006795	0.0965861	1
hsa-miR-3960	URS00003783AB_9606	10.25	-1.65857	-3.15702	0.009842	NaN	1
hsa-miR-205-5p	URS0000446722_9606	94.75	1.10836	2.156	0.0112158	0.148797	1
hsa-miR-4488	URS0000419B5A_9606	16	-1.37511	-2.59387	0.0137716	NaN	1
hsa-miR-99b-5p	URS00002C10B3_9606	7525.75	0.498691	1.41293	0.0181757	0.22606	1
hsa-miR-27b-5p	URS0000330617_9606	91.5	0.848934	1.80117	0.020533	0.233618	1
hsa-miR-135b-5p	URS000001C659_9606	299.25	-0.74348	-1.67421	0.0211313	0.233618	1
hsa-miR-28-5p	URS00003E47B1_9606	107.75	0.819761	1.76511	0.0238526	0.249824	1
hsa-miR-331-3p	URS00003DDE27_9606	74	-0.768913	-1.70399	0.0265579	0.264251	1
hsa-miR-7704	URS000028F729_9606	110.75	-0.841994	-1.79253	0.0349757	0.331436	1
hsa-miR-365a-3p	URS00003E7283_9606	171.5	-0.606321	-1.52237	0.040809	0.366013	1
hsa-miR-181a-2-3p	URS0000241987_9606	86.5	0.748205	1.6797	0.0430622	0.366013	1
hsa-miR-30b-3p	URS00002152A8_9606	186	0.647565	1.56652	0.044659	0.366013	1
hsa-miR-598-3p	URS000028FD1A_9606	331	-0.54182	-1.45581	0.0459815	0.366013	1
hsa-miR-4492	URS000045ED38_9606	19.5	-1.27905	-2.42679	0.0465277	NaN	1
hsa-miR-1275	URS000009EA8F_9606	150.25	0.615696	1.5323	0.0557442	0.413544	1
hsa-miR-146a-5p	URS000050B527_9606	2288.5	0.507992	1.42207	0.0576022	0.413544	1
hsa-miR-28-3p	URS00001799A3_9606	9421	0.361502	1.28476	0.0581871	0.413544	1
hsa-miR-25-5p	URS00001A9746_9606	118.25	0.641292	1.55973	0.0670833	0.460331	1
hsa-miR-361-3p	URS000031E6A1_9606	65.25	-0.588645	-1.50383	0.0702881	0.461877	1
hsa-miR-1268a	URS00005A8A8D_9606	179	0.604084	1.52001	0.0741625	0.461877	1
hsa-miR-484	URS0000597BED_9606	46	0.821068	1.76671	0.0750368	0.461877	1
hsa-miR-532-3p	URS00004B4B85_9606	69	0.803475	1.7453	0.0765926	0.461877	1
hsa-miR-3605-3p	URS00000A9FB9_9606	31.25	1.35822	2.56369	0.0782497	NaN	1
hsa-miR-93-3p	URS00000FB1B1_9606	65	0.706537	1.63188	0.0835572	0.476081	1
hsa-miR-877-5p	URS00005240FD_9606	1131	0.463563	1.37894	0.0867248	0.476081	1
hsa-miR-30b-5p	URS00005165DA_9606	534	-0.505394	-1.41951	0.0878972	0.476081	1
hsa-miR-32-3p	URS00002FC5B0_9606	319	0.546252	1.46029	0.0899138	0.476081	1
hsa-miR-874-3p	URS00005609ED_9606	63	0.75175	1.68383	0.0909099	0.476081	1
hsa-miR-501-5p	URS00001E2DBC_9606	12	1.24538	2.3708	0.0977012	NaN	1
hsa-miR-744-5p	URS00002ED61F_9606	714	0.398982	1.31858	0.102705	0.515854	1
hsa-miR-200b-3p	URS000014D9C1_9606	1895	-0.470558	-1.38565	0.105443	0.515854	1
hsa-miR-181c-3p	URS0000244A71_9606	31.75	-0.655215	-1.57485	0.106281	0.515854	1
hsa-miR-92a-1-5p	URS00001DA458_9606	105.75	0.560418	1.4747	0.110321	0.522714	1
hsa-miR-1180-3p	URS0000079D48_9606	192.25	0.605273	1.52127	0.113196	0.523862	1
hsa-miR-449a	URS00001F5B39_9606	11 348.5	-0.518515	-1.43248	0.120092	0.543145	1
hsa-miR-6886-5p	URS000075EF90_9606	12.75	1.29423	2.45246	0.124117	NaN	1
hsa-miR-1973	URS00005030C1_9606	15.25	-0.815938	-1.76044	0.125422	NaN	1
hsa-miR-1226-3p	URS00002971AB_9606	14.75	1.12317	2.17825	0.126991	NaN	1
hsa-miR-361-5p	URS00000CF1D2_9606	822	0.383435	1.30444	0.131365	0.564081	1
hsa-miR-181b-5p	URS0000605E00_9606	724	0.377119	1.29875	0.132049	0.564081	1
hsa-miR-30c-1-3p	URS0000237FB8_9606	128	0.475274	1.39018	0.133225	0.564081	1
hsa-miR-1908-5p	URS00002373FD_9606	17.75	0.973403	1.96347	0.144042	NaN	1
hsa-miR-181d-5p	URS0000236310_9606	10.75	1.09037	2.12929	0.144436	NaN	1
hsa-miR-122-5p	URS00003380CC_9606	1002.25	-0.439156	-1.35581	0.155195	0.643414	1
hsa-miR-1-3p	URS00001DC04F_9606	40.75	0.87046	1.82825	0.158997	0.645723	1
hsa-miR-34c-5p	URS00002C7B2B_9606	17.75	-0.797703	-1.73833	0.166118	NaN	1
hsa-miR-27a-3p	URS00003B95DA_9606	799.75	-0.35749	-1.28119	0.167259	0.654378	1
hsa-miR-151a-3p	URS000016C318_9606	2731.75	0.284042	1.2176	0.167705	0.654378	1
hsa-miR-205-3p	URS000038727B_9606	10.25	1.11051	2.15921	0.169806	NaN	1
hsa-miR-30a-3p	URS0000065D58_9606	18 143.75	0.220326	1.165	0.171268	0.655429	1
hsa-miR-3940-3p	URS000008B558_9606	14.75	-0.800905	-1.74219	0.171657	NaN	1
hsa-miR-320a-3p	URS00003CF1AD_9606	28 136.25	0.223473	1.16754	0.182213	0.68416	1
hsa-miR-660-5p	URS0000116A70_9606	1001.5	-0.409549	-1.32827	0.189488	0.6983	1
hsa-miR-5010-5p	URS00000ECE9C_9606	10	0.98656	1.98145	0.195091	NaN	1
hsa-miR-1267	URS000075AEB2_9606	17.5	0.808631	1.75155	0.200256	NaN	1
hsa-miR-342-3p	URS0000148B91_9606	1892.5	0.400278	1.31976	0.210799	0.762709	1
hsa-miR-31-5p	URS00005416E3_9606	14 375.25	-0.189896	-1.14068	0.218411	0.776139	1
hsa-miR-21-5p	URS000039ED8D_9606	9373.25	-0.233504	-1.17569	0.227266	0.793437	1
hsa-miR-194-5p	URS000029C2DC_9606	227	0.428824	1.34614	0.233376	0.796217	1
hsa-miR-192-5p	URS0000155642_9606	287	0.396676	1.31647	0.243926	0.796217	1
hsa-miR-664a-5p	URS0000259AE4_9606	31.5	0.661874	1.58214	0.254938	NaN	1
hsa-miR-375-3p	URS00000ED600_9606	148.25	-0.335113	-1.26148	0.25779	0.796217	1
hsa-miR-26b-5p	URS0000316FA5_9606	18 922	0.182574	1.13491	0.258074	0.796217	1
hsa-miR-30e-3p	URS00004DC6A5_9606	4311	0.229943	1.17279	0.258647	0.796217	1
hsa-miR-378a-3p	URS00000451A1_9606	431.75	0.320215	1.24852	0.259563	0.796217	1
hsa-miR-1307-3p	URS00004B1671_9606	996.75	0.331182	1.25804	0.263747	0.796217	1
hsa-miR-19b-3p	URS000013D17D_9606	36	-0.54491	-1.45893	0.264514	0.796217	1
hsa-miR-324-3p	URS0000D50706_9606	26.75	0.700488	1.62505	0.265675	NaN	1
hsa-miR-589-5p	URS00004214BB_9606	96.25	0.387757	1.30836	0.26786	0.796217	1
hsa-miR-222-5p	URS0000153377_9606	248.25	0.332659	1.25933	0.26844	0.796217	1
hsa-miR-1292-5p	URS00005586D0_9606	20.5	0.61283	1.52926	0.274455	NaN	1
hsa-miR-107	URS00005743AE_9606	212.25	-0.317592	-1.24625	0.275616	0.796217	1
hsa-miR-505-5p	URS000017EA6A_9606	282.75	0.333324	1.25991	0.276075	0.796217	1
hsa-miR-155-5p	URS0000D54CAD_9606	90.5	0.382491	1.30359	0.284055	0.807528	1
hsa-miR-126-5p	URS00001D69F6_9606	386.5	-0.286564	-1.21973	0.293676	0.81723	1
hsa-miR-10a-5p	URS000016D2D4_9606	51 120.5	0.118315	1.08547	0.295681	0.81723	1
hsa-miR-29b-3p	URS000024463E_9606	624.75	-0.249335	-1.18866	0.302869	0.825628	1
hsa-miR-483-5p	URS000003575B_9606	10.25	0.756387	1.68925	0.30557	NaN	1
hsa-miR-3605-5p	URS000018C677_9606	37	0.519779	1.43374	0.308439	NaN	1
hsa-miR-31-3p	URS00002A291B_9606	35.75	0.663504	1.58392	0.310084	NaN	1
hsa-miR-30c-2-3p	URS0000527228_9606	341.5	0.307453	1.23752	0.313798	0.843862	1
hsa-miR-708-3p	URS000049EEDF_9606	43.25	0.397654	1.31736	0.326297	0.849332	1
hsa-miR-628-3p	URS000061BE3B_9606	145	0.309904	1.23963	0.328491	0.849332	1
hsa-miR-30c-5p	URS000019907A_9606	1561.75	-0.354508	-1.27855	0.332052	0.849332	1
hsa-miR-10a-3p	URS00002F4762_9606	1057.75	0.259889	1.19739	0.337077	0.849332	1
hsa-miR-516a-5p	URS000056DB1D_9606	13.75	-0.537799	-1.45176	0.341201	NaN	1
hsa-miR-548j-5p	URS000008AA34_9606	23	0.527317	1.44125	0.348572	NaN	1
hsa-miR-20a-3p	URS0000042E1F_9606	38	0.410832	1.32945	0.348915	0.849332	1
hsa-miR-130a-3p	URS0000315338_9606	3822.25	0.208385	1.15539	0.351996	0.849332	1
hsa-miR-187-3p	URS00001EB9FC_9606	245.5	-0.316894	-1.24565	0.35344	0.849332	1
hsa-miR-29c-3p	URS0000272A3D_9606	256	-0.341927	-1.26745	0.356054	0.849332	1
hsa-miR-330-3p	URS000007A060_9606	14.5	-0.510113	-1.42416	0.359422	NaN	1
hsa-miR-625-5p	URS00001F9866_9606	486	-0.213817	-1.15975	0.361979	0.849332	1
hsa-miR-340-5p	URS0000007FBA_9606	80.5	0.356376	1.28021	0.362386	0.849332	1
hsa-miR-34a-5p	URS000030BD69_9606	2848.25	-0.198811	-1.14775	0.363162	0.849332	1
hsa-miR-520b-5p	URS0000D5654E_9606	16	-0.474126	-1.38908	0.364673	NaN	1
hsa-miR-206	URS000034B6F5_9606	43.75	1.01521	2.0212	0.367048	0.849332	1
hsa-miR-651-5p	URS000049FAE8_9606	22.5	0.498062	1.41232	0.370511	NaN	1
hsa-miR-301a-3p	URS00001C11BC_9606	13.5	0.586127	1.50121	0.372177	NaN	1
hsa-miR-642a-3p	URS00000E7139_9606	37	0.479773	1.39452	0.372789	NaN	1
hsa-miR-29a-3p	URS00002F4D78_9606	3546.5	-0.254286	-1.19275	0.374718	0.851002	1
hsa-miR-30a-5p	URS000043D1A9_9606	34 886	-0.159843	-1.11717	0.379352	0.851002	1
hsa-miR-30d-5p	URS000005CF5F_9606	14 916	0.142313	1.10367	0.380599	0.851002	1
hsa-let-7f-5p	URS00003B7674_9606	148 712.25	0.0918782	1.06576	0.386612	0.853044	1
hsa-miR-760	URS0000512C88_9606	44.75	0.356775	1.28056	0.392001	0.853044	1
hsa-miR-1306-5p	URS0000500449_9606	17	0.673192	1.5946	0.394668	NaN	1
hsa-miR-92a-3p	URS00003768C5_9606	724.5	-0.230896	-1.17356	0.39739	0.853044	1
hsa-miR-143-3p	URS00005C2A6D_9606	30.25	-0.415212	-1.3335	0.400409	NaN	1
hsa-miR-497-5p	URS00001BC212_9606	16	-0.446576	-1.3628	0.405712	NaN	1
hsa-miR-15b-5p	URS00004AD914_9606	691	-0.206108	-1.15357	0.406221	0.853044	1
hsa-miR-449c-5p	URS00002198F3_9606	61.5	-0.403241	-1.32248	0.408931	0.853044	1
hsa-miR-200a-5p	URS000023B77E_9606	2238	0.194278	1.14415	0.414027	0.853044	1
hsa-miR-99b-3p	URS00001C308D_9606	659.25	0.191434	1.1419	0.41434	0.853044	1
hsa-miR-10399-5p	URS0000D4FABD_9606	10	-0.469318	-1.38445	0.414628	NaN	1
hsa-miR-181a-5p	URS00003DA300_9606	618.75	0.179768	1.1327	0.415806	0.853044	1
hsa-miR-148a-3p	URS00003BBF48_9606	28.25	0.483994	1.39861	0.429564	NaN	1
hsa-miR-4508	URS00004E78D3_9606	51.5	-0.386744	-1.30744	0.43127	0.85461	1
hsa-miR-200c-3p	URS0000192F9C_9606	24 218.25	0.140215	1.10207	0.431885	0.85461	1
hsa-miR-16-5p	URS00004BCD9C_9606	38 847	0.122463	1.08859	0.432187	0.85461	1
hsa-miR-339-5p	URS000003FD55_9606	50.25	0.347526	1.27238	0.435433	0.85461	1
hsa-miR-184	URS0000543D82_9606	112.75	-0.511737	-1.42577	0.438041	0.85461	1
hsa-miR-1303	URS000032FC1A_9606	13.75	0.568668	1.48315	0.438417	NaN	1
hsa-let-7b-5p	URS0000324096_9606	228 190	0.0815415	1.05815	0.449061	0.864696	1
hsa-miR-141-5p	URS000055E199_9606	88.75	0.234115	1.17619	0.452591	0.864696	1
hsa-miR-296-3p	URS00001F4670_9606	10	0.514134	1.42814	0.455258	NaN	1
hsa-miR-30d-3p	URS00004B2A47_9606	32.75	0.393838	1.31388	0.455508	NaN	1
hsa-miR-182-5p	URS00001CC379_9606	1370.25	0.195753	1.14532	0.456247	0.864696	1
hsa-miR-501-3p	URS00000EEE35_9606	12.5	0.475196	1.39011	0.459187	NaN	1
hsa-miR-3664-3p	URS000043C1C3_9606	23.5	0.39109	1.31138	0.460411	NaN	1
hsa-miR-20b-5p	URS00002B3783_9606	112.5	-0.252855	-1.19156	0.461453	0.866313	1
hsa-miR-153-3p	URS0000068B85_9606	11.25	0.682398	1.6048	0.468001	NaN	1
hsa-miR-425-5p	URS000048BA36_9606	946.25	0.191314	1.1418	0.468685	0.868581	1
hsa-miR-15b-3p	URS000045A9D7_9606	42.75	-0.31157	-1.24106	0.47139	0.868581	1
hsa-miR-576-5p	URS000035E9A9_9606	12.25	0.485007	1.39959	0.475344	NaN	1
hsa-miR-98-5p	URS00004E0808_9606	5969.75	0.13445	1.09767	0.481331	0.869708	1
hsa-miR-1224-5p	URS0000435A77_9606	65.75	-0.334366	-1.26082	0.483075	0.869708	1
hsa-miR-378a-5p	URS00004BAA8A_9606	20.25	0.456088	1.37182	0.502232	NaN	1
hsa-miR-3928-3p	URS000057FDB8_9606	28.5	0.382725	1.3038	0.502334	NaN	1
hsa-miR-574-3p	URS00001CF056_9606	522.75	-0.175903	-1.12967	0.502758	0.869708	1
hsa-let-7g-5p	URS00004AFF8D_9606	112 820.75	0.0749057	1.05329	0.504827	0.869708	1
hsa-miR-652-3p	URS0000013DD8_9606	196.5	0.193886	1.14384	0.505619	0.869708	1
hsa-miR-22-3p	URS0000096022_9606	99.75	-0.243833	-1.18413	0.505914	0.869708	1
hsa-miR-1266-5p	URS00005FDCD1_9606	38.5	0.274239	1.20936	0.506535	0.869708	1
hsa-miR-1301-3p	URS00000FC8EB_9606	58.5	0.287668	1.22067	0.506966	0.869708	1
hsa-miR-7-1-3p	URS000028D811_9606	85	-0.256629	-1.19468	0.523704	0.890744	1
hsa-miR-5699-5p	URS000075E5A8_9606	10.25	0.447125	1.36332	0.525694	NaN	1
hsa-miR-671-3p	URS00002B7450_9606	13.25	-0.365039	-1.28792	0.534852	NaN	1
hsa-miR-449b-3p	URS0000490063_9606	96	-0.205012	-1.1527	0.542043	0.911492	1
hsa-miR-98-3p	URS0000122ED0_9606	12	-0.374555	-1.29644	0.543499	NaN	1
hsa-miR-93-5p	URS0000149452_9606	40 252.5	0.10003	1.0718	0.547367	0.911492	1
hsa-miR-941	URS000050E4BA_9606	170.5	0.21012	1.15678	0.55101	0.911492	1
hsa-miR-139-5p	URS000025D232_9606	24.5	-0.353355	-1.27753	0.553324	NaN	1
hsa-miR-151b	URS00003E6479_9606	62.75	0.232409	1.17479	0.554356	0.911492	1
hsa-miR-17-3p	URS00004636A3_9606	71	0.237544	1.17898	0.560463	0.911492	1
hsa-miR-500a-5p	URS000039A052_9606	21	0.325983	1.25352	0.56134	NaN	1
hsa-miR-193b-5p	URS00000E1DC5_9606	233.5	0.186614	1.13809	0.563384	0.911492	1
hsa-miR-2278	URS000059EB31_9606	36.75	0.281408	1.21538	0.567219	NaN	1
hsa-miR-210-3p	URS000055128B_9606	2949	0.131888	1.09573	0.570372	0.914452	1
hsa-miR-106b-5p	URS00004449AE_9606	76	0.202644	1.15081	0.575449	0.914452	1
hsa-miR-671-5p	URS00002FB368_9606	55.75	0.22079	1.16537	0.582788	0.914452	1
hsa-miR-3679-5p	URS00000D0BB4_9606	12	-0.307889	-1.2379	0.583621	NaN	1
hsa-miR-454-3p	URS00004F77ED_9606	70.25	0.211869	1.15819	0.585539	0.914452	1
hsa-miR-3182	URS00002FAA8C_9606	409.25	0.191352	1.14183	0.58819	0.914452	1
hsa-miR-146b-5p	URS000075DF95_9606	24.25	0.278591	1.21301	0.596107	NaN	1
hsa-miR-141-3p	URS000003E1A9_9606	11 725.5	-0.0906211	-1.06483	0.597441	0.921635	1
hsa-miR-556-5p	URS000033CC69_9606	32.75	0.292261	1.22456	0.602955	NaN	1
hsa-miR-4521	URS000034E58D_9606	26.5	-0.291839	-1.2242	0.608748	NaN	1
hsa-miR-27a-5p	URS00001B341F_9606	30	0.273715	1.20892	0.60898	NaN	1
hsa-miR-3615	URS000011166D_9606	14.75	0.296664	1.2283	0.624246	NaN	1
hsa-miR-374b-5p	URS000033F45D_9606	44.25	-0.200091	-1.14877	0.626269	0.953901	1
hsa-miR-24-3p	URS000059273E_9606	7913	-0.0873854	-1.06244	0.627945	0.953901	1
hsa-miR-99a-5p	URS0000157026_9606	12.25	-0.279388	-1.21368	0.630299	NaN	1
hsa-miR-6821-5p	URS000075EAF3_9606	19.5	0.276232	1.21103	0.634078	NaN	1
hsa-let-7b-3p	URS00005918D5_9606	60	0.211529	1.15791	0.646357	0.960253	1
hsa-miR-221-3p	URS0000170CF4_9606	308.75	-0.142564	-1.10386	0.646631	0.960253	1
hsa-let-7i-5p	URS00004023EA_9606	26 639.5	0.0707939	1.05029	0.64981	0.960253	1
hsa-miR-7977	URS000075A1F7_9606	18.5	-0.254605	-1.19301	0.663163	NaN	1
hsa-miR-203a-3p	URS00004DA9DB_9606	184.25	-0.133539	-1.09698	0.664697	0.960253	1
hsa-miR-20a-5p	URS0000574A2C_9606	497.5	0.10865	1.07822	0.673282	0.960253	1
hsa-miR-320b	URS000058BF17_9606	341.75	0.121567	1.08792	0.682545	0.960253	1
hsa-miR-374b-3p	URS00001EFEC1_9606	51.25	0.16842	1.12383	0.683771	0.960253	1
hsa-miR-222-3p	URS00002C6949_9606	74.5	0.140961	1.10264	0.685462	0.960253	1
hsa-miR-324-5p	URS000075BEBE_9606	381.25	0.114454	1.08257	0.690714	0.960253	1
hsa-miR-23a-3p	URS00005540D2_9606	1107.75	-0.116427	-1.08405	0.696976	0.960253	1
hsa-miR-625-3p	URS0000475E09_9606	26.25	-0.219432	-1.16428	0.699649	NaN	1
hsa-miR-125a-5p	URS00005A4DCF_9606	1891	0.100077	1.07183	0.699768	0.960253	1
hsa-miR-550a-5p	URS00003FFA6C_9606	33	0.192802	1.14298	0.703469	NaN	1
hsa-miR-128-3p	URS000024A59E_9606	186.5	0.104062	1.0748	0.706962	0.960253	1
hsa-miR-7-5p	URS0000161522_9606	2144.75	-0.0871708	-1.06228	0.710063	0.960253	1
hsa-miR-1304-3p	URS000050FB05_9606	47.25	0.145132	1.10583	0.715517	0.960253	1
hsa-miR-532-5p	URS00004E8341_9606	2204.5	-0.090053	-1.06441	0.716273	0.960253	1
hsa-miR-183-3p	URS0000345DEB_9606	86	-0.124743	-1.09031	0.71767	0.960253	1
hsa-miR-183-5p	URS0000528CBC_9606	215	0.101498	1.07289	0.72116	0.960253	1
hsa-miR-95-3p	URS00002E2DE7_9606	2068.75	0.0824429	1.05881	0.727869	0.960253	1
hsa-miR-574-5p	URS000057466C_9606	4786.25	0.0687215	1.04879	0.730122	0.960253	1
hsa-miR-186-5p	URS000040DCFF_9606	685.25	0.0972472	1.06973	0.730577	0.960253	1
hsa-miR-197-3p	URS000061E740_9606	89	-0.119415	-1.08629	0.733459	0.960253	1
hsa-miR-342-5p	URS00005A8080_9606	18.25	0.196869	1.14621	0.733746	NaN	1
hsa-miR-140-5p	URS000026261D_9606	11.5	0.207116	1.15438	0.737735	NaN	1
hsa-miR-190b-5p	URS000075CB24_9606	32.25	0.160075	1.11734	0.750491	NaN	1
hsa-miR-676-3p	URS00004407DC_9606	14.75	0.188364	1.13947	0.753294	NaN	1
hsa-miR-421	URS00004505E4_9606	1123.75	0.0814288	1.05807	0.753789	0.967633	1
hsa-miR-29c-5p	URS0000497496_9606	28	-0.178046	-1.13135	0.760971	NaN	1
hsa-miR-185-5p	URS00004176D4_9606	1029.75	-0.076278	-1.05429	0.771488	0.967633	1
hsa-let-7c-5p	URS000050DE77_9606	2001	0.0731981	1.05205	0.773531	0.967633	1
hsa-miR-125a-3p	URS00001F0C23_9606	493.75	0.071756	1.051	0.777775	0.967633	1
hsa-miR-191-3p	URS00002B2B5C_9606	15.5	0.157306	1.1152	0.78731	NaN	1
hsa-miR-641	URS000039D790_9606	26.5	0.158781	1.11634	0.790861	NaN	1
hsa-miR-130b-3p	URS00002C0FCB_9606	2511.75	0.0576436	1.04076	0.792635	0.967633	1
hsa-miR-25-3p	URS00004F9744_9606	596	0.0681061	1.04834	0.793023	0.967633	1
hsa-miR-425-3p	URS000056B04E_9606	1123	0.0702714	1.04991	0.793027	0.967633	1
hsa-miR-26a-5p	URS000019B0F7_9606	14 102.5	-0.0468486	-1.03301	0.794407	0.967633	1
hsa-miR-7706	URS00005B08C1_9606	23	0.155017	1.11343	0.7946	NaN	1
hsa-miR-18a-5p	URS000035CC3E_9606	97	-0.0844728	-1.0603	0.79728	0.967633	1
hsa-miR-181c-5p	URS000018C928_9606	12.75	0.166208	1.12211	0.798013	NaN	1
hsa-miR-1270	URS00002E0524_9606	16.25	-0.137068	-1.09967	0.800644	NaN	1
hsa-miR-200b-5p	URS000012A1DD_9606	239.25	0.0746481	1.0531	0.804704	0.967633	1
hsa-miR-23b-3p	URS00004E57E7_9606	552.75	0.0679472	1.04822	0.80572	0.967633	1
hsa-miR-21-3p	URS000009262D_9606	356.5	-0.0733122	-1.05213	0.805855	0.967633	1
hsa-miR-26b-3p	URS000021C6A8_9606	13.25	0.167788	1.12333	0.807605	NaN	1
hsa-let-7a-5p	URS0000416056_9606	277 218	0.0257813	1.01803	0.81007	0.967633	1
hsa-miR-126-3p	URS00001F1DA8_9606	1555	-0.0657759	-1.04665	0.810636	0.967633	1
hsa-miR-100-5p	URS000040D674_9606	86.25	0.0737998	1.05249	0.816681	0.967633	1
hsa-miR-505-3p	URS00004A5A07_9606	30.5	0.12042	1.08705	0.825797	NaN	1
hsa-miR-2110	URS0000279B6F_9606	132.25	0.0716651	1.05093	0.831692	0.967633	1
hsa-miR-362-5p	URS0000085F64_9606	106.75	0.068265	1.04846	0.839194	0.967633	1
hsa-miR-92b-3p	URS000025576D_9606	72	-0.101649	-1.073	0.848119	0.967633	1
hsa-miR-96-5p	URS000016FF9C_9606	10.25	0.129117	1.09362	0.849188	NaN	1
hsa-miR-34a-3p	URS00000EED18_9606	12	-0.118781	-1.08582	0.850987	NaN	1
hsa-miR-1287-5p	URS00004C5774_9606	60.75	-0.0729633	-1.05188	0.851388	0.967633	1
hsa-miR-6724-5p	URS00007777B8_9606	15	0.107001	1.07699	0.854678	NaN	1
hsa-miR-708-5p	URS000019D79B_9606	89	0.0624957	1.04427	0.855526	0.967633	1
hsa-miR-629-5p	URS00002F3336_9606	282.5	-0.0573768	-1.04057	0.857129	0.967633	1
hsa-miR-27b-3p	URS000059311D_9606	417.75	-0.0494339	-1.03486	0.864546	0.967633	1
hsa-miR-200a-3p	URS000008DA94_9606	3696	0.0357826	1.02511	0.866765	0.967633	1
hsa-miR-103a-3p	URS0000476BE1_9606	4463	-0.0321427	-1.02253	0.868743	0.967633	1
hsa-miR-106b-3p	URS0000384021_9606	14	-0.0987467	-1.07084	0.870159	NaN	1
hsa-miR-429	URS000055BBE5_9606	1215.5	-0.0403123	-1.02834	0.876189	0.967633	1
hsa-miR-769-5p	URS00004E008F_9606	79	-0.0484015	-1.03412	0.877056	0.967633	1
hsa-miR-6744-5p	URS000075E254_9606	45.75	0.0623843	1.04419	0.877753	0.967633	1
hsa-miR-378i	URS0000480E22_9606	10.25	-0.0903946	-1.06466	0.878884	NaN	1
hsa-miR-181a-3p	URS000003F252_9606	67	0.0588112	1.04161	0.881556	0.967633	1
hsa-miR-92b-5p	URS00001A7F58_9606	327.5	0.0648995	1.04601	0.88341	0.967633	1
hsa-miR-455-3p	URS000022A78C_9606	96.25	0.0513688	1.03625	0.886069	0.967633	1
hsa-miR-224-5p	URS0000D55DFB_9606	649	-0.0347124	-1.02435	0.893363	0.967633	1
hsa-miR-652-5p	URS000030C9DE_9606	18.75	0.0674327	1.04785	0.89508	NaN	1
hsa-miR-2276-3p	URS000075A253_9606	34.5	-0.0521426	-1.0368	0.897059	NaN	1
hsa-miR-1260a	URS00000D0874_9606	70.25	0.0509018	1.03591	0.898234	0.967633	1
hsa-let-7d-5p	URS00000A07C1_9606	17 141.5	0.0190881	1.01332	0.899558	0.967633	1
hsa-miR-4286	URS0000353492_9606	25.75	-0.0660365	-1.04684	0.911077	NaN	1
hsa-miR-1293	URS00001DABC0_9606	12.25	0.068816	1.04886	0.914775	NaN	1
hsa-miR-15a-5p	URS00003D1AE3_9606	66.5	-0.0434857	-1.0306	0.915823	0.969382	1
hsa-miR-193a-5p	URS0000367985_9606	335.75	-0.0423707	-1.0298	0.916959	0.969382	1
hsa-miR-149-5p	URS00001C770D_9606	156	0.0321743	1.02255	0.920151	0.969382	1
hsa-miR-339-3p	URS000055B190_9606	265	0.0306305	1.02146	0.920669	0.969382	1
hsa-miR-1260b	URS0000239117_9606	28.75	0.0554178	1.03916	0.921445	NaN	1
hsa-miR-6734-5p	URS000075E8C3_9606	12.25	-0.060474	-1.04281	0.926404	NaN	1
hsa-let-7a-3p	URS000004F5D8_9606	26.25	0.0554349	1.03917	0.927983	NaN	1
hsa-miR-627-5p	URS000040FA88_9606	11.5	-0.0521749	-1.03683	0.930032	NaN	1
hsa-miR-30e-5p	URS00001DE669_9606	6776.75	-0.0149619	-1.01042	0.933133	0.974601	1
hsa-miR-423-5p	URS00001C8A86_9606	5351	-0.0145856	-1.01016	0.939922	0.974601	1
hsa-let-7d-3p	URS000028D142_9606	202	0.0239121	1.01671	0.940319	0.974601	1
hsa-miR-423-3p	URS00000BE495_9606	18.5	-0.0364129	-1.02556	0.94562	NaN	1
hsa-miR-374a-3p	URS0000285DCB_9606	27.5	0.036149	1.02537	0.948509	NaN	1
hsa-miR-374a-5p	URS000029E173_9606	22.25	0.0251153	1.01756	0.960859	NaN	1
hsa-miR-200c-5p	URS0000346F1C_9606	24.25	-0.0275411	-1.01927	0.962882	NaN	1
hsa-miR-1283	URS0000552112_9606	50.75	0.0204023	1.01424	0.964978	0.989155	1
hsa-let-7e-5p	URS000000B1C9_9606	25 605.5	0.006249	1.00434	0.966516	0.989155	1
hsa-miR-140-3p	URS00000821E0_9606	74	-0.0153132	-1.01067	0.969273	0.989155	1
hsa-miR-455-5p	URS00000AD002_9606	13.75	-0.0158374	-1.01104	0.979711	NaN	1
hsa-miR-345-5p	URS000005D4F5_9606	414.5	-0.008729	-1.00607	0.979874	0.991983	1
hsa-miR-590-3p	URS0000272039_9606	138.25	-0.007491	-1.00521	0.982013	0.991983	1
hsa-miR-17-5p	URS00002075FA_9606	316.5	0.004559	1.00317	0.987846	0.992835	1
hsa-miR-125b-5p	URS0000209905_9606	42.75	0.001001	1.00069	0.99797	0.99797	1
hsa-miR-3065-3p	URS000029D793_9606	16	0.0003641	1.00025	0.999487	NaN	1
